# Supplementary material for: MicroRNA response in insect salivary glands to plant virus infection
Source: J Virol. 2025 Oct 29;99(11):e01434-25. doi: 10.1128/jvi.01434-25 (PMC12646003; doi:10.1128/jvi.01434-25)
Supplement: Table S1 — List of 5,909 known miRNAs identified from small RNA sequencing of salivary glands in nonviruliferous and viruliferous small brown planthoppers. [file jvi.01434-25-s0002.xlsx]

## Sheet: Known
Table S1. List of 5,909 known miRNAs identified from small RNA sequencing of salivary glands in nonviruliferous and viruliferous small brown planthoppers.
miRNA name	miRNA seq	miRNA len	pre-miRNA name	pre-miRNA seq	pre-miRNA len	pre position
aae-bantam-3p	UGAGAUCAUUUUGAAAGCUGAU	22	aae-bantam	AGAACCGGUUUUCAUUUUCGAUCUGACUUAUUUGAUUUAACAAGAGUGAGAUCAUUUUGAAAGCUGAUUUU	71	supercont1.49(-):1579552-1579622
aae-let-7	UGAGGUAGUUGGUUGUAUAGU	21	aae-let-7	CACGUUGAGGUAGUUGGUUGUAUAGUAGUGACUGAUUAAAUAUCUGCUAUGCAAUCUGCUAGCUUGUCGUG	71	supercont1.43(+):1156331-1156351
aae-miR-1	UGGAAUGUAAAGAAGUAUGGAG	22	aae-mir-1	CGAAAGUUCCAUGCUUCCUUGCAUUCAAUAGUGAUUCUGAAAGCAUAUGGAAUGUAAAGAAGUAUGGAGCGCUCGG	76	supercont1.812(+):291326-291401
aae-miR-10	ACCCUGUAGAUCCGAAUUUGUU	22	aae-mir-10	UUUGUUCUACAUCUACCCUGUAGAUCCGAAUUUGUUUGAAUAUUUAACAAGCGACAAAUUCGGUUCUAGAGAGGUUUGUGUGGGGCAUU	89	supercont1.440(+):813543-813631
aae-miR-100	AACCCGUAGAUCCGAACUUGUG	22	aae-mir-100	GCGUAGUGGUUGUAGUUACCCAUUUGCAGGAACCCGUAGAUCCGAACUUGUGCUGCCGUUUCACAUGUUACAAGAACGGAUGUAUGGGAUUCUGCCGAUGUAUGGCUAAAGCAUCGAUCGAUUUGU	126	supercont1.43(+):1142154-1142279
aae-miR-1000	AUAUUGUCCUGUCACAGCAGU	21	aae-mir-1000-1	CGAUUUUUGCUAGAAACCGAUUAUAUUGUCCUGUCACAGCAGUACUGUUACAAAUUUACUGUUGUUUCGGGACAUUUACAUUGAUUCUAGCCGUCAC	97	supercont1.187(+):325456-325552
aae-miR-12-5p	UGAGUAUUACAUCAGGUACUGGU	23	aae-mir-12	UUCGGACUGAGUAUUACAUCAGGUACUGGUGUCGAUAUUCGAAUCACCAACGAAUCGGGUUCCUUUGAUUAACUUACCAGUACUUAUGUUAUGCUCUCUCCG	102	supercont1.68(-):2720396-2720497
aae-miR-124	UAAGGCACGCGGUGAAUGC	19	aae-mir-124	UUUUCUCCUGGUAUCCACUGCCGGCCUAUAUGUCCUAUUUCGGUACUCAUAAGGCACGCGGUGAAUGCCAAGAGCG	76	supercont1.6(-):1664615-1664690
aae-miR-125-5p	UCCCUGAGACCCUAACUUGUGA	22	aae-mir-125	UUAGUUUUGUUUCUGCUGAUUCCCUGAGACCCUAACUUGUGACUAUAGUUGAAGUUUCACAAGUUUUGAUCUCCGGUAUUAGCGGUCGAGAUUCA	95	supercont1.43(+):1156595-1156689
aae-miR-13-3p	UAUCACAGCCAUUUUGACGAGUU	23	aae-mir-13	GUCGUGAUCGGAUCGUAAAAAUGGUUGUGCUGUGUUGUUACGCUCGAAAUUCAUAUCACAGCCAUUUUGACGAGUUCGAUCCUG	84	supercont1.268(-):888736-888819
aae-miR-133	UUGGUCCCCUUCAACCAGCUGU	22	aae-mir-133	CUCGGAAUCGCUGAAUAUAGCUGGUUGACUUCGGGUCAAAUCGUCAAAUAUUUGCAAAGAUAUUUCCUCAGUGAAAUCAUUUGGUCCCCUUCAACCAGCUGUAGCAGUGAUGCAUUACA	119	supercont1.778(-):350289-350407
aae-miR-137	UAUUGCUUGAGAAUACACGUAG	22	aae-mir-137-1	UUCAUCGAGCAACUUGGUUGGCCACGCGUAUUCUUGGGUUAUUAACACACUGUUUAUGUUGUUAUUGCUUGAGAAUACACGUAGUUGACAAGUGUUUCACAUCG	104	supercont1.1191(+):97782-97885
aae-miR-14	UCAGUCUUUUUCUCUCUCCUAU	22	aae-mir-14	GUGGAAUUACACCUCAACGAAUUUGAACUCUGCUCUACCCGAUAAGCCUGUGGGAGCGAGAUUAAGGCUUGCUGGUCAUUUAUUACACUCGAAGUCAGUCUUUUUCUCUCUCCUAUUGGUAUAACGGUGUUUCAACGAGUCCGAGUUCCCGCACCGUAGUCAUCCACAUCAUC	173	supercont1.249(-):1088962-1089134
aae-miR-184	UGGACGGAGAACUGAUAAGGGC	22	aae-mir-184	CCGGUGUAUUCGUACCCUUAUCAUUCUUGCGCCCCGUGUUAUAUUGUUGGCGACUGGACGGAGAACUGAUAAGGGCCCGGGUCACCUU	88	supercont1.496(-):143366-143453
aae-miR-190	AGAUAUGUUUGAUAUUCUUGGUUG	24	aae-mir-190	GGGUGAUUCCGGUGAGAUAUGUUUGAUAUUCUUGGUUGUUAAAUUUUAUAUUAUCACCCAGGAAUCAAACAUAUUAUUACUGUGGUCAUCAUGAGACUUCG	101	supercont1.195(-):82191-82291
aae-miR-193	UACUGGCCUACUAAGUCCCAAC	22	aae-mir-193	GCUUGCUAUGUAAUUUUUUCAAUCGAACUGGGAUUUUGUGGACCAGAAGAUUUCCUCCAUUCGAUAAUAGCUACUGGCCUACUAAGUCCCAACUUGUUUGGAAAUUGUCCGACAGAUAGCAAGC	124	supercont1.519(+):717066-717189
aae-miR-210	CUUGUGCGUGUGACAACGG	19	aae-mir-210	CUCAUUGCAGCUGCUGACCACUGCACAAGAUUAGAUUAUGACUCUUGUGCGUGUGACAACGGCUAUUG	68	supercont1.512(-):515644-515711
aae-miR-219	UGAUUGUCCAAACGCAAUUCUUG	23	aae-mir-219	UUUCUAGCUCUGAUUGUCCAAACGCAAUUCUUGUUUUAUUCGAAUAUGAUAUCCAAGAGUUGUGACUGGACAUCCGUGGCUCGAAA	86	supercont1.368(+):610327-610412
aae-miR-263a-5p	AAUGGCACUGGAAGAAUUCACGG	23	aae-mir-263a	UCCUAGUACACGUAAUGGCACUGGAAGAAUUCACGGGUAUAUUUUGAAAUCCCCGUGUUCUGGCAGUGGCAUCCCUGGUACUAAGGUGAUUCAUCAG	97	supercont1.981(-):164938-165034
aae-miR-263b-5p	CUUGGCACUGGGAGAAUUCACAG	23	aae-mir-263b	GACCAAUUACGAACCUUGGCACUGGGAGAAUUCACAGGCGCUAUUUGCUAUCAUUCUGUGGAUCUUUUCGUGCCAUCGUUUAAAUUCGGUC	91	supercont1.28(+):2323832-2323922
aae-miR-275-3p	UCAGGUACCUGAAGUAGCGC	20	aae-mir-275	AUCCUUUCGAUUUCGCGCGCUAAGCAGGAACCGAGACUUUGUCAUUUGCUAGCAGUCAGGUACCUGAAGUAGCGCGCGUGAUC	83	supercont1.24(+):486536-486618
aae-miR-276-3p	UAGGAACUUCAUACCGUGCUC	21	aae-mir-276-1	ACUGGUGAUUGCCAUCAGCGAGGUAUAGAGUUCCUACGUUGCGUGUGCGAAAUUGGUAGGAACUUCAUACCGUGCUCUUGGCUAGCCGUGA	91	supercont1.134(+):38970-39060
aae-miR-276-5p	AGCGAGGUAUAGAGUUCCUAC	21	aae-mir-276-1	ACUGGUGAUUGCCAUCAGCGAGGUAUAGAGUUCCUACGUUGCGUGUGCGAAAUUGGUAGGAACUUCAUACCGUGCUCUUGGCUAGCCGUGA	91	supercont1.134(+):38970-39060
aae-miR-2765	UGGUAACUCCACCACCGUUGGC	22	aae-mir-2765	AAACGUUUCCGGAGCCUGGUAACUCCACCACCGUUGGCGAUAUUUGACAGCCAAUGGGAGCUGGAGUUCCCGCGUGCCGAACGUUCA	87	supercont1.1(+):5248294-5248380
aae-miR-277-3p	UAAAUGCACUAUCUGGUACGAC	22	aae-mir-277	UAGUUUUGGAGUGCGUGUCAGAAGUGCAUUUACAUAGGUAUUUCCCGUUUAGCAGUAUUUGUAAAUGCACUAUCUGGUACGACAUUCCAGAAUCA	95	supercont1.265(+):508799-508893
aae-miR-278-3p	UCGGUGGGACUUUCGUCCGUUU	22	aae-mir-278	UGGUGCGAACGGACGAUAGUCUUCAGCGGCCGUGCAUUUGAUAGAAUUGGUCGGUGGGACUUUCGUCCGUUUGUAACCGCC	81	supercont1.16(+):3596261-3596341
aae-miR-279	UGACUAGAUCCACACUCAUUAA	22	aae-mir-279	ACAUCCCAACGGUUGUCGAUGGGUGUGAAUCUAGUGUUUCACAUGAUUUUCGAUAGCCUGUGACUAGAUCCACACUCAUUAACAAAAGUUGCCGG	95	supercont1.437(-):572245-572339
aae-miR-281-3p	UGUCAUGGAAUUGCUCUCUUUA	22	aae-mir-281	UGGUUUCGAAUAUGAAAAUAAAGAGAGCUAUCCGUCGACAGUAGGGAUAUGAUUCACUGUCAUGGAAUUGCUCUCUUUAUGUACAAUUCGAUAUUCA	97	supercont1.957(+):134442-134538
aae-miR-281-5p	AAGAGAGCUAUCCGUCGAC	19	aae-mir-281	UGGUUUCGAAUAUGAAAAUAAAGAGAGCUAUCCGUCGACAGUAGGGAUAUGAUUCACUGUCAUGGAAUUGCUCUCUUUAUGUACAAUUCGAUAUUCA	97	supercont1.957(+):134442-134538
aae-miR-2a-3p	UAUCACAGCCAGCUUUGAAGAGC	23	aae-mir-2a	UGGGAACUGUUUCCACUCUCAAAGUGGUUGUGAAAUGAGUUACUCUUGAACGAUCUCAUAUCACAGCCAGCUUUGAAGAGCGAAACGGUUUCUCGCA	97	supercont1.268(-):888581-888677
aae-miR-2a-5p	ACUCUCAAAGUGGUUGUGAAA	21	aae-mir-2a	UGGGAACUGUUUCCACUCUCAAAGUGGUUGUGAAAUGAGUUACUCUUGAACGAUCUCAUAUCACAGCCAGCUUUGAAGAGCGAAACGGUUUCUCGCA	97	supercont1.268(-):888581-888677
aae-miR-2b	UAUCACAGCCAGCUUUGAUGAGCU	24	aae-mir-2b	GGGCGUAUUCUAGACUCUCAAAGUGGCUGUGAAAUGGUUUUAUUUUGCUCAUAUCACAGCCAGCUUUGAUGAGCUGGACUGCGCACC	87	supercont1.268(-):887244-887330
aae-miR-2c	UAUCACAGCCAGCUUUGAUGAGC	23	aae-mir-2c	UGCGUUGGCAUCAAAUUUGGUUGUUUUAGUACGACCUCUUUGAAACCCCUAUCACAGCCAGCUUUGAUGAGCAACGCA	78	supercont1.268(-):889085-889162
aae-miR-305-5p	AUUGUACUUCAUCAGGUGCUCUGG	24	aae-mir-305	AAUGUCACAUGUCUAUUGUACUUCAUCAGGUGCUCUGGUUGUUUUCGAUACCCGGCACAUGUUGGAGUACACUUAAUGUGCUGACAGU	88	supercont1.24(+):495587-495674
aae-miR-306-5p	UCAGGUACUGAGUGACUCUCAG	22	aae-mir-306	CAUUCGCAAUUUCACCGGUUCAGGUACUGAGUGACUCUCAGAUGUGCAUUUCUCAAGCAAUCUCGUCCUCAGGACCUGAGGUUGAAAAACCCUGAGAGCACCUCGGUAUCUAAGCCAGUGUUGCGAAAA	129	supercont1.785(+):213059-213187
aae-miR-307	CACAACCUCCUUGAGUGAGCGA	22	aae-mir-307	CUAGUUUCCCGGCAGUCGAUCACUCACUCAACCUGGGUGUGAUGCUUAUUUGAAUCAUCACAACCUCCUUGAGUGAGCGACCGAUUGAUGG	91	supercont1.16(-):1859419-1859509
aae-miR-315-5p	UUUUGAUUGUUGCUCAGAAAGC	22	aae-mir-315	AGUGUUUCUAUAAAAUUUUGAUUGUUGCUCAGAAAGCCGUGCAUUUGAAACGGGUCGCUUUCGAGCAGUAAUCAAAGUCAAAUAAAACACCA	92	supercont1.612(+):104128-104219
aae-miR-317	UGAACACAGCUGGUGGUAUCU	21	aae-mir-317-1	GAGGAAUUUCGGCUACCGGGAUACACCCUGUGCUCGCUUUGCAUUCGAAACUAGUGAACACAGCUGGUGGUAUCUCAGUGGCCCUAAUCCGA	92	supercont1.153(-):2154700-2154791
aae-miR-33	GUGCAUUGUAGUUGCAUUGCA	21	aae-mir-33	CCACCCGGGUGCAUUGUAGUUGCAUUGCACUUUUGCGUUCGAUAACACGGUGCAAUACUUCUGCAAUGCAAGCCAGGUGG	80	supercont1.487(+):351648-351727
aae-miR-34-5p	UGGCAGUGUGGUUAGCUGGUUG	22	aae-mir-34	CAAGGCAAUACGCUAUGGCAGUGUGGUUAGCUGGUUGUGUAGAACUUUGGGGGGCUUCCGUGGCGUUCGCGCGCACACGGGGGCUCAGAUUCACAACCACUAUCCGCCCUGCCGCCGCGAGGUGCCAGG	129	supercont1.265(+):509521-509649
aae-miR-7	UGGAAGACUAGUGAUUUUGUUGU	23	aae-mir-7	UCGCAAUAUUUUGUAUGGAAGACUAGUGAUUUUGUUGUUUUGCUUACGAUAAUAACAAUAAAUCUCAAGUCUUUCUACAAAGUUUGCUG	89	supercont1.1359(+):46026-46114
aae-miR-71-3p	UCUCACUACCUUGUCUUUCAUG	22	aae-mir-71	CGGCAAGAAAGACAUGGGUAGUGAGAUAGUUUCACCCUAUUGCACUGGGAUCUCACUACCUUGUCUUUCAUGCUGAU	77	supercont1.268(-):889378-889454
aae-miR-71-5p	AGAAAGACAUGGGUAGUGAGAU	22	aae-mir-71	CGGCAAGAAAGACAUGGGUAGUGAGAUAGUUUCACCCUAUUGCACUGGGAUCUCACUACCUUGUCUUUCAUGCUGAU	77	supercont1.268(-):889378-889454
aae-miR-79-3p	UAAAGCUAGAUUACCAAAGCAU	22	aae-mir-79	GAACCCAUCGUCCAUGCUUUGGCGCUUUAGCUGUAUGAUAGAAUUUAAUAUUUCAUAAAGCUAGAUUACCAAAGCAUGGAAGGCUUGGGCGGUGUC	96	supercont1.785(+):213262-213357
aae-miR-8-3p	UAAUACUGUCAGGUAAAGAUGUC	23	aae-mir-8	GUCUGUUCACAUCUUACCGGGCAGCAUUAGAUAUUUUUGAAAUACUUCUAAUACUGUCAGGUAAAGAUGUCGUCCGAAC	79	supercont1.411(+):876043-876121
aae-miR-8-5p	CAUCUUACCGGGCAGCAUUAGA	22	aae-mir-8	GUCUGUUCACAUCUUACCGGGCAGCAUUAGAUAUUUUUGAAAUACUUCUAAUACUGUCAGGUAAAGAUGUCGUCCGAAC	79	supercont1.411(+):876043-876121
aae-miR-87	GUGAGCAAAUUUUCAGGUGUGU	22	aae-mir-87	ACCAGAUUGUCACUGGCCAGCCUGAAAUUUGCUAAACCUGUGUGUAUUUGAUUCAAACAAUCAAGGUGAGCAAAUUUUCAGGUGUGUCGGAGAACAAUCGCAAUCAU	107	supercont1.360(+):1010781-1010887
aae-miR-927	CAAAGCGUUUGGGUUCUGAAAC	22	aae-mir-927	GGUUUGCUUUAGAAUUCCUACGCUUUACCGUGAUUUGUUGAAAGUUUGGCAAAGCGUUUGGGUUCUGAAACGAAAC	76	supercont1.26(+):2065412-2065487
aae-miR-929	AUUGACUCUAGUAGGGAGUCC	21	aae-mir-929-1	UGCCUACGACUGGUCCAAAUUGACUCUAGUAGGGAGUCCUUGUGUACGAGUGACUCCCUAACGGAGUCAGAUUGAACCCGGUAGGAUG	88	supercont1.260(-):788396-788483
aae-miR-92a-3p	UAUUGCACUUGUCCCGGCCUA	21	aae-mir-92a	AAUCUACGCAUCGGUACGGACAGGGGCAACAUUGUGACAUUUGAAAGCUAAUAUUGCACUUGUCCCGGCCUAUGCGUGGAGU	82	supercont1.116(+):1267202-1267283
aae-miR-92b-3p	AAUUGCACUUGUCCCGGCCUGC	22	aae-mir-92b	GCUCCGAAUGUAGGUCGUGACUUGUGCCCGUUUGCUGAAUUUUAAUGGUCAAAUUGCACUUGUCCCGGCCUGCAGCCAAGAGC	83	supercont1.116(+):1319150-1319232
aae-miR-932-5p	UCAAUUCCGUAGUGCAUUGCAG	22	aae-mir-932	GUAAUCAUAGAAUAGCUUCAAUUCCGUAGUGCAUUGCAGUGUGCUUUAGACGAACUGCAAGCAAUGUGGAAGUGAAGCGAUUCUCAAUGAUCAUC	95	supercont1.1064(-):154098-154192
aae-miR-965	UAAGCGUAUAGCUUUUCCCAUU	22	aae-mir-965	GAUUCUGAAGGGGGAAAUCCUGUACGCUGUAUGUUGUAUUUGAAUAAUCCAUAAGCGUAUAGCUUUUCCCAUUCGGCGU	79	supercont1.51(+):2008650-2008728
aae-miR-981	UUCGUUGUCGACGAAACCUGCA	22	aae-mir-981	AAACCUUGCCUGGAUCGGGUUUCGCGGCGAACGGGCUUCCACCAUGAUGAAUAGCAGUUCGUUGUCGACGAAACCUGCACAUUGCAAGGCA	91	supercont1.127(-):638368-638458
aae-miR-993	UACCCUGUAGUUCCGGGCUUUU	22	aae-mir-993	AGCGCUCCUCCGUGACCUACCCUGUAGUUCCGGGCUUUUGUGGUUUCUUUUAUUGUUAAUUAUCAGAAGCUCGUUUCUAUAGAGGUAUCUCACAGGGUGAA	101	supercont1.1056(+):256781-256881
aae-miR-9a	UCUUUGGUUAUCUAGCUGUAUGA	23	aae-mir-9a-2	GUCAAAGUUCUCUUUGGUUAUCUAGCUGUAUGAGUGAAUUUAGAACAUCAUAAAGCUAGCAUACCGAAGUUAAUAGUUGAC	81	supercont1.517(+):574909-574989
aae-miR-9b	UCUUUGGUGAUUUUAGCUGUAUGC	24	aae-mir-9b	UCACGUUUAUUGGAUCUUUGGUGAUUUUAGCUGUAUGCUGAUACGUUUCUGAUUGCAUAUAGCUUUAUCACCAAAAACCUAAUGAAUGGUGA	92	supercont1.785(+):213570-213661
aae-miR-9c-5p	UCUUUGGUAUUCUAGCUGUAGA	22	aae-mir-9c	CUGAAUCUUUGGUAUUCUAGCUGUAGAAUGUUGAGCUUUGUGAUAUGGUAUCUUCUAAAGCUUUAGUACCAGAGGUCCAACUG	83	supercont1.785(+):186226-186308
aae-miR-iab-4-5p	ACGUAUACUGAAUGUAUCCUGA	22	aae-mir-iab-4-1	GCUUCAUGAACGUAUACUGAAUGUAUCCUGAGUGCUAUCUAUCCGGUAUACCUUCAGUAUACGUAACAGGAGGC	74	supercont1.423(-):763483-763556
abu-let-7e	UGAGGUAGUAGAUUGAAUAGUU	22	abu-let-7e	UGAGGUAGUAGAUUGAAUAGUUGUGGGGUUGUGUAACCUCUUUUUUAAAUAACUAUACAAUCUACUGUCUUUCC	74	JH425329.1(-):1039376-1039397
abu-let-7f	UGAGGUAGUAGAUUGUGUAGUU	22	abu-let-7f	UGAGGUAGUAGAUUGUGUAGUUUUAGGGUAGUGAUUUUGCCCUCUUUAGGAGAUAACUAUACAAUCUAUUGCCUUCCC	78	JH425848.1(-):317417-317438
abu-miR-1	UGGAAUGUAAAGAAGUAUGUAU	22	abu-mir-1-2	ACAUACUUCUUUAUAUGCCCAUAUGAACAAGAGCAACUAUGGAAUGUAAAGAAGUAUGUAU	61	JH426169.1(+):47319-47379
abu-miR-100	AACCCGUAGAUCCGAACUUGUG	22	abu-mir-100-2	AACCCGUAGAUCCGAACUUGUGGUGACUGGCUGCACAAGCUCGUAUCUAUAGGUAUG	57	JH425368.1(+):1258627-1258683
abu-miR-101b	UACAGUACUAUGAUAACUGAA	21	abu-mir-101b	CAGUUAUCAUGGUACCGGUGCUGUGUCCCUCUCAAGUACAGUACUAUGAUAACUGAA	57	JH425577.1(+):401926-401982
abu-miR-10a	UACCCUGUAGAACCGAAUUUGU	22	abu-mir-10a-1	UACCCUGUAGAACCGAAUUUGUGUGAUGAAACCAGAUUCACAGAUUCGAUUCUAGGGGAGU	61	JH425363.1(-):2116498-2116558
abu-miR-10c	UACCCUGUAGAUCCGGAUUUGU	22	abu-mir-10c	UACCCUGUAGAUCCGGAUUUGUGUAAAAAUCAUUAAUAAAAUCACAAAUUCGCUUCUAGGGGAGU	65	JH425845.1(-):186078-186142
abu-miR-10d	CACCCUGUAGAUCCGAAUUUGU	22	abu-mir-10d	CACCCUGUAGAUCCGAAUUUGUGUAAAUACAGCAGCAGCCACAAAUUCGCAUCUUGGGGAGU	62	JH425326.1(-):3511654-3511715
abu-miR-122	UGGAGUGUGACAAUGGUGUUUG	22	abu-mir-122	UGGAGUGUGACAAUGGUGUUUGUUUCCUCUUCGUCAAACGCCAUUAUCACACUAAAU	57	JH425449.1(+):1519587-1519643
abu-miR-124	UAAGGCACGCGGUGAAUGCC	20	abu-mir-124-1	CGUGUUCACGGCGGACCUUGAUUUAUUAGCCAUACAAUUAAGGCACGCGGUGAAUGCC	58	JH425442.1(+):570541-570598
abu-miR-126-3p	UCGUACCGUGAGUAAUAAUGCA	22	abu-mir-126	CAUUAUUACUUUUGGUACGCGCUAUGCCACUCUCAACUCGUACCGUGAGUAAUAAUGCA	59	JH425339.1(+):179266-179324
abu-miR-137	UUAUUGCUUGAGAAUACGCGUAG	23	abu-mir-137-2	CACGGGUAUUCUUGGGUUGAUAAUACAGAUGUCGAUGUUAUUGCUUGAGAAUACGCGUAG	60	JH425402.1(+):1554599-1554658
abu-miR-145	GUCCAGUUUUCCCAGGAAUCCC	22	abu-mir-145	GUCCAGUUUUCCCAGGAAUCCCUUGACCUAUCAGAAAGGGGGAUUCCUGGAAAUACUGUUCUU	63	JH425754.1(+):192965-193027
abu-miR-146	UGAGAACUGAAUUCCAUAGAUG	22	abu-mir-146	UGAGAACUGAAUUCCAUAGAUGGUGACAUCUUCAGGUGUCAUCUAUGGGCUCAGUUCUUCU	61	JH425615.1(-):371298-371358
abu-miR-16a	UAGCAGCACGUAAAUAUUGGC	21	abu-mir-16a	UAGCAGCACGUAAAUAUUGGCGUGUGAGAAUAGACCCCAACCCCAAUAUUAGCAGUGCUGCUU	63	JH425434.1(-):1158225-1158287
abu-miR-16b	UAGCAGCACGUAAAUAUUGGAG	22	abu-mir-16b	UAGCAGCACGUAAAUAUUGGAGUUAACACUCUAGCUGAAGUCUCCAGUAUUGAUCGUACUGCUGAA	66	JH425654.1(+):105165-105230
abu-miR-181c	AACAUUCAUUGCUGUCGGUGGGU	23	abu-mir-181c	AACAUUCAUUGCUGUCGGUGGGUUUGCAGCAGAAUAACUCACUGAUCAAUGAAUGCAG	58	JH425592.1(+):654363-654420
abu-miR-184a	UGGACGGAGAACUGAUAAGGGC	22	abu-mir-184a	CCUUAUCACUUUUCCAGCCCAGCUAUAGAUUCUGUAUCCGUUGGACGGAGAACUGAUAAGGGC	63	JH425494.1(-):32643-32705
abu-miR-184b	UGGACGGAGAACUGAUAAGGG	21	abu-mir-184b	CCUUAUCACUUUUCCAGCCCAGCUAUCUAUUAAAUGUUUGUUGGACGGAGAACUGAUAAGGG	62	JH425420.1(-):290083-290144
abu-miR-194a	UGUAACAGCAACUCCAUGUGGA	22	abu-mir-194a	UGUAACAGCAACUCCAUGUGGAAGCUGUGUCAGUUCCAGUGGAGGUGCUGUUACUUG	57	JH425458.1(+):831251-831307
abu-miR-199-3p	ACAGUAGUCUGCACAUUGGUU	21	abu-mir-199-1	CCCAGUGUUCAGACUACCUGUUCAGGAUCUUACUGGUGUACAGUAGUCUGCACAUUGGUUA	61	JH425376.1(-):695749-695809
abu-miR-19b	UGUGCAAAUCCAUGCAAAACUG	22	abu-mir-19b-1	UUUUGCUGGUUUGCAUUCAGCUUUAAUGGUGUUUGCUGUGCAAAUCCAUGCAAAACUG	58	JH425469.1(+):936339-936396
abu-miR-200a	UAACACUGUCUGGUAACGAUGUU	23	abu-mir-200a	CAUCUUACCUGACAGUGCUGGACUGUACUACUGUUGUUCUAACACUGUCUGGUAACGAUGUU	62	JH425562.1(-):815053-815114
abu-miR-203	GUGAAAUGUUUAGGACCACUUG	22	abu-mir-203-1	AGUGGUUCUCAACAGUUCAACAGUUCUUUAACAAAAUUGUGAAAUGUUUAGGACCACUUG	60	JH425337.1(-):1265835-1265894
abu-miR-21	UAGCUUAUCAGACUGGUGUUGGC	23	abu-mir-21-2	UAGCUUAUCAGACUGGUGUUGGCUGUUAAGAUUGCAAGGCGACAACAGUCUGUAGGCUGU	60	JH425403.1(-):1272319-1272378
abu-miR-218a	UUGUGCUUGAUCUAACCAUGUG	22	abu-mir-218a-1	UUGUGCUUGAUCUAACCAUGUGGCUGCCAGGUUCCUAUCGUGGAACAUGGUUCUUUCAAGCACC	64	JH425416.1(+):1254753-1254816
abu-miR-23a	AUCACAUUGCCAGGGAUUUCCA	22	abu-mir-23a-1	GGAAUUCCUGGCAGAGUGAUUUUUUUUAAACUAGAGGACUGAAUCACAUUGCCAGGGAUUUCCA	64	JH425895.1(+):119336-119399
abu-miR-23b	AUCACAUUGCCAGGGAUUACC	21	abu-mir-23b	AGGGUUCCUGGCGUGCUGAUUUGUGACUUAUGAUAAAAUCACAUUGCCAGGGAUUACC	58	JH425348.1(+):679727-679784
abu-miR-24a	UGGCUCAGUUCAGCAGGAAC	20	abu-mir-24a-3	UGCCUGCUGUGCUGAUAAUCAGUGUGUGACGUCGGCUGGCUCAGUUCAGCAGGAAC	56	JH425895.1(+):120973-121028
abu-miR-24b-3p	UGGCUCAGUUCAGCAGGAACAG	22	abu-mir-24b	UGCCUACUGAACUGGUAUCAGUGUUAUACCUGAAAACUGGCUCAGUUCAGCAGGAACAGG	60	JH425446.1(+):540111-540170
abu-miR-27a	UUCACAGUGGCUAAGUUCCGC	21	abu-mir-27a	AGGACUUAGCUCGCUCCGUGAACAGUUCAGUGAAGUCCUGUGUUCACAGUGGCUAAGUUCCGC	63	JH425323.1(+):1539832-1539894
abu-miR-27c	UUCACAGUGGUUAAGUUCUGCC	22	abu-mir-27c	CAGGACUUAACCCACAUGUGAACAGUGAGUGUCUGCCAUGUUCACAGUGGUUAAGUUCUGCC	62	JH425895.1(+):119545-119606
abu-miR-27d-3p	UUCACAGUGGCUAAGUUCGUC	21	abu-mir-27d	CAGAGCUUAGUUGACUGCUGACCAGGGAGUCUUGAAUAUUUGUUCACAGUGGCUAAGUUCGUC	63	JH425365.1(-):1529640-1529702
abu-miR-27e	UUCACAGUGGCUAAGUUCAGU	21	abu-mir-27e-1	AGAGCUUAGCUAAUUGGUGAGCAUUGAUCCCUGCUAUGUGUUGUUCACAGUGGCUAAGUUCAGU	64	JH425446.1(+):539221-539284
abu-miR-29b	UAGCACCAUUUGAAAUCAGUGU	22	abu-mir-29b-2	GCUGGUUUCAGAUGGUGGCUUAGAGUAUUGUCAUCUAUCUAGCACCAUUUGAAAUCAGUGU	61	JH425347.1(-):2505509-2505569
abu-miR-29c-3p	CUAGCACCAUAUGAAAUCAGUGU	23	abu-mir-29c	CUGAUUUCAUUUGGUGACGUAGAUGUUUGUACACAGUCUCUAGCACCAUAUGAAAUCAGUGU	62	JH425594.1(-):6884-6945
abu-miR-30a-3p	CUUUCAGUCGGAUGUUUGCAGC	22	abu-mir-30a-1	UGUAAACAUCCUUGACUGGAAGCUGGUGUUAGUUUCUGGGGCUUUCAGUCGGAUGUUUGCAGC	63	JH426018.1(-):184707-184769
abu-miR-30a-5p	UGUAAACAUCCUUGACUGGAAGCU	24	abu-mir-30a-2	UGUAAACAUCCUUGACUGGAAGCUGAGGUUUUGACAGCGAGGGCUUUCAGUCGGAUGUUUGCAGC	65	JH425340.1(+):107538-107602
abu-miR-33-5p	GUGCAUUGUAGUUGCAUUGCAU	22	abu-mir-33-2	GUGCAUUGUAGUUGCAUUGCAUGUGUGUCUCAGCUGAGUGCAAUGUACCUGCAGUGCAACA	61	JH425391.1(+):1282061-1282121
abu-miR-451	AAACCGUUACCAUUACUGAG	20	abu-mir-451	AAACCGUUACCAUUACUGAGUUUUAGUAAUGGUAAGGGUUCUA	43	JH425418.1(+):517074-517116
abu-miR-7	UGGAAGACUAGUGAUUUUGUUGU	23	abu-mir-7-1	UGGAAGACUAGUGAUUUUGUUGUUUUUAGUUAGAGCAACCGACAACAAAUCACAGUCUGCCAA	63	JH425335.1(-):1379164-1379226
abu-miR-9-3p	UAAAGCUAGAUAACCGAAAGUA	22	abu-mir-9-7	UCUUUGGUUAUCUAGCUGUAUGAGUGUUCUGCUCGUCAUAAAGCUAGAUAACCGAAAGUA	60	JH425373.1(+):1422820-1422879
abu-miR-9-5p	UCUUUGGUUAUCUAGCUGUAUG	22	abu-mir-9-1	UCUUUGGUUAUCUAGCUGUAUGAGUUUAUGUAAUAUCAUAAAGCUAGAGAACCGAAUGUAU	61	JH425359.1(+):416325-416385
abu-miR-99b	AACCCGUAGAUCCGAUCUUGU	21	abu-mir-99b	AACCCGUAGAUCCGAUCUUGUGGCGAAUCUGACAGCACAAGCUCGCCUCUGUGGGUCUU	59	JH425516.1(+):687869-687927
aca-let-7a-5p	UGAGGUAGUAGGUUGUAUAGUU	22	aca-let-7a	CUGCACUGUGGGAUGAGGUAGUAGGUUGUAUAGUUUUAGGGUCAUACCCACCACUGGGAGAUAACUAUACAGUCUACUGUCUUUCCUAAAGAGGCAGAAAA	101	GL343225.1(-):748885-748985
aca-let-7b-5p	UGAGGUAGUAGGUUGUGUGGU	21	aca-let-7b	UAGCUCUGGCAAGGUGAGGUAGUAGGUUGUGUGGUUUCAGGGUAGUCAUUUUGCCCCAAUCAGGAGAUAACUAUACAACCUACUGCCUUCCUUGA	95	chr5(-):83532327-83532421
aca-let-7c-2-3p	CUGUACAGCCUCCUAGCUUUCC	22	aca-let-7c-2	CCGGCGUGCCUCGAGUUGAGGUAGUAGGUUGUAUGGUUUAGAAUAACACCAUCAGGAGAUAACUGUACAGCCUCCUAGCUUUCCCCGGGGCAACGCCAC	99	GL343604.1(+):264152-264250
aca-let-7c-5p	UGAGGUAGUAGGUUGUAUGGUU	22	aca-let-7c-2	CCGGCGUGCCUCGAGUUGAGGUAGUAGGUUGUAUGGUUUAGAAUAACACCAUCAGGAGAUAACUGUACAGCCUCCUAGCUUUCCCCGGGGCAACGCCAC	99	GL343604.1(+):264152-264250
aca-let-7d-5p	AGAGGUAGUAGGUUGCAUAGU	21	aca-let-7d	GUGGGCUCCUAGGAAGAGGUAGUAGGUUGCAUAGUUUUAGGGCAGUGGUUUUGCCCAAAAGGAGUUAACUAUACAACCUGCUGCCUUUCUUAGGGCU	97	GL343225.1(-):747541-747637
aca-let-7e-5p	UGAGGUAGUAGAUUGAAUAGUU	22	aca-let-7e	AUGCUGUCCUUGAGGCUGAGGUAGUAGAUUGAAUAGUUGUGGAGCCUUAUUCUCCCUCUGAGCUAACUAUACAAUCUACUGUCUUUCCUAAGGAGACAGUAA	102	chr4(-):123683599-123683700
aca-let-7f-5p	UGAGGUAGUAGAUUGUAUAGUU	22	aca-let-7f-2	UUCUCUUUAUCAGGUUGAGGUAGUAGAUUGUAUAGUUGUAGGGCAGUUAUUUUGCCCUCUUCAGGAGAUAACUAUACAAUCUAUUGCCUUCCCUGAGGAGUAACAUU	107	GL343225.1(-):748285-748391
aca-let-7g	UGAGGUAGUAGUUUGUACAGUU	22	aca-let-7g	UUGCCUGAUUCCGGGUUGAGGUAGUAGUUUGUACAGUUUGAGGGUCUAUGAUACCACCCGGUACAGGAGAUAACUGUACAGGCCACUGCCUUGCCUGGGGCAGAGCUUU	109	chr2(+):153332770-153332791
aca-let-7i-5p	UGAGGUAGUAGUUUGUGCUGUU	22	aca-let-7i	GCACCACGGCCCUGGCUGAGGUAGUAGUUUGUGCUGUUGGUCGGGUUGUGACAUUGCCCGCUGUGGAGAUAACUGCGCAAGCUACUGCCUUGCUAGUGCUGGUGAUGAUCGG	112	chr5(-):51075540-51075651
aca-miR-100	AACCCGUAGAUCCGAACUUGUG	22	aca-mir-100	CUUCCUGCUAGUUGCCACAAACCCGUAGAUCCGAACUUGUGCUUCUAUGUUACACAAGCUUGUGUCUAUAGGUAUGUGUCUGCUUGGCCAAUUCA	95	CM000943.1(-):2624853-2624947
aca-miR-101-3p	UACAGUACUGUGAUAACUGA	20	aca-mir-101-1	GCUGCCCUGGCUCAGUUAUCACUGUGCUGAUGCUGUCUAUACUAAAGGUACAGUACUGUGAUAACUGAAGGAUGGCAGC	79	chr4(+):98411443-98411521
aca-miR-103-3p	AGCAGCAUUGUACAGGGCUAUG	22	aca-mir-103	UAUUUCUCGCUGCCUUCAGCUUCUUUACAGUGCUGCCUUGUUGCUUAUGGAUCAAGCAGCAUUGUACAGGGCUAUGAAGGCAUUGAGUACUGCUUCA	97	chr2(+):189292145-189292241
aca-miR-107-3p	AGCAGCAUUGUACAGGGCUAUC	22	aca-mir-107	CUUCUCUUUGCUUUCAGCUUCUUUACAGUGUUGCCUUGUGGCAUGGAGUUCAAGCAGCAUUGUACAGGGCUAUCAAAGCGCAGAGAGUCGA	91	GL343219.1(-):2863-2953
aca-miR-10a-5p	UACCCUGUAGAUCCGAAUUUGUG	23	aca-mir-10a	GUAUGUACCCUGUAGAUCCGAAUUUGUGUAAAAGAAACUGCGUCACAAAUUCGCGUCUAGGGGAAUAUGUAGUAGACACAAAC	83	chr6(-):75570711-75570793
aca-miR-10b-5p	UACCCUGUAGAACCGAAUUUGU	22	aca-mir-10b	GUUGUCUAUAUAUACCCUGUAGAACCGAAUUUGUGUGGUAUUUACACAGUCACAGAUUCGAUUCUAGGGGAAUAUAUGGUCGAUGCAAAA	90	GL343356.1(-):481980-482069
aca-miR-10c-5p	UACCCUGUAGAAUCGAAUUUGUG	23	aca-mir-10c	AGUCGUUUAUAUGUACCCUGUAGAAUCGAAUUUGUGUGAGCACCUCAAUCACAAAUUCGUCUCUAGGGGAGUAUAUGGACGAUGCAGAG	89	chr2(-):71991615-71991703
aca-miR-122-3p	AACGCCAUUAUCACACUAAAUA	22	aca-mir-122	UCCUGCUGGAGCUGUGGAGUGUGACAAUGGUGUUUGUAUCCAAUCCGUCAAACGCCAUUAUCACACUAAAUAGCUACUGCUAGAG	85	GL343213.1(+):2690944-2691028
aca-miR-122-5p	UGGAGUGUGACAAUGGUGUUUG	22	aca-mir-122	UCCUGCUGGAGCUGUGGAGUGUGACAAUGGUGUUUGUAUCCAAUCCGUCAAACGCCAUUAUCACACUAAAUAGCUACUGCUAGAG	85	GL343213.1(+):2690944-2691028
aca-miR-124a	UAAGGCACGCGGUGAAUGCCA	21	aca-mir-124a-1	GCGGGACCGGAGGCGCUGCCUCUCCGUGUUCACAGCGGACCUUGAUUUAAUGUCAUACAAUUAAGGCACGCGGUGAAUGCCAAGAGCGGGGCUGGAAG	98	chr4(+):29946081-29946178
aca-miR-124b	UAAGGCACGCGGUGAAUGCUA	21	aca-mir-124b	CUGGCAAAGGCCCCUCUCUGCGUGUUCACAGCGGACCUUGAUUUAAAUGUCCAUACAAUUAAGGCACGCGGUGAAUGCUAAGAACGAGGCUGGAAGAGCUU	101	chr4(-):40554176-40554276
aca-miR-125b	UCCCUGAGACCCUAACUUGUGA	22	aca-mir-125b-2	CAGACUUUUCCUAGUCCCUGAGACCCUAACUUGUGAGGUUUUUAGUAACAAUCACAAGUCAGGCUCUUGGGACCUAGGCGGAGGGGAACC	90	chr3(-):153990128-153990217
aca-miR-126-3p	UCGUACCGUGAGUAAUAAUGCG	22	aca-mir-126	CGCUCCCCGCGGUCCAUUAUUACUUUUGGUACGCGCUGUGCCACUUCAAACUCGUACCGUGAGUAAUAAUGCGCUGAGGGACAGCACCC	89	GL344924.1(-):6921-7009
aca-miR-128-3p	UCACAGUGAACCGGUCUCUUU	21	aca-mir-128-2	AUUCCUGAGCUGUUGGAUUCGGGGCCGUAACACUGUCUGAGAGGGUUACAUUUCUCACAGUGAACCGGUCUCUUUUUCAGCUGCUUCCUAGCUU	94	chr1(+):96668145-96668238
aca-miR-133a	UUUGGUCCCCUUCAACCAGCUG	22	aca-mir-133a-2	CUUAAUGUCGAUGCUUUGCUAAAGCUGGUAAAAUGGAACCAAAUCACCUGUUAAAUGGAUUUGGUCCCCUUCAACCAGCUGUAGCUAUGUAUUGAUC	97	chr4(+):38863208-38863304
aca-miR-133a-3p	UUUGGUCCCCUUCAACCAGCUG	22	aca-mir-133a-3	UGUGUCCCUAGGGCUGGUAAAAAGGAACCAGAUCGACUGGCAACUGGAUUUGGUCCCCUUCAACCAGCUGUGGUGGC	77	GL343308.1(+):91297-91373
aca-miR-133b-3p	UUUGGUCCCCUUUAACCAGCUA	22	aca-mir-133b	ACUUGAGUCCUGCUCUGGCUGGUCAAAGGGAACCACGGCUGUCUUCCUUGAAGGUUUGGUCCCCUUUAACCAGCUACAGCAGUCCUGAUAUCA	93	chr1(+):122859594-122859686
aca-miR-135-5p	UAUGGCUUUUUAUUCCUAUGUGA	23	aca-mir-135-3	AAGCCCUCUGCUGUGGUCUAUGGCUUUUUAUUCCUAUGUGAUUGCUUUUCAUAACUCAUGUAGGGCUAAAAGCCAUGGGCUACACAGAGGAAUAA	95	GL343228.1(-):62414-62508
aca-miR-137b-3p	UUAUUGCUUGAGAAUACGCGUAG	23	aca-mir-137b	ACUGACUAGCUCCCUUCAAUAACGGGUAUUCUUGGGUAUAUAAUACAGAUGGCGUUGUUAUUGCUUGAGAAUACGCGUAGUUGAGGGGAUGCUGAUU	97	chr2(-):79052097-79052193
aca-miR-142-5p	CAUAAAGUAGAAAGCACUACUA	22	aca-mir-142	GGACAGUGGACUCAUCCAUAAAGUAGAAAGCACUACUAAACGCCUGUGCCCAAGUGUAGUGUUUCCUACUUUAUGGAUGAGUGUACUGUG	90	GL343287.1(-):1405158-1405247
aca-miR-143-3p	UGAGAUGAAGCACUGUAGCUC	21	aca-mir-143	AUGUCUCCCAGCCCAAGGUGCAGUGCUGCAUCUCUGGUCAGUUGUGAGUCUGAGAUGAAGCACUGUAGCUCGGGAAGGGAGGAAC	85	chr2(-):122658929-122659013
aca-miR-144-3p	UACAGUAUAGAUGAUGUACU	20	aca-mir-144	CGAAGUCUCUGGGCCGGAUAUCAUCAUAUACUGUAAGUUGGAAUGAGACACUACAGUAUAGAUGAUGUACUACCUUCACCUAAAUUCU	88	-
aca-miR-145-3p	GAUUCCUGGAAAUACUGUUCU	21	aca-mir-145	UACUGUGUCCUCGGGGUCCAGUUUUCCCAGGAAUCCCUUAGAUGAUAAGAGGGGGAUUCCUGGAAAUACUGUUCUUGGGGUCAUGGCUCAGCAACU	96	chr2(-):122657687-122657782
aca-miR-145-5p	GUCCAGUUUUCCCAGGAAUCCC	22	aca-mir-145	UACUGUGUCCUCGGGGUCCAGUUUUCCCAGGAAUCCCUUAGAUGAUAAGAGGGGGAUUCCUGGAAAUACUGUUCUUGGGGUCAUGGCUCAGCAACU	96	chr2(-):122657687-122657782
aca-miR-146a-5p	UGAGAACUGAAUUCCAUAGGC	21	aca-mir-146a	CCUAGCUCUGAGAACUGAAUUCCAUAGGCUUUAGAAUAAUUGAAACGCCCCGUGGAUUCAGUUCUACAGCUAGGCAGCAACUAAA	85	chr3(+):39596502-39596586
aca-miR-148a-3p	UCAGUGCACUACAGAACUUUGU	22	aca-mir-148a	CAGAUUUGGUCUCUGGAAGCAAAGUUCUGUGACACUCGGACUCUGAUUAUGAUAGAAGUCAGUGCACUACAGAACUUUGUCGCCGGGGGCCGU	93	chr6(-):31781707-31781799
aca-miR-148b-3p	UCAGUGCAUCACAGAACUUUGU	22	aca-mir-148b	AGUUAAUGCAGCGCUUGAGGUGAAGUUCUGUUAUACACUCUGACUGUGGCUAUGUGGAAGUCAGUGCAUCACAGAACUUUGUCUCGAGAGCUUGCCA	97	chr2(-):71202707-71202803
aca-miR-15b-5p	UAGCAGCACAACAUGGUUUGU	21	aca-mir-15b	CCCGGAGGUGAUGUAGCAGCACAACAUGGUUUGUAGGGACACAGAAGAUACAGACCGUUCUGGGCUGCCUCAUUACCUUUU	81	GL343761.1(+):167247-167327
aca-miR-16a-5p	UAGCAGCACGUAAAUAUUGG	20	aca-mir-16a	UACUUGUUCCGCCCUAGCAGCACGUAAAUAUUGGUGUAGUAAAGAUAAUCUUAACCCCAAUAUUGUUGUGCUGCUUAAGCGUGGCAGGGAUU	92	chr3(-):13038961-13039052
aca-miR-17-3p	ACUGCAGUGAAGGCACUUGUAG	22	aca-mir-17	AUGUCAAAGUGCUUACAGUGCAGGUAGUGAUAAGUAGAACCUACUGCAGUGAAGGCACUUGUAGCAU	67	GL343584.1(+):108264-108330
aca-miR-181a	AACAUUCAACGCUGUCGGUGAGU	23	aca-mir-181a-2	AGGAUAGCUUCAGUGAACAUUCAACGCUGUCGGUGAGUUUGGAAUCGAGAGCAAACCAUCGACCGUUGACUGUACCUUGAGGUUUAUCACUGAC	94	GL343937.1(-):21112-21205
aca-miR-181b	AACAUUCAUUGCUGUCGGUGGG	22	aca-mir-181b-2	CAAAAGGUCACAAUCAACAUUCAUUGCUGUCGGUGGGUUUAACUAUGUGGACAAGCUCACUGAACAAUGAAUGCAACUGUGGCCCCAC	88	GL343211.1(-):716891-716978
aca-miR-182-5p	UUUGGCAAUGGUAGAACUCACA	22	aca-mir-182	GUUUUCUCCGGCUGUUUUUGGCAAUGGUAGAACUCACACUGGUGAGGUAUCAGGAUCCGGUGGUUCUAGACUUGCCAACUACGGCCCGAGGGUCA	95	-
aca-miR-184-3p	UGGACGGAGAACUGAUAAGGGU	22	aca-mir-184	CUGGAGCCGCUCACGUCCCCUUAUCACUUUUCCAGCCAGCUUUCUUGUCAUAACCGUUGGACGGAGAACUGAUAAGGGUUUGUGGGUGAGACCUG	95	-
aca-miR-193-3p	AACUGGCCUACAAAGUCCCA	20	aca-mir-193	AGUUUCCUUGGGGGUCUGGGCCUGGGUCUUUGCGGGCGAGAUGAGAAGUUUCCUGCCUUCAACUGGCCUACAAAGUCCCAGUCCUCGGCCCCUGACUU	98	GL343198.1(+):1030731-1030828
aca-miR-194-5p	UGUAACAGCAACUCCAUGUGGA	22	aca-mir-194-2	AUGGUUCCCAUCGGCUGUAACAGCAACUCCAUGUGGAAGCAGUCCGGCCGUUCCAGUGGAGCGGCUGUUAUAGUCGGUGGGGGCUGC	87	GL343545.1(-):154408-154494
aca-miR-196a	UAGGUAGUUUCAUGUUGUUGG	21	aca-mir-196a-2	UGAUCCGUGGUUUAGGUAGUUUCAUGUUGUUGGGGUUGGCUUUUAACUCGGCAACAAGAAACUGCCUUAAUUACGUCAGUUAGUCUUCAUCAA	93	chr2(-):72077166-72077258
aca-miR-19b	UGUGCAAAUCCAUGCAAAACU	21	aca-mir-19b	UGGUUAGUUUUGCAGGUUUGCAUCCAGCUGUAUAAUGUGUUGCUGUGCAAAUCCAUGCAAAACUGACUGU	70	GL343584.1(+):108832-108901
aca-miR-1a-3p	UGGAAUGUAAAGAAGUAUGUAU	22	aca-mir-1a-1	AUUAAACCUGUUGAGAGCACAUACUUCUUUAUGUACCCAUAUGAAGAUACAAUGUUAUGGAAUGUAAAGAAGUAUGUAUUUUUGAUAGGUACAAAC	96	chr4(+):38859440-38859535
aca-miR-1b-3p	UGGAAUGUUAAGAAGUAUGUA	21	aca-mir-1b	UGCCUCCCUCUUGAGCCUACAUACUUCUUCAUAUGCCCAUAUGGAGUCGGCCAGAUUUAUGGAAUGUUAAGAAGUAUGUAUCGUUGGGAUGGGAUUGGA	99	GL343308.1(+):91113-91211
aca-miR-200a-3p	UAACACUGUCUGGUAACGAUGU	22	aca-mir-200a	ACGAUGAUGGUCCUCUGUGGACAUCUUACUAGACAGUGCUGGAUUGUGUGCUCUGAUUCUAACACUGUCUGGUAACGAUGUUCAAAGGGUGAG	93	GL343647.1(+):276643-276735
aca-miR-200b-3p	UAAUACUGCCUGGUAAUGAUGA	22	aca-mir-200b	AAACCAUCUUGGGAGGUCAUUGCCAUCUUACUGGGCAGCAUUGGAUGUUUUCUGUCUUUCUAAUACUGCCUGGUAAUGAUGAUUGUGGCCUUCUCACGCC	100	GL343647.1(+):274634-274733
aca-miR-200b-5p	CAUCUUACUGGGCAGCAUUG	20	aca-mir-200b	AAACCAUCUUGGGAGGUCAUUGCCAUCUUACUGGGCAGCAUUGGAUGUUUUCUGUCUUUCUAAUACUGCCUGGUAAUGAUGAUUGUGGCCUUCUCACGCC	100	GL343647.1(+):274634-274733
aca-miR-202-5p	UUUCCUAUGCAUAUACUUCUU	21	aca-mir-202	CUCAUUGUUCCUUUUUCCUAUGCAUAUACUUCUUUGAGAAUCUGAUCUAAAGAGGCAUACGGCAUGGGAAAAUGGGGCAAUUGAGGUA	88	GL343262.1(-):426448-426535
aca-miR-203-3p	GUGAAAUGUUUAGGACCACUUG	22	aca-mir-203	CAAAUCCAAGCCUGCUGGGUGCAGUGGUUCUUAACAGUUCAACAGUUCUCUAUUAUAAUUGUGAAAUGUUUAGGACCACUUGAUCCGGCGGGCCCAGG	98	chr1(-):5622429-5622526
aca-miR-21-5p	UAGCUUAUCAGACUGAUGUUGA	22	aca-mir-21	CGGAUAGCUUAUCAGACUGAUGUUGACUGUUGGAUGUCAUGGCAACAACAGUCGGUAGGCUGUCUGA	67	GL343470.1(-):228465-228531
aca-miR-210-3p	CUGUGCGUGUGACAGCGGCUA	21	aca-mir-210	CCAGUUCUCCAGGAGCAGAUGAGCCACUGACUAACGCACAUUGUGCUUCUCGUGUCCCCACUGUGCGUGUGACAGCGGCUAACCUGCUUUUCGGAC	96	chr1(+):74505514-74505609
aca-miR-214-3p	ACAGCAGGCACAGACAGGCAGU	22	aca-mir-214	CAGAGUUGUCAUGUGUCUGCCUGUCUACACUUGCUGUGCAGAACAUCCUCUCACCUGUACAGCAGGCACAGACAGGCAGUCACAUGACAACCCAG	95	AAWZ02037129.1(+):14613-14707
aca-miR-215-5p	AUGACCUAUGAUUUGACAGACU	22	aca-mir-215	AAAAUGGAGGCUUAGGGUAAUGACCUAUGAUUUGACAGACUGUGCUUUCUAUGUCUGCCUGUCAUUUCUGUAGGCCAAUACUCUGUACGCCCUCAC	96	chr1(-):243290652-243290747
aca-miR-218-5p	UUGUGCUUGAUCUAACCAUGUG	22	aca-mir-218-2	CCUGUUAAUGGGAUUUUCCUUUGUGCUUGAUCUAACCAUGUGGUAGAACAAUACAAAUUGAACAUGGUUCUGUCAAGCACCAUGGAAGGCUCCAUGCU	98	chr1(-):112860786-112860883
aca-miR-219-5p	UGAUUGUCCAAACGCAAUUCUUG	23	aca-mir-219-1	UCCAGAAGGAACCUUUGCUCCUGAUUGUCCAAACGCAAUUCUUGUCCAGAAAACAUGCAAACCAAGAAUUGUGUCUGGACAUCUGUGGCCAAGUCU	96	GL344072.1(+):36976-37071
aca-miR-23a-3p	AUCACAUUGCCAGGGAUUUCC	21	aca-mir-23a	CCGCUGCCAGCUGGGGUUCCUGGUGAUGUGAUUUUAUUUUGGUGUUCAGAAUCACAUUGCCAGGGAUUUCCAACCAUCAGUGAGCUACCGCA	92	chr2(-):29158329-29158420
aca-miR-23b-3p	AUCACAUUGCCAGGGAUUACC	21	aca-mir-23b	GUUUUGGUUGUUUGGGUUCCUGGCAUGCUGAUUUGUGACUUAAGAUGAAAAUCACAUUGCCAGGGAUUACCACAUAACCAUGACAC	86	chr2(-):40591992-40592077
aca-miR-24-3p	UGGCUCAGUUCAGCAGGAACAG	22	aca-mir-24-1	UGCAGGGCUUGGCCUUCCGUGCCUACUGAGCUGAUACUCAGUUGCUUUAGAUAAACUGGCUCAGUUCAGCAGGAACAGGAGUCCAGCCCAGUC	93	chr2(-):29157637-29157729
aca-miR-26-3-5p	UUCAAGUAAUCCAGGAUAGGCU	22	aca-mir-26-3	AAGGCUUCAGCCUGGUUCAAGUAAUCCAGGAUAGGCUGUUACCAGGCAGUACGGCCUAUUCUUGAUUACUUGUUUCAGGAGGCGGCC	87	chr2(-):67040500-67040586
aca-miR-26-3p	GGCCUAUUCUUGAUUACUUGUUU	23	aca-mir-26-3	AAGGCUUCAGCCUGGUUCAAGUAAUCCAGGAUAGGCUGUUACCAGGCAGUACGGCCUAUUCUUGAUUACUUGUUUCAGGAGGCGGCC	87	chr2(-):67040500-67040586
aca-miR-26-5p	UUCAAGUAAUCCAGGAUAGG	20	aca-mir-26-1	GUAACAGGACUGUGGCCAGUUUCAAGUAAUCCAGGAUAGGCUGUGGGUACUGAUGUCAGCCUGUUCUUGAUUACUUGGCCUUGGAGGCAGCCGGUG	96	chr1(-):88581308-88581403
aca-miR-27a-3p	UUCACAGUGGCUAAGUUCCGC	21	aca-mir-27a	AGCCGUAGGGCUUAGCCCACCUGUGAACAGCAUUGGAUUCAGCCAUGUUCACAGUGGCUAAGUUCCGCUGCUU	73	chr2(-):29157932-29158004
aca-miR-27b-3p	UUCACAGUGGCUAAGUUCUGCA	22	aca-mir-27b	UGAGGUGCAGAGCUUAGCUGAUUGGUGAACAGUGAUUGAUUUCCUCUUUGUUCACAGUGGCUAAGUUCUGCACCUA	76	chr2(-):40591774-40591849
aca-miR-29b	UAGCACCAUUUGAAAUCAGUG	21	aca-mir-29b-1	GUGUGUCUUCCUCUGGAAGCUGGUUUCACAUGGUGGCUUAGAUUUUUCCAUCUUUGUAUCUAGCACCAUUUGAAAUCAGUGUUCUAGGAGCAAGAAUUACA	101	GL343255.1(+):1940177-1940277
aca-miR-302b	UAAGUGCUUCCAUGUUUUAGUAG	23	aca-mir-302b	GACUGCUUCUACUUUAACAUGGAGGUGCUUUCUGUGCAUAUAAAAAGUAAGUGCUUCCAUGUUUUAGUAGAGGUGAA	77	chr5(+):142962973-142963049
aca-miR-30a-3p	CUUUCAGUCGGAUGUUUGCAGC	22	aca-mir-30a	UGUUGACGGUGAGCGACUGUAAACAUCCUCGACUGGAAGCUGUGAAGCAGUAGAUGAAGCUUUCAGUCGGAUGUUUGCAGCUGCCAACUGCCAC	94	chr1(-):168155605-168155698
aca-miR-30b-5p	UGUAAACAUCCUACACUCAGCU	22	aca-mir-30b	UACUGAUUUUUAGUUCAUGUAAACAUCCUACACUCAGCUGUAUCACAUGAAAUGGCUGGGAGAUGAAUGUUUACUUCAACUGAUUUGG	88	chr4(-):1747976-1748063
aca-miR-30d-5p	UGUAAACAUCCCCGACUGGAAG	22	aca-mir-30d	ACAGUAGUCUGUUGUUGUAAACAUCCCCGACUGGAAGCUGUAAAUUUCAGCUUUCAGUCAGAUGUUUGCUGCCACCGGCUAUUCA	85	chr4(-):1751109-1751193
aca-miR-30e-3p	CUUUCAGUCGGAUGUUUACAGC	22	aca-mir-30e	UAGGCAGUUGUGCUCCUGUAAACAUCCUUGACUGGAAGCUGUGCAAGGCUCAAAGGGGCUUUCAGUCGGAUGUUUACAGCGGCAGGCUGCUGC	93	GL343308.1(+):250287-250379
aca-miR-30e-5p	UGUAAACAUCCUUGACUGGAAGC	23	aca-mir-30e	UAGGCAGUUGUGCUCCUGUAAACAUCCUUGACUGGAAGCUGUGCAAGGCUCAAAGGGGCUUUCAGUCGGAUGUUUACAGCGGCAGGCUGCUGC	93	GL343308.1(+):250287-250379
aca-miR-32-5p	UAUUGCACAUUACUAAGUUGCA	22	aca-mir-32	GGGAUAUUGCACAUUACUAAGUUGCAUGUUGUCACGGGCUCAGUGCAAUUUAGUGUGUGCGAUAUUUU	68	chr6(+):57468290-57468357
aca-miR-33-5p	GUGCAUUGUAGUUGCAUUGCA	21	aca-mir-33-1	UGCUGGGUGGCAGCUGUAGUGCAUUGUAGUUGCAUUGCAUGUUCUAGCAGUAUUUGUGCAAUGUUUCCGCAGUGCAAUACAGAGGCAUACCGUAUCUCUCC	101	chr5(+):26778855-26778955
aca-miR-338-5p	AACAAUAUCCUGGUGCUGAGUG	22	aca-mir-338	GCUCCUUGUCCUCAACAAUAUCCUGGUGCUGAGUGAGUGGCACUCAAAGACUCCAGCAUCAGUGAUUUUGUUGAAGAGGGUGAGC	85	chr2(+):99499963-99500047
aca-miR-34a-5p	AGGCAGUGUAGUUAGCUGAUUG	22	aca-mir-34a	UUGCCAGGCAGUGUAGUUAGCUGAUUGACGAGGCAACAGUCACUAACAACACGGCCAGGUGA	62	GL343521.1(-):196050-196111
aca-miR-34c-5p	AGGCAGUGUAGUUAGCUGAUUG	22	aca-mir-34c	UGGUUUGUAGGCAGUGUAGUUAGCUGAUUGUGAGGUUUCCUUGGCAAUCACUAGCUUUACUGUCAUCAAAACA	73	GL343521.1(-):197479-197551
aca-miR-365-3p	UAAUGCCCCUAAAAAUCCUUAU	22	aca-mir-365	AAGAAAAAUGAGGGACUUUCAGGGGCAGCUGUGUUUUACUAACCCAGUCAUAAUGCCCCUAAAAAUCCUUAUUGUUCUU	79	GL343198.1(+):1087511-1087589
aca-miR-451-5p	AAACCGUUACCAUUACUGAGUU	22	aca-mir-451	UGACCGGUGUGUUGGCGAAACCGUUACCAUUACUGAGUUUAGUAAUGGUAAGGGUUCUUCUAUCACGCCGACU	73	-
aca-miR-7-5p	UGGAAGACUAGUGAUUUUGUUGU	23	aca-mir-7-3	UUGCCCUGCUUCUUAUGGAAGACUAGUGAUUUUGUUGUUCUGUAGUUCAUCUCACGACAACAAGUCACAGUCUGCCUUAUGGGGCCUGGCCUC	93	GL343844.1(-):159566-159658
aca-miR-9-1-3p	AUAAAGCUAGAUAACCGAAA	20	aca-mir-9-1	GGAAGCGAGUUGUUGUCUUUGGUUAUCUAGCUGUAUGAGUGUGUUGGUCUUCAUAAAGCUAGAUAACCGAAAGUAAAAACUCCUUCA	87	chr2(-):21612993-21613079
aca-miR-9-5p	UCUUUGGUUAUCUAGCUGUA	20	aca-mir-9-3	CAGGGCCGGCUCUUCUCUUUGGUUAUCUAGCUGUAUGAGUGCGCCUGGUUUCAUAAAGCUAGAGAACCGAACGUACGAACCGGCCCGA	88	-
aca-miR-92a	UAUUGCACUUGUCCCGGCCUGU	22	aca-mir-92a-2	GGAGGAACUGACUUCUCCCUGGGUUGGGAUUUGUUGCAUUACUUGUGGGUUCCCUGAACAGUAUUGCACUUGUCCCGGCCUGUGGAGGAGGAGCGGAGA	99	GL344214.1(+):24426-24524
aca-miR-98-5p	UGAGGUAGUAAGUUGUAUUGU	21	aca-mir-98	CCAUUUACUUCUGUUGGGGUGAGGUAGUAAGUUGUAUUGUUGUGGGGUAGGGAUUUGUGCCCCAAAUCAGAGAUAACUAUACAACUUACUACUUUCCCUAACUGGGG	107	chr1(-):205025683-205025789
aca-miR-99a-5p	AACCCGUAGAUCCGAUCUUGUG	22	aca-mir-99a	GGCAUAAACCCGUAGAUCCGAUCUUGUGGUGAAGUAUAAUGCACAAGCUCGCUUCUAUGGGUCUGUGUC	69	chr3(-):154034468-154034536
aca-miR-99b-5p	AACCCGUAGAUCCGAACUUGCGG	23	aca-mir-99b	GCCAUAAACCCGUAGAUCCGAACUUGCGGUACAACUGAUUCACACAAGCUCGAGUCUGUGGGUAUGUGUC	70	GL343604.1(+):262454-262523
aga-bantam	UGAGAUCACUUUGAAAGCUGAUU	23	aga-bantam	UGUGUGGAUGAAAUGUAAUCACAGAACCGGUUUUCAUUUUCGAUCUGACUUAUUUUUUUCACAAACAAGUGAGAUCACUUUGAAAGCUGAUUUUGUACAAUUAAUUCAACG	111	chr2R(+):33274567-33274589
aga-let-7	UGAGGUAGUUGGUUGUAUAGU	21	aga-let-7	GCCUACUCCCGUGUUGAGGUAGUUGGUUGUAUAGUACCGUGGUUCCAAUACUCGACUAUACAAUCCGCUAACUUACCUCGUGGGUAGAGU	90	chr3R(-):10270763-10270783
aga-miR-1	UGGAAUGUAAAGAAGUAUGGAG	22	aga-mir-1	GAAGCAAAGCUGCGAAAGUUCCAUGCUUCCUUGCAUUCAAUAGUAUGUUUGUAAAACCCUAUGGAAUGUAAAGAAGUAUGGAGCGAUUGGGCUAGUUC	98	chr3R(-):10569154-10569251
aga-miR-10	ACCCUGUAGAUCCGAAUUUGU	21	aga-mir-10	GUCGAUUUAUGUUCUACAUCCACCCUGUAGAUCCGAAUUUGUUUGAAUUUAUAUUAAUAACAAAUUCGGUUCUAGAGAGGUUUGUGUGGGGCAUUUGUUAAC	102	chr2R(-):59711765-59711866
aga-miR-100	AACCCGUAGAUCCGAACUUGUG	22	aga-mir-100	GCCCCGUCUGUGGAAACCCGUAGAUCCGAACUUGUGCUGCACUGUACAACUGGACACAAGAACGGAUAUAUGGGAUUCUGUCGACGGUUGGC	92	chr3R(-):10274677-10274768
aga-miR-1000	AUAUUGUCCUGUCACAGCAGU	21	aga-mir-1000	CCUAGCAGUCGAUGAUAUUGUCCUGUCACAGCAGUACUUUUUGCCUAGUUUACUGUUGUUUCGGGACAUUUCCAUCGACGCUAGGGUUUUCAU	93	chr2R(+):13241765-13241857
aga-miR-12	UGAGUAUUACAUCAGGUACUGGU	23	aga-mir-12	CCGGGGUGAGUAUUACAUCAGGUACUGGUGUGUAAUUUAAACGACCAUCGGACAUGGGGGCUGCCCAACUCCUCUUCUGUCCCCGGUCAAGCUAUCAGUACUUGUGUUAUACUCUCC	117	chr2R(-):37888037-37888153
aga-miR-124	UAAGGCACGCGGUGAAUGCCAAG	23	aga-mir-124	CGUUUUUCUCCUGGUGUUCACUGUAGGCCUGUAUGUUCUAUUGCGGAUUUCAUAAGGCACGCGGUGAAUGCCAAGAGCGAACG	83	chr3R(+):29001980-29002062
aga-miR-125	UCCCUGAGACCCUAACUUGUGA	22	aga-mir-125	UAUUGUUUCGUUUUUUUGUAUCUGCUGAUUCCCUGAGACCCUAACUUGUGACUAUCGUUGCAAAGUUUCACAAGUUUUGAUCUCCGGUAUUAGCGGUUGAGAUGCAACGGUA	112	chr3R(-):10270160-10270271
aga-miR-133	UUGGUCCCCUUCAACCAGCUGU	22	aga-mir-133	AGCUGGUUGACAUCGGGUCAAAUCGUAAUAUUGUUGACGCAAUAUUUUCCCUUUGCGAAUGCAUUUGGUCCCCUUCAACCAGCUGU	86	chr3R(-):15075209-15075294
aga-miR-137	UAUUGCUUGAGAAUACACGUAG	22	aga-mir-137	AAAACUUGGUUGGCCACGCGUAUUCUUGGGUUACUAACACACUGUUUAUGUUGUUAUUGCUUGAGAAUACACGUAGUUGACUAGUGUUGUA	91	chr2L(+):11039426-11039516
aga-miR-13b	UAUCACAGCCAUUUUGACGAGU	22	aga-mir-13b	UGCUCGUGGUCAGGUCGUAAAAAUGGUUGUGCCGUGUCGAUUUAAGAAAAGUUCAUAUCACAGCCAUUUUGACGAGUUUGACCACUCUUGAGCA	94	chr2L(-):37757564-37757657
aga-miR-14	UCAGUCUUUUUCUCUCUCCUA	21	aga-mir-14	GCCCGAUAAGCCUGUGGGAGCGAGAUUAAGGCUUGCUGGUUAUCACGUUAAACGUAGUCAGUCUUUUUCUCUCUCCUAUCGGUACUAACGGUGC	94	chr3R(+):24898041-24898134
aga-miR-184	UGGACGGAGAACUGAUAAGGG	21	aga-mir-184	GGUGCACUCGAACCCUUAUCAUUCUUUCGCCCCGUGUGCUUUCUAACAACUGGACGGAGAACUGAUAAGGGCCCGGGUCACC	82	chr3R(+):42632357-42632438
aga-miR-190	AGAUAUGUUUGAUAUUCUUGGUUG	24	aga-mir-190	UGUUUGGUGGGACAGUUUCGGUGAGAUAUGUUUGAUAUUCUUGGUUGUUAAGAUUUCAAUUAUCACCCAGGAAUCAAACAUAUUAUUACCGUGACUGUCGU	101	chr2L(-):46755772-46755872
aga-miR-2	UAUCACAGCCAGCUUUGAUGAGC	23	aga-mir-2-1	GCAUGUCCUGUCUCUCAAAGUGGCUGUGAAAUGGUGCACUUUCGAUCCGAUAUCUCAUAUCACAGCCAGCUUUGAUGAGCUAGGCCG	87	chr2L(-):37757103-37757189
aga-miR-210	UUGUGCGUGUGACAACGGCUA	21	aga-mir-210	GAAAUUCAUUGCAGCUGCUGACCACUGCACAAGAUUAGAAUGCGACUCUUGUGCGUGUGACAACGGCUAUUAUGGGUUUU	80	chrX(+):21450335-21450414
aga-miR-219	UGAUUGUCCAAACGCAAUUCUUG	23	aga-mir-219	UUUCUAGCUCUGAUUGUCCAAACGCAAUUCUUGUCCUGUGCUGGUUUAGCUACUCAAGAGUUGUGACUGGACAUCCGUGGCUCGGAA	87	chr2L(-):21839672-21839758
aga-miR-263a	UGUAAUGGCACUGGAAGAAUUCAC	24	aga-mir-263a	CCCUGGUACAUGUAAUGGCACUGGAAGAAUUCACGGGAUUUUUUUCAACAUUCCCGUGUUCUCUUAGUGGCAUACCUAGUACAGGG	86	chr3R(+):12395476-12395561
aga-miR-263b	CUUGGCACUGGGAGAAUUCAC	21	aga-mir-263b	UGACCAAUUAUGGACCUUGGCACUGGGAGAAUUCACAGUGGAUCGUACCAUAUCGUUUCUGUGGAUCUUUUCGUGCCAUCGUUCAGAUUUGGUGCC	96	chr2L(+):17784444-17784539
aga-miR-275	UCAGGUACCUGAAGUAGCGCGCG	23	aga-mir-275	UGAGCCGUCUAAUGACACGCGCUAAGCAGGAACCGGGACUUGGUACACAUUCGCUAGCAGUCAGGUACCUGAAGUAGCGCGCGUUAUUCGGCUCA	95	chr3R(+):38377342-38377436
aga-miR-276-3p	UAGGAACUUCAUACCGUGCUCU	22	aga-mir-276	GGUGACUGCCAUCAGCGAGGUAUAGAGUUCCUACGGUAAUCGAUUGAAACUUUGUAGGAACUUCAUACCGUGCUCUUGGAUAGCCGUUUACC	92	chr2L(+):18991754-18991845
aga-miR-276-5p	AGCGAGGUAUAGAGUUCCUA	20	aga-mir-276	GGUGACUGCCAUCAGCGAGGUAUAGAGUUCCUACGGUAAUCGAUUGAAACUUUGUAGGAACUUCAUACCGUGCUCUUGGAUAGCCGUUUACC	92	chr2L(+):18991754-18991845
aga-miR-277	UAAAUGCACUAUCUGGUACGACA	23	aga-mir-277	GUUUUGGGGUACGUGUCAGAGGUGCAUUUACAUCGAACUAUUCCAGUUGAGGUAUUUGUAAAUGCACUAUCUGGUACGACAUUCCAGAAU	90	chr2R(-):28234523-28234612
aga-miR-278	UCGGUGGGACUUUCGUCCGUUU	22	aga-mir-278	GGUACGGUACGGACGGACGAUAGUCUUCAACGACCGUUCCGUUUGACACGAGGUCGGUGGGACUUUCGUCCGUUUGUAAGGCC	83	chr3L(-):34112621-34112703
aga-miR-279	UGACUAGAUCCACACUCAUUAA	22	aga-mir-279	UUCCUAUCAGUGUAAAUGGGUGUGAAUCUAGUGAUUUCACAUGAAUUUUCGAUUGUGACUAGAUCCACACUCAUUAAUGUUGUUUGGAA	89	chr2R(-):55573327-55573415
aga-miR-2796-3p	GUAGGCCGGCGGAAACUACUUGC	23	aga-mir-2796	AGGGGUUUCUUUCGGCCUCCAGCAGCAUUUGACCGUUGUAGGCCGGCGGAAACUACUUGC	60	chr2R(+):22427284-22427343
aga-miR-2796-5p	AGGGGUUUCUUUCGGCCUCCAG	22	aga-mir-2796	AGGGGUUUCUUUCGGCCUCCAGCAGCAUUUGACCGUUGUAGGCCGGCGGAAACUACUUGC	60	chr2R(+):22427284-22427343
aga-miR-281	UGUCAUGGAAUUGCUCUCUUUAU	23	aga-mir-281	GCAAUCGAAUAUGAAAAUAAAGAGAGCUAUCCGUCGACAGUAGGGAUAUAAUUCACUGUCAUGGAAUUGCUCUCUUUAUGUACAAUUCGAUAUUCAACGUGC	102	chr2L(-):17362421-17362522
aga-miR-2b-3p	UAUCACAGCCAGCUUUGAAGA	21	aga-mir-2b	UCUCAAAGUGGCUGUGAAAUGCGUCCUUCACUGUGUAAGGGAAGAUUCCUUUUUCGCAUAUCACAGCCAGCUUUGAAGA	79	chr2L(-):37757412-37757490
aga-miR-2b-5p	UCUCAAAGUGGCUGUGAAAUG	21	aga-mir-2b	UCUCAAAGUGGCUGUGAAAUGCGUCCUUCACUGUGUAAGGGAAGAUUCCUUUUUCGCAUAUCACAGCCAGCUUUGAAGA	79	chr2L(-):37757412-37757490
aga-miR-2c-3p	UAUCACAGCCAUUUUGAUGAGC	22	aga-mir-2c	CGGACUGGGCUCAUCAAUUGGUUGUGGCUAUGUGUUUAUCACCAAAUAAACCGGACUCGUUUUCCGCUAUUCACUAUCAUAUCACAGCCAUUUUGAUGAGCUCGGUCGG	109	chr2L(-):37758085-37758193
aga-miR-305	AUUGUACUUCAUCAGGUGCUCUG	23	aga-mir-305	UUUGUCACAUGUCUAUUGUACUUCAUCAGGUGCUCUGGUGGAUUUGAGAAAACCCGGCACAUGUUGGAGUACACUCUAUGUGCUGACAAG	90	chr3R(+):38386246-38386335
aga-miR-307	UCACAACCUCCUUGAGUGAG	20	aga-mir-307	UGGACUCAUUCUCUCGAUCACUCACUCAACCUGGGUGUGAUGCUUUUUUGAAUCAUCACAACCUCCUUGAGUGAGCGACCGCGGAUUGACUAAAACCA	98	chr3L(+):34537912-34538009
aga-miR-315	UUUUGAUUGUUGCUCAGAAAGC	22	aga-mir-315	UAUAAAAUUUUGAUUGUUGCUCAGAAAGCCGUGUCGAUUAAGCAAUUCGCUUUCGGGCAGUAAUCAAAGUCAAAUA	76	chr2R(+):33703164-33703239
aga-miR-317	UGAACACAUCUGGUGGUAUCUCAGU	25	aga-mir-317	CGUCUCUGCCACUGGGAUACUCCUUGUGCUCGCUGUGCAUAUCGAUUCAAACUAGUGAACACAUCUGGUGGUAUCUCAGUGGCCGGGAUG	90	chr2R(-):28251997-28252086
aga-miR-33-5p	GUGCAUUGUAGUUGCAUUGCA	21	aga-mir-33	GUGCAUUGUAGUUGCAUUGCACUUACCGUGUUGGCAACAGGUGCAGUACUUCUGCAAUGCAACCC	65	chrX(-):1256014-1256078
aga-miR-34	UGGCAGUGUGGUUAGCUGGU	20	aga-mir-34	GAGGCAAUAUACGCUCUGGCAGUGUGGUUAGCUGGUUGUGUGGUUUUCCCAUCUUCACAGCCACUAUCCGCCCUGCCGUCGCGCUAAUGC	90	chr2R(-):28232667-28232756
aga-miR-7	UGGAAGACUAGUGAUUUUGUUGU	23	aga-mir-7	GGCAAAACAUUGUAUGGAAGACUAGUGAUUUUGUUGUUUGGCUUAUGAUACUAACAAUAAAUCUCUCGUCUUUCUACAAAGUUUGCC	87	chr2L(-):8302899-8302985
aga-miR-79	UAAAGCUAGAUUACCAAAGCAU	22	aga-mir-79	GUGCCCUUUUGUCCGCGCUUUGGCGCUUUAGCUGUAUGAUAGAAUUUGAACUAUUUCAUAAAGCUAGAUUACCAAAGCAUAGACGAAUUGGGAC	94	chr3R(-):5888298-5888391
aga-miR-8	UAAUACUGUCAGGUAAAGAUGUC	23	aga-mir-8	GGGUGUCUGUUCACAUCUUACCGGGCAGCAUUAGAUAUGUUAUCGGAUAUUUCUAAUACUGUCAGGUAAAGAUGUCGUCCGAGCCC	86	chr3L(+):38943045-38943130
aga-miR-87	GGUGAGCAAAUAUUCAGGUGU	21	aga-mir-87	GAUUUCUCUCGGCCCAGCCUGAAAUUUGCUAAACCUGAUACGUGUUCGAAACCAAGGUGAGCAAAUAUUCAGGUGUGUCGACGAGCGGUCACAUUCGUCG	100	chrX(-):261172-261271
aga-miR-927	UUUAGAAUUCCUACGCUUUACC	22	aga-mir-927	UAGUUAAUGGUUUGUUUUAGAAUUCCUACGCUUUACCCGUGAUUAAAGUAGUGCGGCAAAGCGUUUGGAUUCUGAAACGAAACGUUAACAACG	93	chrX(+):18737368-18737460
aga-miR-929	CUCCCUAACGGAGUCAGAUUG	21	aga-mir-929	CCUACGCGUGGGAUUAAAUUGACUCUAGUAGGGAGUCCUUUUAUACGAGCGACUCCCUAACGGAGUCAGAUUGAUUCCGGUAGUGCACC	89	chr2R(-):38819434-38819522
aga-miR-92a	UAUUGCACUUGUCCCGGCCUAU	22	aga-mir-92a	UCAGGACUACGCGUCGGCCGGCUCAAGAGCAAAAUUGUGUUUCAUACUAAUAUUGCACUUGUCCCGGCCUAUGUGUGGUAAGGCCUGAA	89	chr2R(+):39181115-39181203
aga-miR-92b	AAUUGCACUUGUCCCGGCCUGC	22	aga-mir-92b	GGGCUCCGGAUGUAGGACGUGACAGGUGCAUUAUUUGCUGAUUUUCAAUGUCAAAUUGCACUUGUCCCGGCCUGCAGCUUACCGCCC	87	chr2R(+):39200608-39200694
aga-miR-932-5p	UCAAUUCCGUAGUGCAUUGCAGU	23	aga-mir-932	UCAAUUCCGUAGUGCAUUGCAGUGUAGAACGGUUACAAGCACGACUGCAAGCAUUGUGGGAGUGAAG	67	chr2R(+):15199832-15199898
aga-miR-965-3p	UAAGCGUAUAGCUUUUCCCAUU	22	aga-mir-965-2	CGAAGUAAAUCGACGAAUUCUGAAAGGGGAAUGCUGUACACUCUAUGUGCUAAAAAUAUCCAUAAGCGUAUAGCUUUUCCCAUUUAGCGUUCGUUGCGAGCAAA	104	chr3R(+):11101688-11101791
aga-miR-981	UUCGUUGUCGACGAAACCUG	20	aga-mir-981	GCCUUAUCUGGAUCGGGUUUCGCUGGCUAACGUGUUGUGCGAGCGAGCAAAAAAAACUUCAAUUCGUUGUCGACGAAACCUGCACGGAGUAAGGC	95	chrX(+):1228287-1228381
aga-miR-9a	UCUUUGGUUAUCUAGCUGUAUGA	23	aga-mir-9a	GUCAAUGUUCUCUUUGGUUAUCUAGCUGUAUGAGUGUAUUUUAAACGUCAUAAAGCUAGCAUACCGAAGUUAAUAAUUGAC	81	chr2L(-):15089290-15089370
aga-miR-9b	ACUUUGGUGAUUUUAGCUGUAUG	23	aga-mir-9b	UGCCACUUAUUGGGACUUUGGUGAUUUUAGCUGUAUGUUGAAUGCAUUCCUAACCACAUAUAGCUUUAUCACCAAAAACCUAAUGUGUGUGUA	93	chr3R(-):5887786-5887878
aga-miR-9c	UCUUUGGUAUUCUAGCUGUAGA	22	aga-mir-9c	UUUCCGGCUGUAUCUUUGGUAUUCUAGCUGUAGAAUGUUGUUUUCAUUGUAAUAUCUCUAAAGCUUUAGUACCAGAGGUCCAACUGGGAA	90	chr3R(-):5891167-5891256
aga-miR-iab-4	ACGUAUACUGAAUGUAUCCUGA	22	aga-mir-iab-4	GUGCCGCUUCAUGAACGUAUACUGAAUGUAUCCUGAGUGCUACUUAUCCGGUAUACCUUCAGUAUACGUAACAAGAGGCGACAC	84	chr2R(+):60297556-60297639
age-miR-100	AACCCGUAGAUCCGAACUUGUG	22	age-mir-100	CCUGUUGCCACAAACCCGUAGAUCCGAACUUGUGGUGUUAGUCUGCACAAGCUUGUGUCUAUAGGUAUGUGUCUGUUAGG	80	-
age-miR-101	UACAGUACUGUGAUAACUGAAG	22	age-mir-101	UGCCCUGGCUCAGUUAUCACAGUGCUGAUGCUGUCUAUUCUAAAGGUACAGUACUGUGAUAACUGAAGGAUGGCA	75	-
age-miR-10a	UACCCUGUAGAUCCGAAUUUGUG	23	age-mir-10a	GAUCUGUCUGUCUUCUGUAUAUACCCUGUAGAUCCGAAUUUGUGUAAGGAAUUUUGUGGUCACAAAUUCGUAUCUAGGGGAAUAUGUAGUUGACAUAAACACUCCGCUCA	110	-
age-miR-124a	UUAAGGCACGCGGUGAAUGCCA	22	age-mir-124a	AUCAAGAUCAGAGGCUCUGCCCUCCGUGUUCACAGCGGACCUUGAUUUAAUGUCAUACAAUUAAGGCACGCGGUGAAUGCCAAGAGCGGAGCCUACGGCUGCACUUG	107	-
age-miR-196	UAGGUAGUUUCAUGUUGUUGGG	22	age-mir-196	UGCUUGCUCAGCUGAUCUGUGGCUUAGGUAGUUUCAUGUUGUUGGGAUUGAGUUUUGAACUCGGCAACAAGAAACUGCCUGAGUUACAUCAGUCGGUUUUCGUCGAGGGG	110	-
age-miR-23a	AUCACAUUGCCAGGGAUUUCC	21	age-mir-23a	GGCCGGCUGGGGUUCCUGGGGAUGGGAUUUGCUGCCUAUCACAAAUCACAUUGCCAGGGAUUUCCAACCGACC	73	-
age-miR-27a	UUCACAGUGGCUAAGUUCCGCC	22	age-mir-27a	CUGAGGAGCAGGGCUUAGCUGCUUGUGAGCAGGGUUCACUCCAAGUCAUGUUCACAGUGGCUAAGUUCCGCCCCCCAG	78	-
age-miR-30b	UGUAAACAUCCUACACUCAGC	21	age-mir-30b	ACCGAGUUUCAGUUCAUGUAAACAUCCUACACUCAGCUGUAAUACAUGGAUUGGCUGAGAGGUGGAUGUUUACUUCAGCUGACUUGGA	88	-
aja-miR-143	UGAGAUGAAGCACUGUAGCUCG	22	aja-mir-143	CCCAGCCUGAGGUGCAGUGCUGCAUCUCUGGUCAGUUGGGAGUCUGAGAUGAAGCACUGUAGCUCGGGAAGGGAGAAGCUGUUCUGC	87	-
aja-miR-144	UACAGUAUAGAUGAUGUACU	20	aja-mir-144	GGGCCCUGGCUGGGAUAUCAUCAUAUACUGUAAGUUUGCAAUGAGACACUACAGUAUAGAUGAUGUACUAGUCCGGGCACCCCC	84	-
ame-bantam-3p	UGAGAUCAUUGUGAAAGCUGAUU	23	ame-bantam	UCGAAAACGAAACUGGUUUUCACAAUGAUUUGACAGAUAGAUUCGAUUCUGAGAUCAUUGUGAAAGCUGAUUUUGUUGAAAAGUCGA	87	CM000065.5(-):8950590-8950676
ame-let-7-5p	UGAGGUAGUAGGUUGUAUAGU	21	ame-let-7	ACGAUGCCUGGGUGAGGUAGUAGGUUGUAUAGUAGGGAAUGGAAAUUCGCGAUAUACGAAGUCCACUGUACAACUUGCUAACUUUCCCGGUCGUCGACGC	100	CM000061.5(+):8436647-8436746
ame-miR-1-3p	UGGAAUGUAAAGAAGUAUGGAG	22	ame-mir-1-1	CCGGGCGAUGCUGUUCCGUGCUUCCUUACUUCCCAUAGUGGAUGCGACGUAUGGAAUGUAAAGAAGUAUGGAGCUGCGCCCGG	83	CM000069.5(-):4198820-4198902
ame-miR-10-5p	ACCCUGUAGAUCCGAAUUUGU	21	ame-mir-10	CCCAGUUAAUGCUCUACAUCUACCCUGUAGAUCCGAAUUUGUUUGAUAAGAGGCGACAAAUUCGGUUCUAGAGAGGUUUGUGUGGUGCAUACAGAGCUAC	100	CM000069.5(-):2496380-2496479
ame-miR-100-5p	AACCCGUAGAUCCGAACUUGUG	22	ame-mir-100	GCUAUACUUGAUGAUACUAACCCGUAGAUCCGAACUUGUGGGCUUUUUUAUAUGUAUACCGCAAGCUCCUAUCUACCGGUACAUGUAGUCAGGCCAGCAU	100	CM000061.5(+):8436007-8436106
ame-miR-1000-5p	AUAUUGUCUUGUCACAGCAGU	21	ame-mir-1000	ACGUCGCCGGGGAUAUUGUCUUGUCACAGCAGUACGCCUUUAAAGAGUUACUGGUGUGAUGGGACAUUGUCCUCGUCCCGUGGCCCUUCGU	91	CM000063.5(-):3662119-3662209
ame-miR-1175-3p	UGAGAUUCACUCCUCCAACUUAC	23	ame-mir-1175	CAAAAAUAAAUAAUAUGCAAGAAAGGGAUUAUGGUUCAAGUGGAGAAGUGGUCUUUACGCUUUGAAUUAAAGUGAGAUUCACUCCUCCAACUUACUCCUGAUCCCUAAUAUUCUUCGUUUUUUUUUUUUAUUUGUUUC	138	GL631151.1(+):2090-2227
ame-miR-12-5p	UGAGUAUUACAUCAGGUACUGGU	23	ame-mir-12	AAGACAUGGGUGUGAGUAUUACAUCAGGUACUGGUGUGAUAUUCAGACAACCAGUACUUGUGUUAUACUUACGCUCAUGUCUU	83	CM000055.5(-):3362974-3363056
ame-miR-124-3p	UAAGGCACGCGGUGAAUGCCAAG	23	ame-mir-124	UGCUCCUUGCGUUCACUGCGGGCUUCCAUGUGCCAACUUUUCAAAAUUCAUAAGGCACGCGGUGAAUGCCAAGAGCG	77	CM000057.5(+):10394030-10394106
ame-miR-125-5p	CCCCUGAGACCCUAACUUGUGA	22	ame-mir-125	GUAAAGCCUGCCGCGUCGCCGGUCCCCUGAGACCCUAACUUGUGACGUCGCGACCGAUAUCUCACAGGCUAGAUUCUCUGGUAUUGGCGAUGAGUGCUGCCUUUUGC	107	CM000061.5(+):8437175-8437281
ame-miR-133-3p	UUGGUCCCCUUCAACCAGCUGU	22	ame-mir-133	UAAUGUUAAGCUUAGCUGGUUGAACACGGGUCAAAUAUAUCGCACGAUUGACGCAUUUGGUCCCCUUCAACCAGCUGUAGUUGACAUUA	89	CM000069.5(+):5323138-5323226
ame-miR-137-3p	UUAUUGCUUGAGAAUACACGUA	22	ame-mir-137	GACUUCAUAGGCCAGGUUGGCGACGCGUAUUCUUGGGGAAUUAACACACAUUUGCGCUGUUAUUGCUUGAGAAUACACGUAGUUUGCCUGGUCGUUCACU	100	CM000065.5(-):5447771-5447870
ame-miR-13a-3p	UAUCACAGCCAUUUUGAUGAG	21	ame-mir-13a	ACCGAAAUGAAAAUACCUUUUGCGGUCCGAUACAUCAAAUUGGUUGUGGAAUGUUUCGAGUCAUAUCACAGCCAUUUUGAUGAGCUUGGCCCGCAGAAUC	100	CM000054.5(+):1246352-1246451
ame-miR-13b-3p	UAUCACAGCCAUUUUUGACGAUU	23	ame-mir-13b	GCGAUCCAAUCGUCAAAUUGGUUGUGGCGUGUUGCUUUUCUAGAUUUCAUAUCACAGCCAUUUUUGACGAUUUGGAUCG	79	CM000054.5(+):1246714-1246792
ame-miR-14-3p	UCAGUCUUUUUCUCUCUCCUA	21	ame-mir-14	CUUUUUCUCGGUCGCUAGGUCAGUGGGGGUGAGAAACUGGCUUGGCUCUCUGUGCUACGAUAGUCAGUCUUUUUCUCUCUCCUAUCGGCUUUGCGACAUA	100	CM000057.5(-):3171648-3171747
ame-miR-184-3p	UGGACGGAGAACUGAUAAGGGC	22	ame-mir-184	UUCGUGCCCAAAGCCCCUUAUCAUUCUCCUGUCCGGUGUAGAAUUGUUAGACGACUGGACGGAGAACUGAUAAGGGCCCGAGGGUCACAGAA	92	CM000064.5(+):1685584-1685675
ame-miR-190-5p	AGAUAUGUUUGAUAUUCUUGGUUGUU	26	ame-mir-190	CAAACAAGUCGUCUGGUUUCCGUAAGAUAUGUUUGAUAUUCUUGGUUGUUUUUUAAAGAAUCGACCAGGAAUCAAACAUAUUAUUAUGGUGGUCAGAAAA	100	CM000064.5(+):9278012-9278111
ame-miR-193-3p	UACUGGCCUGCUAAGUCCCAA	21	ame-mir-193	AGGGUCGAAGAGUGAGUAAAUGGCCGAGGGUGAUUUGGGCCUUAGUGGUCCUGUGGUGGCUGCGUACGAAUCCUACUGGCCUGCUAAGUCCCAAGUGAUUCUCGGCUCGCGCUGCGAUA	119	CM000054.5(+):204902-205020
ame-miR-2-3p	UAUCACAGCCAGCUUUGAUGAGC	23	ame-mir-2-2	UCGACUGUUCCUCCCAUCAGAGUGGUUGUGAUGUGGUAACUUGGACUCGUAUCACAGCCAGCUUUGAUGAGCGGAACGGUGCGA	84	CM000054.5(+):1247873-1247956
ame-miR-210-3p	UUGUGCGUGUGACAGCGGCUA	21	ame-mir-210	UGGACCCUAAUGCAGCUGCUGGCCACUGCACAAGAUUAGACAUAAGACUCUUGUGCGUGUGACAGCGGCUAUGAUGGGGUUUCCA	85	CM000055.5(+):13831669-13831753
ame-miR-219-5p	UGAUUGUCCAAACGCAAUUCUUG	23	ame-mir-219	AAUUGAAUGUCUCAGGCAAUGAUUGUCCAAACGCAAUUCUUGUCUAAACGGUACGAAAUCAAGAAUUGUGUGGGGACAUCAGCGCUCGAGGUGCGAUUCAAC	102	CM000057.5(-):42977-43078
ame-miR-252b-5p	UUAAGUAGUAGUGUCGUAGAUGA	23	ame-mir-252b	AAUCUGUCUGUUAAGUAGUAGUGUCGUAGAUGAUGAUUUAGAAAUUCAUCUUGGCACGAUUACUUUUCAUAUAGAAAUA	79	CM000066.5(-):7011507-7011585
ame-miR-263a-5p	GUAAAUGGCACUGGAAGAAUUCAC	24	ame-mir-263a	AGCUUGGACUCUGUAAAUGGCACUGGAAGAAUUCACGGGGGAUUUAAGAAACGGGCCCGUGGAGCUCCCGUGUCAUACACAGCGUCCGGCU	91	CM000068.5(-):6467911-6468001
ame-miR-263b-5p	CUUGGCACUGGAAGAAUUCAC	21	ame-mir-263b	AAGGUUCUGGCGGGUCUUGGCACUGGAAGAAUUCACAGAUGUGCAGUGUAUAAUCGUGGAUCUUGCAAUGCCAUCACUUGCUGGAUACCGA	91	CM000060.5(-):7491899-7491989
ame-miR-275-3p	UCAGGUACCUGAAGUAGCGCGCG	23	ame-mir-275	AAACGUUACUUGUCGUGCGCAACGCGCGUUACUCGGGUACUUUAGGCUGUGCCAAUUUCGAAUCAGUCAGGUACCUGAAGUAGCGCGCGCUGCGGCGAAA	100	CM000060.5(-):10532636-10532735
ame-miR-276-3p	UAGGAACUUCAUACCGUGCUCU	22	ame-mir-276	UGGUAGAGAUCCAGCAGCGAGGUAUAGAGUUCCUACGUAGUGUUCAGAAAGUAGGAACUUCAUACCGUGCUCUUGGACUUGCCG	84	CM000063.5(+):9788770-9788853
ame-miR-2765-5p	UGGUAACUCCACCACCGUUGGC	22	ame-mir-2765	AUUACUGUGUCGAGGAUUGGUAACUCCACCACCGUUGGCGGAAUCUAAUAGCCAAUGGGGUACGAGUUUCCUUCUCUCGGCGCGAAAUG	89	CM000062.5(-):5128388-5128476
ame-miR-277-3p	UAAAUGCACUAUCUGGUACGACA	23	ame-mir-277	GGCAGUUGGGGCUCGUGCCAGAUGCGCGUUUACACGGGCCCUGAAUACUGUAAAUGCACUAUCUGGUACGACAUCUCUCCUGUC	84	CM000058.5(+):6958025-6958108
ame-miR-278-3p	UCGGUGGGACUUUCGUCCGUUU	22	ame-mir-278	UCACGAGUAGUGUGUCCGGAUGAGGUCUUCAUCGACCGUGAUUUAAUUUCAUAAGGUCGGUGGGACUUUCGUCCGUUUGCAAGACUCGAGGA	92	CM000061.5(+):13346917-13347008
ame-miR-2788-3p	CAAUGCCCUUCGAAAUCCCAAA	22	ame-mir-2788	AGGUUGGAGUUCGUUGCGGCAGGGUUGGGGUUUCUAUGCGGCAUGUGCCUUGCUUUGAGAAAUGCAAUGCCCUUCGAAAUCCCAAAAAUGUCCAACGCUUAUCAACA	107	CM000054.5(+):211099-211205
ame-miR-2796-3p	GUAGGCCGGCGGAAACUACUUGC	23	ame-mir-2796	AAGGAGGGAAGAGAAGGAACGUAGCGAUAAGGUUAGGGGUUUCUAUCGGCCUCCAGCAGCAACGAUGGUUGUAGGCCGGCGGAAACUACUUGCUCUUGUCGCUAACGAUCGUCGGCCCGAAAGAUCCA	128	CM000060.5(-):8061023-8061150
ame-miR-279a-3p	UGACUAGAUCCACACUCAUUAA	22	ame-mir-279a	AGAAAAUGAAAAAAUUUCCUGAAUUUGCCAAAUGAGUGAAGGUCUAGUGCACAGAAAAUGAAAUUGUGACUAGAUCCACACUCAUUAAGUACGUUCAGGU	100	CM000058.5(-):9792013-9792112
ame-miR-279d-3p	UGACUAGAUCCACACUCAUCCA	22	ame-mir-279d	GAUGGCCUUGGAUGGGUUUGAAUUCAGUCCACGUUUUUUAUUUUUAUUCGUGACUAGAUCCACACUCAUCCAAGGAAAUCGA	82	CM000062.5(+):6159794-6159875
ame-miR-281-3p	UGUCAUGGAGUUGCUCUCUUUGU	23	ame-mir-281	CGACGAAAGGCGCGCGCUAUAAAGAGAGCUAUCCAUCGACAGUAUGGUUAUAAUAGACACUGUCAUGGAGUUGCUCUCUUUGUAGACACUGCUAUGUUCAACG	103	CM000054.5(-):22275351-22275453
ame-miR-29b-3p	UAGCACCAUUUGAAAUCAGU	20	ame-mir-29b	AUUUAAAGACAAUAAGAAGAUAGAGGUACUGACUUCUAUGCGUGCUGGGGUUUGUGCUAAAUCUCCUAGCACCAUUUGAAAUCAGUACUACUCUUCUUAG	100	CM000061.5(-):8892775-8892874
ame-miR-2b-5p	UCAUCAAAGCUGGCUGUGAUAUGA	24	ame-mir-2b	GACGCCACGCUCAUCAAAGCUGGCUGUGAUAUGAACGCUCGUAUCAGCAUAUCACAACCACUUUGUGAGCGGUGCACA	78	CM000054.5(-):1246930-1247007
ame-miR-3049-3p	UCCGUCCAACUCCUUUCCGUCU	22	ame-mir-3049	UGCAGGAGUAAAAGCAAUUGAAUCGUGUUCCCAGGUCGGGAAGGUAGUUGCGGCGGAUUUGGUCAACUGCAAAAGUCCGUCCAACUCCUUUCCGUCUUGGUGGCGCGAAUUCCUCCUCCU	120	CM000063.5(+):3983815-3983934
ame-miR-3049-5p	UCGGGAAGGUAGUUGCGGCGGAU	23	ame-mir-3049	UGCAGGAGUAAAAGCAAUUGAAUCGUGUUCCCAGGUCGGGAAGGUAGUUGCGGCGGAUUUGGUCAACUGCAAAAGUCCGUCCAACUCCUUUCCGUCUUGGUGGCGCGAAUUCCUCCUCCU	120	CM000063.5(+):3983815-3983934
ame-miR-305-5p	AUUGUACUUCAUCAGGUGCUCUG	23	ame-mir-305	GGAGGCUGCAUGUUAAUUGUACUUCAUCAGGUGCUCUGGUGAACUCGAUACCCGGCACCUGUUGGAGCGCAAUUCAUAUGACUGUGCCCU	90	CM000060.5(-):10532413-10532502
ame-miR-306-5p	UCAGGUACUGAGUGACUCUGAG	22	ame-mir-306	AAUUCAGUAAGUAAGGUCAAACAAAUAUUUACUUUGUCAGGUACUGAGUGACUCUGAGUAUACAUUAAAUUACUCAAAGCAGCUUGGUACCUAACUGAGUGGAUAUUGAAUACAACAAUUUUUGAAA	127	CM000066.5(+):7887398-7887524
ame-miR-307-3p	UCACAACCUUUUUGAGUGAGCGA	23	ame-mir-307	GAGGAGCAUCUCGAAAAUGGCGGUCACGUGGACUCACUCAACCUGGGUGUGAUGCUUGCCUGUGUAUCAGGCCCUAGCGGUCAUCACAACCUUUUUGAGUGAGCGAACGCGACUGUUUUAUCGACCAUAUCCA	133	CM000054.5(+):7127563-7127695
ame-miR-315-5p	UUUUGAUUGUUGCUCAGAAAGC	22	ame-mir-315	GCUCUUUAUGCUUUUGAUUGUUGCUCAGAAAGCCUUGAUUAUGAUAUUGGCUUUCGGGCAAUAAUCAUAAUCACGAAAGGGU	82	CM000055.5(-):9288851-9288932
ame-miR-316-5p	UGUCUUUUUCCGCUUUGCUGCCG	23	ame-mir-316	GUGUGGCCGAGGGUGUGUCUUUUUCCGCUUUGCUGCCGCUGAAAUGGAGUCCGCCAGCAAAGGGGAACAGGCCGACCCUCCCGCACCAA	89	CM000068.5(+):3005291-3005379
ame-miR-317-3p	UGAACACAGCUGGUGGUAUCUCAGU	25	ame-mir-317	GCUCUCGGAGAACAGGGAGCCACUCUGCGUUCACUCGGUGGGUAAUGAAGCGGGUGAACACAGCUGGUGGUAUCUCAGUUUUCUGAGGGC	90	CM000058.5(+):6935820-6935909
ame-miR-31a-5p	GGCAAGAUGUCGGCAUAGCUGA	22	ame-mir-31a	AUCACGAUUCUAACUGGGCGCCUCGAAGGCAAGAUGUCGGCAUAGCUGAUGCGAUUUUAAAAUUCGGCUGUGUCACAUCCAGCCAACCGAACGCUCAGAC	100	CM000061.5(-):6341616-6341715
ame-miR-33-5p	GUGCAUUGUAGUUGCAUUG	19	ame-mir-33	UAUUUAUUUGAUUGCUUACCUGUUACAACUGUGCAUUGUAGUUGCAUUGCAUGAAAUAUAACUAUGCAAUACUUCUACAGUGCAACUCUUGUGGCAGAUU	100	CM000054.5(+):27079814-27079913
ame-miR-34-5p	UGGCAGUGUUGUUAGCUGGUUG	22	ame-mir-34	UUUUUUUGCGAUUGGCAUGUUGGCAGUGUUGUUAGCUGGUUGUGUGGCUACAUUGUAUAUACGACCGCUAUCGGCACUGCAAUUAUGACGAUCGUAGGGU	100	CM000058.5(+):6962684-6962783
ame-miR-3759-3p	GACUCACGUCGACUGGGUGUCCGC	24	ame-mir-3759	GGCUACUCGGAGGCUAGUUAUGACGGAGGGUCUGAGAGCGGGGGUUCCUGUUGGUGCGGGACUCACGUCGACUGGGUGUCCGCGCUAAGCUC	92	GL630411.1(+):1156-1247
ame-miR-6012-3p	UUCGGCGAUGAGAUCAGCCUGU	22	ame-mir-6012	GGCAGGGUUAGCAGGCUGAUAUUGUCGGGCGGGGUGUGGAACAAGUAAGUCAUUUCGGCGAUGAGAUCAGCCUGUCGAACCCUGC	85	CM000060.5(+):1733943-1734027
ame-miR-7-5p	UGGAAGACUAGUGAUUUUGUUGU	23	ame-mir-7	CGAGCGCCGUUGCAUGGAAGACUAGUGAUUUUGUUGUUCUACUUUCGAUAUAACAAGGAAUCACUAAUCAUCCUACAAAGGCGCUCG	87	CM000062.5(+):7420816-7420902
ame-miR-71-5p	UGAAAGACAUGGGUAGUGA	19	ame-mir-71	GUCCUCCUUCGGGCGGAUUCCGUCUGAAAGACAUGGGUAGUGAGAUGUUCUCACGCUAUCGCGUCUCACUAUCUUGUCUUUCAUCCGGCGUUCGUUCUGC	100	CM000054.5(+):1245684-1245783
ame-miR-750-3p	CCAGAUCUAACUCUUCCAGCUC	22	ame-mir-750	GGGCGUUGCAUGGACUGUGAUCUGCAUGACUUGCAGUUGGAAGUGAGGAUCUAGGCAGUGAGCAGCAGCGCUCUGAUAACUUGCCAGAUCUAACUCUUCCAGCUCAAGGUCUUGUUGAUUAUCAUCUCCCAAACGA	136	GL631151.1(+):1934-2069
ame-miR-79-3p	UAAAGCUAGAUUACCAAAGCA	21	ame-mir-79	UUCAAGACUGUCAAAGCUUUUGCCUUUACUUUGGUAAUAUAGCUCUAUGAUUUUAAUUAAGGAUCAUAAAGCUAGAUUACCAAAGCAAAGAGCACUAGCA	100	CM000066.5(+):7887622-7887721
ame-miR-8-3p	UAAUACUGUCAGGUAAAGAUGUC	23	ame-mir-8	GGAGUAUCUGUUCACAUCUUACCGGGCAGCAUUAGAUUGAAGUUGACCUUCUAAUACUGUCAGGUAAAGAUGUCGUCAGGAUUCC	85	CM000057.5(-):12492063-12492147
ame-miR-87-3p	GUGAGCAAAGUUUCAGGUGU	20	ame-mir-87-1	ACAGUACUCUUACGCCUGAAAUUUGCUUUUUACCUGGCCCUCGUGCUCUCUUACUUUGAGAAAAUAAAGGUGAGCAAAGUUUCAGGUGUGUGAGUGCGUU	100	CM000064.5(-):8468037-8468136
ame-miR-927a-5p	UUUUAGAAUUCCUACGCUUUACC	23	ame-mir-927a	AGAUAAAAGCGUGGUAUUUGUUUUAGAAUUCCUACGCUUUACCGAUGUUCGAAGUGGCAAAGCGUUUGAAAUCUGAAACGAAUGCGCAUAAACCUUCAUC	100	CM000061.5(-):7594659-7594758
ame-miR-929-5p	AUUGACUCUAGUAGGGAGUCC	21	ame-mir-929	ACUUAACUGGGGUCAAAUUGACUCUAGUAGGGAGUCCCUGCAUUCAAUAUGGCGACUUCCUAAUAGAGUCAGGCUGACUCCUUUUAAGACGUUCAACGGA	100	CM000066.5(-):7057901-7058000
ame-miR-92a-3p	AUUGCACUUGUCCCGGCCUAU	21	ame-mir-92a	UUAUUUUGCAUAGAAGAUAGGCCGAGAUUUGUGACAAUGUUUCGUGAUGAUGUAAUCUUCAAUAUUGCACUUGUCCCGGCCUAUCGGAAUGCAUUAUAUU	100	CM000066.5(+):8056052-8056151
ame-miR-92c-3p	AUUGCACUCGUCCCGGCCU	19	ame-mir-92c	GGAUACUGGCAGGUUGGGAUGUGGGCAUUAUUUGUUGCAAGGUUAGAUCAAAUUGCACUCGUCCCGGCCUGCUGGAUCUAGU	82	CM000066.5(+):8056244-8056325
ame-miR-932-5p	UCAAUUCCGUAGUGCAUUGCAG	22	ame-mir-932	CAUCGCGUUGCCUCUUCAAUUCCGUAGUGCAUUGCAGAUGAUUGUUCGAAUUGACGAGAAAGAACCUGCAAGCACCGCGGGAGUGAGGUGGCCUCGCGUC	100	CM000054.5(-):26927355-26927454
ame-miR-965-3p	UAAGCGUAUAGCUUUUUCCCUU	22	ame-mir-965	UGGACAUAUUCCAAGGGGGAAAGGUUAUAGCGAUUAUGAGAAAUUAAGCCAUAAGCGUAUAGCUUUUUCCCUUUGGCAUUUGUUAUU	87	CM000067.5(-):11891746-11891832
ame-miR-965-5p	GGGGAAAGGUUAUAGCGAUUAUG	23	ame-mir-965	UGGACAUAUUCCAAGGGGGAAAGGUUAUAGCGAUUAUGAGAAAUUAAGCCAUAAGCGUAUAGCUUUUUCCCUUUGGCAUUUGUUAUU	87	CM000067.5(-):11891746-11891832
ame-miR-971-3p	UUGGUGUUCUACCUUACAGUGAG	23	ame-mir-971	GGAGAGGGAGAGAGACGAGGAUGCACCGGGGCCGGUUCACUUUAAGUUCGAAUACCAAGCCUGUCUAUAAACAGUUUGGUGUUCUACCUUACAGUGAGUCGACCGUGGUAUCGUCGACGUUCCAACA	127	CM000068.5(-):3886573-3886699
ame-miR-993-3p	GAAGCUCGUCUCUACAGGUAUCU	23	ame-mir-993	GGCACAUUCGUGAUCUACCCUGUAGAUCCGGGCUUUUGUAGAAUUGUAAAUAUCAGAAGCUCGUCUCUACAGGUAUCUUACGGAUGACA	89	CM000069.5(+):2418122-2418210
ame-miR-996-3p	UGACUAGAUACAUACUCGUCU	21	ame-mir-996	AAACAGAUAAUUCCAUAGGCGAGUAUGAAUGUGGUGCACGUUUUGAUUUAUUUCGUGACUAGAUACAUACUCGUCUACGGUAAUCUGUUUU	91	CM000058.5(-):9791793-9791883
ame-miR-9a-5p	UCUUUGGUUAUCUAGCUGUAUGA	23	ame-mir-9a	UGGCGCGGACAUUUUCUUUGGUUAUCUAGCUGUAUGAGUAUUAUUCGACAUCAUAAAGCUAGGUUACCGGAGUUAAGCUCCUCGCCA	87	CM000054.5(-):21811027-21811113
ame-miR-9b-5p	GCUUUGGUAAUCUAGCUUUAUGA	23	ame-mir-9b	UAAUGCUAGUGCUCUUUGCUUUGGUAAUCUAGCUUUAUGAUCCUUAAUUAAAAUCAUAGAGCUAUAUUACCAAAGUAAAGGCAAAAGCUUUG	92	CM000066.5(-):7887633-7887724
ame-miR-iab-4-5p	ACGUAUACUGAAUGUAUCCUGA	22	ame-mir-iab-4	GUGAAACCCCCUGUACGUAUACUGAAUGUAUCCUGAGUGUAUUUCUGUCCGGUAUACCUUCAGUAUACGUAACAGGAGGCUACAC	85	CM000069.5(+):3257339-3257423
ami-let-7a-5p	UGAGGUAGUAGGUUGUAUAGUU	22	ami-let-7a-2	ACUGCAUGCAUCCAGGUUGAGGUAGUAGGUUGUAUAGUUUAGAAUGACACCAAGGGAGAUAACUGUACAACCUCCUAGCUUUCCUUGGGUCUUGCAC	97	AKHW03002395.1(+):3936824-3936920
ami-let-7b-5p	UGAGGUAGUAGGUUGUGUGGUU	22	ami-let-7b	GCUCUGGCAGGAUGAGGUAGUAGGUUGUGUGGUUUCAGGGUAGUGAUUUUGCCCCAAUCAGGAGAUAACUAUACAACCUACUGCCUUCCCUG	92	AKHW03000678.1(-):7945988-7946079
ami-let-7c-2-3p	CUGUACAGCCUCCUAGCUUUCC	22	ami-let-7c-2	GGGUGGGGGCCGGGGUGAGGUAGUAGGUUGUAUGGUUUAGAGUCACACCCCCGGAGAUAACUGUACAGCCUCCUAGCUUUCCCCGCGCCCCCCCA	95	AKHW03006683.1(-):238111-238205
ami-let-7d-5p	AGAGGUAGUAGGUUGCAUAG	20	ami-let-7d	UAGGAAGAGGUAGUAGGUUGCAUAGUUUUAGGGCAGGGAUUUUGCUCACACGGAGUUAACUAUACAACCUGCUGCCUUUCUUAGGGC	87	AKHW03004488.1(+):7300952-7301038
ami-let-7e-5p	UGAGGUAGUAGAUUGAAUAGUU	22	ami-let-7e	GUCCUUGAGGCUGAGGUAGUAGAUUGAAUAGUUGUGGAGUCCUACCCUCCCUUUGAGCUAACUAUACAAUCUACUGUCUUUCCUAAGGAGAC	92	AKHW03003787.1(+):755426-755517
ami-let-7f-5p	UGAGGUAGUAGAUUGUAUAGU	21	ami-let-7f-1	CCGGGCGGCGUGGGCUGAGGUAGUAGAUUGUAUAGUUCUGGGUCACACCCGCGCGGAGAUAACUAUACAGCCUACUGUCUUUCCUGCGCUGUUCCCC	97	AKHW03001570.1(-):8030-8126
ami-let-7g-5p	UGAGGUAGUAGUUUGUACAGUU	22	ami-let-7g	GCCUGAUUCCAAGCUGAGGUAGUAGUUUGUACAGUUUGAGGGUCUAUGAUACCACCCGGUACAGGAGAUUAACUGUACAGGCCACUGCCUUGCCUGGGACAG	102	AKHW03003049.1(-):483082-483183
ami-let-7i-5p	UGAGGUAGUAGUUUGUGCUGU	21	ami-let-7i	CGGUCCUGGCUGAGGUAGUAGUUUGUGCUGUUGGUCGGGUUGUGACACUGCCCGCUGUGGAGAUAACUGCGCAAGCUACUGCCUUGCUAGUGCG	94	AKHW03000416.1(+):29268632-29268725
ami-miR-100-5p	AACCCGUAGAUCCGAACUUGUG	22	ami-mir-100	UGCCCGUUGCCACAAACCCGUAGAUCCGAACUUGUGGUGAUAUUCCACACAAGCUUGUAUCUAUAGGUAUGUGUCUUCAUGGCAAG	86	AKHW03002395.1(+):3923373-3923458
ami-miR-101-3p	UACAGUACUGUGAUAACUGAAG	22	ami-mir-101-1	ACAGGCUGCCCUGGCUCAGUUAUCACAGUGCUGAUGCUGUCUAUUCUAAAGGUACAGUACUGUGAUAACUGAAGGAUGGCAGCCAUCUUAGCUU	94	AKHW03002907.1(+):12121204-12121297
ami-miR-103-3p	AGCAGCAUUGUACAGGGCUAUG	22	ami-mir-103	UGUAAUAUCUCAUUGUCUUUGGCUUCUUUACAGUGCUGCCUUGUUGCAUAUGGAUCAAGCAGCAUUGUACAGGGCUAUGAAGACAAUGAGUCUUGCU	97	AKHW03002337.1(+):9717011-9717107
ami-miR-106-5p	UAAAGUGCUUGCAGUGCAGGU	21	ami-mir-106	AUCCCAGGGCUAAAGUGCUUGCAGUGCAGGUAGCUGGCGCUGGCGCUACUGCAGUGUGGGGGCUUGCAGCUCUGGGGA	78	AKHW03000196.1(-):16536-16613
ami-miR-107-3p	AGCAGCAUUGUACAGGGCUAU	21	ami-mir-107	GUAUUCUCUUUGCUUUCAGCUUCUUUACAGUGCUGCCUUGUUGCAUUUAUGUCAAGCAGCAUUGUACAGGGCUAUCAAAGCGGAGAGAGCUGCA	94	-
ami-miR-10a-5p	UACCCUGUAGAUCCGAAUUUGUG	23	ami-mir-10a	GUCUUCUAUAUGUACCCUGUAGAUCCGAAUUUGUGUAAAGGAAGUUGCGUCACAAAUUCGUAUCUAGGGGAAUAUGUAGUUGACACAA	88	AKHW03000817.1(-):3410183-3410270
ami-miR-10b-5p	UACCCUGUAGAACCGAAUUUGU	22	ami-mir-10b	CGUUGUCUAUAUAUACCCUGUAGAACCGAAUUUGUGUGGUAUUCACAUAGUCACAGAUUCGAUUCUAGGGGAAUAUAUGGUCGAUGC	87	AKHW03006853.1(-):6396776-6396862
ami-miR-10c-5p	ACCCUGUAGAAUCGAAUUUGUG	22	ami-mir-10c	CACAGUCGCCUAUAUGUACCCUGUAGAAUCGAAUUUGUGUGAACAUUUCAGAGUCACAAAUUCGUCUCUAGGGGAAUAUAUGGACGAUGC	90	AKHW03000840.1(+):346301-346390
ami-miR-122-3p	AACGCCAUUAUCACACUAAA	20	ami-mir-122	UACUAUCAGAGCUGUGGAGUGUGACAAUGGUGUUUGUGUCCAAUCUAUCAAACGCCAUUAUCACACUAAAUAGCUACUGUUAGAUA	86	AKHW03004724.1(+):15598707-15598792
ami-miR-122-5p	UGGAGUGUGACAAUGGUGUUUG	22	ami-mir-122	UACUAUCAGAGCUGUGGAGUGUGACAAUGGUGUUUGUGUCCAAUCUAUCAAACGCCAUUAUCACACUAAAUAGCUACUGUUAGAUA	86	AKHW03004724.1(+):15598707-15598792
ami-miR-124-3p	UAAGGCACGCGGUGAAUGCCA	21	ami-mir-124-3	CCAGGCGAGCCCCUCUCUGCGUGUUCACAGCGGACCUUGAUUUAAUGUCCAUACAAUUAAGGCACGCGGUGAAUGCCAAGAGAGGAGCCUCACAGC	96	AKHW03001485.1(-):760217-760312
ami-miR-125b-5p	UCCCUGAGACCCUAACUUGUGA	22	ami-mir-125b-1	UUUGUGCGCCCCUCUCAAUCCCUGAGACCCUAACUUGUGAUGUUUAGCUUUUAAAUCCACGGGUUAGGCUCUUGGGAGCUGUGAGUUGUGCUUUGGC	97	AKHW03002395.1(+):3961390-3961486
ami-miR-126-3p	UCGUACCGUGAGUAAUAAUGCG	22	ami-mir-126	CGGCCCAUUAUUACUUUUGGUACGCGCUGUGACACUUCAAACUCGUACCGUGAGUAAUAAUGCGCUGCGGCCAGCACC	78	AKHW03006215.1(-):19020324-19020401
ami-miR-128-3p	UCACAGUGAACCGGUCUCUUU	21	ami-mir-128-1	CAUGAGCUGUUGGAUUCGGGGCCGUAACACUGUCUGAGAGGGUUACAUUUCUCACAGUGAACCGGUCUCUUUUUCAGCUGCUUCCUG	87	AKHW03006853.1(-):34149771-34149857
ami-miR-133a-3p	UUUGGUCCCCUUCAACCAGCUG	22	ami-mir-133a-3	AGUGUGUUCCUGGGGCUGGUAAAAAGGAACCAGAUCAACUUGGAACUGGAUUUGGUCCCCUUCAACCAGCUGUAGUGGCACAUAAA	86	AKHW03000257.1(-):2163873-2163958
ami-miR-133b-3p	UUUGGUCCCCUUCAACCAGCUA	22	ami-mir-133b	AGCUGCACUCUGCUGUGGCUGGUCAAACGGAACCAAGUCCGUCUUCCUUGGAGGUUUGGUCCCCUUCAACCAGCUAUAGCAGUGCUGA	88	AKHW03003504.1(+):2019326-2019413
ami-miR-135-5p	UAUGGCUUUUUAUUCCUAUGUG	22	ami-mir-135-2	UAAAUUCACUCUAGUGUUUUAUGGCUUUUUAUUCCUAUGUGAUAGUAAUAAAGUCUCAUGUAGGGAUGGAAGCCAUGAAAUACAUUGUGAAAAA	94	AKHW03007000.1(-):12728170-12728263
ami-miR-137b-3p	UUAUUGCUUGAGAAUACGCGUA	22	ami-mir-137b	CAGCUCCCUUCGAUGACGGGUAUUCUUGGGUAGAUAAUACGGCUGGCGUUGUUAUUGCUUGAGAAUACGCGUAGUCGAGGGGAGA	85	AKHW03001047.1(-):34898-34982
ami-miR-142-5p	CAUAAAGUAGAAAGCACUACUA	22	ami-mir-142-1	GACAGUGCAGUCACCCAUAAAGUAGAAAGCACUACUAAACAGCACUGCAGGGUGUAGUGUUUCCUACUUUAUGGAUGAGUGUACUGU	87	AKHW03002077.1(+):1358126-1358212
ami-miR-144-3p	UACAGUAUAGAUGAUGUACUA	21	ami-mir-144	GCGGGGGGCUCUGGGCAGGAUAUCAUCGUAUACUGUAAGUCGGCUAUGAGACACUACAGUAUAGAUGAUGUACUACCCCGGCCUUUCCCCU	91	AKHW03003808.1(-):62842-62932
ami-miR-145-3p	AUUCCUGGAAAUACUGUUCUU	21	ami-mir-145	UGCUGUGUCCUCAGGGUCCAGUUUUCCCAGGAAUCCCUUGGGCACUGUGUUGGGGAUUCCUGGAAAUACUGUUCUUGGGGCCGUGGCUCAG	91	AKHW03006437.1(-):13478292-13478382
ami-miR-145-5p	GUCCAGUUUUCCCAGGAAUCC	21	ami-mir-145	UGCUGUGUCCUCAGGGUCCAGUUUUCCCAGGAAUCCCUUGGGCACUGUGUUGGGGAUUCCUGGAAAUACUGUUCUUGGGGCCGUGGCUCAG	91	AKHW03006437.1(-):13478292-13478382
ami-miR-146a-5p	UGAGAACUGAAUUCCAUGGGU	21	ami-mir-146a	AUGUAUUCUUGGCUUUGAGAACUGAAUUCCAUGGGUUGUAAUUGAAUCUUGAACAGACCCAUGGGGCUCAGUUCUUCAGCUUGGAUAUC	89	AKHW03006437.1(-):11963142-11963230
ami-miR-146b-5p	UGAGAACUGAAUUCCAUAGGCU	22	ami-mir-146b	CGCUCCUUGGCUUUGAGAACUGAAUUCCAUAGGCUUUAAAAGACAAAAAAAGCCCUAUGGAUUCAGUUCUGUAGCUGGGCGGCAAA	86	AKHW03001922.1(-):14431074-14431159
ami-miR-146c-5p	UGAGAACUGAAUUCCAUGGACUG	23	ami-mir-146c	GGCAGUUCCCAGCUCUGAGAACUGAAUUCCAUGGACUGGUUCCCUCUUCAUAUCUUCAGUCCAUAGUAGUCAGUUCUCUAGCUUGGCUGUAUC	93	AKHW03004653.1(-):5690404-5690496
ami-miR-148b-3p	UCAGUGCAUCACAGAACUUUG	21	ami-mir-148b	UUGAGGCGGAGUUCUGUCAUACACUCGGACUGUGCUACCUGGGGUCAGUGCAUCACAGAACUUUGUCUCGAGCGC	75	AKHW03004993.1(+):40032-40106
ami-miR-1662-5p	UUGACAUCAUCAUACUUGGGA	21	ami-mir-1662	GCAGAGCUGUGCUCUAUGGGUUUGACAUCAUCAUACUUGGGAUGUAUGUCACAAAGUCCCAAGAAGGCUGAUGUCAGGCCCAAGAUUGCUGCCAUCCUGUC	101	AKHW03000487.1(+):29917407-29917507
ami-miR-16a-5p	UAGCAGCACGUAAAUAUUGGUG	22	ami-mir-16a-2	CUAUACUUGUUCCGCCCUAGCAGCACGUAAAUAUUGGUGUAUAAAAGUAAAUCAAACCCCAAUAUUAUUGUGCUGCUUAAGCGUGGCAGA	90	AKHW03003627.1(+):20725712-20725801
ami-miR-17-3p	CUGCAGUGAAGGCACUUGUAGC	22	ami-mir-17	GUCAGAGUAAUGUCAAAGUGCUUACAGUGCAGGUAGUGAUAUAUAGAACCUACUGCAGUGAAGGCACUUGUAGCAUUAUAGUGACAA	87	AKHW03002195.1(-):10810742-10810828
ami-miR-181a-5p	AACAUUCAACGCUGUCGGUGAGU	23	ami-mir-181a-2	CAGAUAGCUUCAGUGAACAUUCAACGCUGUCGGUGAGUUUGAGCAUUAGAAAAAAAACCAUCGACCGUUGACUGUACCUUGAGGUUUAUCACA	93	AKHW03004379.1(+):111738-111830
ami-miR-181b-5p	AACAUUCAUUGCUGUCGGUGGGUU	24	ami-mir-181b-2	UGCAUCUAAUGGCUGCAAUCAACAUUCAUUGCUGUCGGUGGGUUUUAGUUUGUACCAACUCACUGAUCAAUGAAUGCAAACUGCGGACCAGAUAGCUA	98	AKHW03004379.1(+):113566-113663
ami-miR-182-5p	UUUGGCAAUGGUAGAACUCACACU	24	ami-mir-182	GGUCCCUCUCGCUGUCUUUGGCAAUGGUAGAACUCACACUGGUGAGGUAUCAGGAUCCGGUGGUUCUAGACUUGCCAACUACCGCCCGAGGGCACAG	97	AKHW03002440.1(+):28203080-28203176
ami-miR-183-5p	UAUGGCACUGGUAGAAUUCACU	22	ami-mir-183	ACUCCUGUUCUGUGUAUGGCACUGGUAGAAUUCACUGUGAAAACACGCUAUCAGUGAAUUACCAUAGGGCCAUAAACAGAGCAGAGAA	88	AKHW03002440.1(+):28193869-28193956
ami-miR-184-3p	UGGACGGAGAACUGAUAAGGGU	22	ami-mir-184	ACGCCAUUCCCAUCUCCUUAUCACUUUUCCAGCCCAGCUUUCUCAUGCUCACUGUUGGACGGAGAACUGAUAAGGGUAUGUGACUGACACGAG	93	AKHW03000087.1(-):29031-29123
ami-miR-193a-3p	AACUGGCCUACAAAGUCCCA	20	ami-mir-193a	CAUGCGAGCUGAGGGCUGGGUCUUUGCGGGCGAGGUGAGAGGUUCGUGCGUUCAACUGGCCUACAAAGUCCCAGUUCUCGGCUCCCAGC	89	AKHW03004113.1(-):5177003-5177091
ami-miR-194-5p	UGUAACAGCAACUCCAUGUGG	21	ami-mir-194-1	ACCAGCAGUACUUUCAAAUGUAACAGCAACUCCAUGUGGACUACGCUGACUUCCAGUGGAGAUGCUGUUACUUUUGACAGCCACUCACAGACAU	94	AKHW03001146.1(+):13837746-13837839
ami-miR-196-5p	UAGGUAGUUUCAUGUUGUUGG	21	ami-mir-196-1	GAACUGCUUUGUGAAUUAGGUAGUUUCAUGUUGUUGGGCUUUUAUUUUUAAACACAAGAACAUAAAACUACCUGAUUUACUCCAGUUAUUCUCC	94	AKHW03000817.1(-):3471021-3471114
ami-miR-199-3p	ACAGUAGUCUGCACAUUGGUUA	22	ami-mir-199-1	AGUCCAGCCCAGCCUGCCCAGUGUUCAGACUACCUGUUCAGGAGCAUAUGAAGUUGUACAGUAGUCUGCACAUUGGUUAGAUCGGGCUUGGCAU	94	AKHW03001975.1(-):179922-180015
ami-miR-19b-3p	UGUGCAAAUCCAUGCAAAACUG	22	ami-mir-19b	CACUGUUCUCUGGUUAGUUUUGCAGGUUUGCAUCCAGCUGUAUGAUACUCUGCUGUGCAAAUCCAUGCAAAACUGACUGUGGCAGUG	87	AKHW03002195.1(-):10810105-10810191
ami-miR-1a-3p	UGGAAUGUAAAGAAGUAUGUAU	22	ami-mir-1a-1	GAAACUACCUGCUUGAGAGACAUACUUCUUUAUAUGCCCAUAUGAACCUGGCAAGCUAUGGAAUGUAAAGAAGUAUGUAUUUCAGGUGGGGAUCAUUCU	99	AKHW03001485.1(-):1710007-1710105
ami-miR-1b-3p	UGGAAUGUUAAGAAGUAUGUAU	22	ami-mir-1b	UCCCUCCCAACCCUACAUACUUCUUCAUAUGCCCAUAUGGAGUCGGCUGGUAUUAUGGAAUGUUAAGAAGUAUGUAUCUUUGGGCUGGGAC	91	AKHW03000257.1(-):2164083-2164173
ami-miR-200a-3p	UAACACUGUCUGGUAACGAUGU	22	ami-mir-200a	UGGUCCUCUGUGGGCAUCUUACUAGACAGUGCUGGAUAUUUUGGAUCUACUCUAACACUGUCUGGUAACGAUGUUUAAAGGGUGAACCAAA	91	AKHW03004073.1(+):9499070-9499160
ami-miR-200b-3p	UAAUACUGCCUGGUAAUGAUGAU	23	ami-mir-200b	UCCUGGGAUGCCGUUACCAUCUUACUGGGCAGCAUUGGAUGUUUUCUGUGUUUCUAAUACUGCCUGGUAAUGAUGAUUAUGGUGUCUCGC	90	AKHW03004073.1(+):9496695-9496784
ami-miR-200b-5p	CAUCUUACUGGGCAGCAUUGG	21	ami-mir-200b	UCCUGGGAUGCCGUUACCAUCUUACUGGGCAGCAUUGGAUGUUUUCUGUGUUUCUAAUACUGCCUGGUAAUGAUGAUUAUGGUGUCUCGC	90	AKHW03004073.1(+):9496695-9496784
ami-miR-202-5p	UUUCCUAUGCAUAUACUUCUUU	22	ami-mir-202	CUCGUUGUUCCUUUUUCCUAUGCAUAUACUUCUUUGAGAAUUGGAUCUAAAGAGGCAUAGGGCAUGGGAAAAUGGGGCGACUGAGGUA	88	AKHW03001467.1(-):1910422-1910509
ami-miR-203-3p	GUGAAAUGUUUAGGACCACUU	21	ami-mir-203	CGCUCUCCGCCUCGCGGGUGCAGUGGUUCUUAACAGUUCAACAGUUCUUUAGGCUAAUUGUGAAAUGUUUAGGACCACUUGACCCGCGAGGCGCCGC	97	AKHW03006807.1(-):9204412-9204508
ami-miR-21-5p	UAGCUUAUCAGACUGAUGUUGAC	23	ami-mir-21	CCAUCCUGUCGGAUAGCUUAUCAGACUGAUGUUGACUGUUGGAUGUCAUGGCAACAACAGUCGGUAGGCUGUCUGACAUUUU	82	AKHW03004004.1(-):13769088-13769169
ami-miR-210-3p	CUGUGCGUGUGACAGCGGCUA	21	ami-mir-210	CUCCAGAAGCAGGUGAGCCACUGACUAACGCACAUUGUGCUGUUAGCGAUUCCACUGUGCGUGUGACAGCGGCUAACCUGUUUUUCGGACAU	92	AKHW03001628.1(+):24619679-24619770
ami-miR-214-3p	ACAGCAGGCACAGACAGGCAG	21	ami-mir-214	CGGAGUUGUCAUGUGUCUGCCUGUCUACACUUGCUGUGCAGAACAUCCACUCACCUGUACAGCAGGCACAGACAGGCAGUCACAUGACAACCC	93	AKHW03002184.1(-):575707-575799
ami-miR-215-5p	AUGACCUAUGAAUUGACAGAC	21	ami-mir-215	AACUGUUGUGCAGGAAAAUGACCUAUGAAUUGACAGACUGUGUAUUCUAAGCUUGUCUGUCAUUUCUGUAGGCCAAUAUUCUGCACACCUUC	92	AKHW03001146.1(+):13838061-13838152
ami-miR-218-5p	UUGUGCUUGAUCUAACCAUGU	21	ami-mir-218-1	UAGCGAGAUUUUCUGUUGUGCUUGAUCUAACCAUGUGGUUGUGAGGUAUGAGUAAAACAUGGUUCUGUCAAGCACCAUGGAACGUCACGCAGCU	94	AKHW03000533.1(+):21902003-21902096
ami-miR-219a-5p	UGAUUGUCCAAACGCAAUUCUUG	23	ami-mir-219a	UGAGCGCCGGGUCCUGAUUGUCCAAACGCAAUUCUUGUGUCUGCCCCAAGAAUUGAGUGUGGACGUCGGGAGCCGCCGUUCCCCA	85	AKHW03003855.1(-):103721-103805
ami-miR-219b-5p	UGAUUGUCCAAACGCAAUUCUUG	23	ami-mir-219b	GGAGUCUCCGCUCCUGAUUGUCCAAACGCAAUUCUUGUGCCGUGGAAACGUACAAACCAAGAAUUGUGUCUGGACAUCUGUGGCGGGGAGUCC	93	AKHW03006215.1(+):13580105-13580197
ami-miR-223-3p	UGUCAGUUUGUCAAAUACCCCAA	23	ami-mir-223	CGCAGUGCUGCACUCCGUGUAUUUGACAAGCUGAGUUUGACACUCAGUGUGGCAGAGUGUCAGUUUGUCAAAUACCCCAAGUGAGGC	87	AKHW03002524.1(+):10857685-10857771
ami-miR-23a-3p	AUCACAUUGCCAGGGAUUUCCA	22	ami-mir-23a	UGCCACAGCCAGCUGGGGUUCCUGGUGAUGCGAUUUUUUUACCCACUGCCCAAAAUCACAUUGCCAGGGAUUUCCAACUGGCUGCGAGCCC	91	AKHW03005909.1(+):200380-200470
ami-miR-23b-3p	AUCACAUUGCCAGGGAUUACCAC	23	ami-mir-23b	CCCAGUGUUGUGGCUGUUUGGGUUCCUGGCAUGCUGAUUUGUGACUUAAAAUUAAAAUCACAUUGCCAGGGAUUACCACAGAGCCAUGACCAUGGCU	97	AKHW03006358.1(-):16892962-16893058
ami-miR-24-3p	UGGCUCAGUUCAGCAGGAACAG	22	ami-mir-24-2	UCUGGGCCCUGCCUCCGGUGCCUACUGAGCUGAUACUCAGUUGCUUUGGUUUAAACUGGCUCAGUUCAGCAGGAACAGGAGUCUGGCUCCAGCU	94	AKHW03005909.1(+):200842-200935
ami-miR-26-5p	UUCAAGUAAUCCAGGAUAGGCU	22	ami-mir-26-2	CAUGGGGUCACGGCCCGGUUCAAGUAAUCCAGGAUAGGCUGGUGCCAGGCCCGUGGCCUAUUCUCGAUUACUUGUCUCGGGACGUGGCUGCUGGCA	96	AKHW03007029.1(-):114258-114353
ami-miR-27a-3p	UUCACAGUGGCUAAGUUCCGC	21	ami-mir-27a	GAAGCCAGGGCACAGGGCUUAGCUCACCUGUGAACAGAGUUAGCGUUGCAUCAUGUUCACAGUGGCUAAGUUCCGCCUCCUGGUGUCUA	89	AKHW03005909.1(+):200571-200659
ami-miR-27b-3p	UUCACAGUGGCUAAGUUCUG	20	ami-mir-27b	CCUCUCUGACAAGGUGCAGAGCUUAGCUGAUUGGUGAACAGUGAUUGAUUUCCCCUUUGUUCACAGUGGCUAAGUUCUGCACCUGAAGAGAAGGUG	96	AKHW03006358.1(-):16892732-16892827
ami-miR-29b-3p	UAGCACCAUUUGAAAUCAGUG	21	ami-mir-29b-2	UGAGUCUUCCUCUGGAAGCUGGUUUCACAUGGUGGCUUAGAUUUUCCCAUCUUUGUAUCUAGCACCAUUUGAAAUCAGUGUUCUAGGGGCAAGAAUUA	98	AKHW03006004.1(+):1060946-1061043
ami-miR-302b-3p	UAAGUGCUUCCAUGUUUUAGU	21	ami-mir-302b	GAAGUAUGGUUUCCCUUCUACUUUAACAUGGAGGUGCUUUCUGUGACUUAUAAGAAGUAAGUGCUUCCAUGUUUUAGUAGAGGUGAAAUCCUGUUCU	97	AKHW03006071.1(+):213474-213570
ami-miR-302d-3p	UAAGUGCUUCCAUGUUUUAGUU	22	ami-mir-302d	CCCCUCUACUUUAACAUGGGAGGUACUUGCUGGAUGCUUGAAAAAGUAAGUGCUUCCAUGUUUUAGUUGUGGUGAAUCCU	80	AKHW03006071.1(+):214390-214469
ami-miR-30a-3p	CUUUCAGUCGGAUGUUUGCAGC	22	ami-mir-30a	CUGUUGACAGUGAGCGACUGUAAACAUCCUCGACUGGAAGCUGUGAAGCAGCAGAUGGGGCUUUCAGUCGGAUGUUUGCAGCUGCCAACUGCCACAG	97	AKHW03000483.1(+):1465825-1465921
ami-miR-30b-5p	UGUAAACAUCCUACACUCAGCU	22	ami-mir-30b	ACUGACUUUUAGUUCAUGUAAACAUCCUACACUCAGCUAUAACAACUGGAACGGCUGGGAGGUGGAUGUUUACUUCAACUGAUUUGAAAAGG	92	AKHW03000629.1(-):6765014-6765105
ami-miR-30d-5p	UGUAAACAUCCCCGACUGGAAGCU	24	ami-mir-30d	AUGGGAGUCUGUUGUUGUAAACAUCCCCGACUGGAAGCUGUAAGAGAAAUUCUAGCUUUCAGUCAGAUGUUUGCUGCCACUGGCUACU	88	AKHW03000629.1(-):6771336-6771423
ami-miR-30e-3p	CUUUCAGUCGGAUGUUUACAGC	22	ami-mir-30e	CCUGGGCAGUCGAUGCUACUGUAAACAUCCUUGACUGGAAGCUGUAAGGUGCUAGAAGGAGCUUUCAGUCGGAUGUUUACAGCGGCAGGCUGCCACAGUC	100	AKHW03000257.1(-):135207-135306
ami-miR-30e-5p	UGUAAACAUCCUUGACUGGAAGCU	24	ami-mir-30e	CCUGGGCAGUCGAUGCUACUGUAAACAUCCUUGACUGGAAGCUGUAAGGUGCUAGAAGGAGCUUUCAGUCGGAUGUUUACAGCGGCAGGCUGCCACAGUC	100	AKHW03000257.1(-):135207-135306
ami-miR-32-5p	UAUUGCACAUUACUAAGUUGCA	22	ami-mir-32	UGCUUGCUCUGGUGGAUAUAUUGCACAUUACUAAGUUGCAUGUUGUCACGGCCUCAGUGCAAUUUAGUGUGUGCGAUAUUUUCACAUGAGUGCAU	95	AKHW03006597.1(-):2619253-2619347
ami-miR-33-5p	GUGCAUUGUAGUUGCAUUGCA	21	ami-mir-33-1	GGGUGACCGCUGUAGUGCAUUGUAGUUGCAUUGCAUGUUCUGGUAGUAUCUGUGCAAUGUUUCUGCAGUGCAGUAUAGAGGCACUCU	87	AKHW03002956.1(-):945267-945353
ami-miR-338-5p	AACAAUAUCCUGGUGCUGAGCG	22	ami-mir-338-1	CCACUUGCUCCCGCCUCCCCAACAAUAUCCUGGUGCUGAGCGAGUUGCGCACAGAGACUCCAGCAUCAGUGAUUUUGUUGAGGAGGGCGAGCUCUGCC	98	AKHW03001221.1(-):14501-14598
ami-miR-34b-5p	AGGCAGUGUAGUUAGCUGAUUG	22	ami-mir-34b	AGUAGUGUUUGGUUUGUAGGCAGUGUAGUUAGCUGAUUGUGUCAGUCCCUUGGCAAUCACUAACUUCACUGCCAUCAAAACAAGGCACAGAAU	93	AKHW03003120.1(-):1302480-1302572
ami-miR-34c-5p	AGGCAGUGUAGUUAGCUGAUUG	22	ami-mir-34c	UACCUCAGCCUAGUUGCUAGGCAGUGUAGUUAGCUGAUUGCAAAAGGCAACAAUCACUAACCACACAGCCAGGUAAAAAGGUCUGUCUUGCA	92	AKHW03003120.1(-):1301761-1301852
ami-miR-365-3p	UAAUGCCCCUAAAAAUCCUUA	21	ami-mir-365-1	UUACCGCAGGGAAAAUGAGGGACUUUUGGGGGCAGUUGUGUUUCCAUUACACUAUCAUAAUGCCCCUAAAAAUCCUUAUUGCUCUUGCAGUAU	93	AKHW03004154.1(-):5484149-5484241
ami-miR-7a-5p	UGGAAGACUAGUGAUUUUGUUGU	23	ami-mir-7a-3	GUCGUCUGGCUCUGCGUGGAAGACUAGUGAUUUUGUUGUUCUGACUUAUAAAGGUGACAACAAAUCAUAGCCUGCCAUACAGCACAGACUCGCA	94	AKHW03001382.1(+):115141-115234
ami-miR-7b-5p	UGGAAGACUUGUGAUUUUGUUGUU	24	ami-mir-7b	GCCUGGGUCGGUCUGGAAGACUUGUGAUUUUGUUGUUUCUGGUGUCAAGGAAGCGAACAACAAAUCCCAGUCUCCUCACAGCCCCAGGGCCAGUC	95	AKHW03001603.1(-):525875-525969
ami-miR-9-3p	UAAAGCUAGAUAACCGAAAGU	21	ami-mir-9-2	GAAGCGAGUUGUUAUCUUUGGUUAUCUAGCUGUAUGAGUGUUUUGGUCUUCAUAAAGCUAGAUAACCGAAAGUAAAAACUCCUUCA	86	AKHW03000179.1(-):13620882-13620967
ami-miR-9-5p	UCUUUGGUUAUCUAGCUGUAUG	22	ami-mir-9-3	AGGGCUGUUUCUGUCUUUGGUUAUCUAGCUGUAUGAGUGUUCUCGAGCCGUCAUAAAGCUAGAUAACCGAAAGUAGAAAUGACUU	85	AKHW03006295.1(+):12355216-12355300
ami-miR-92a-3p	UAUUGCACUUGUCCCGGCCUGU	22	ami-mir-92a	ACCCCUUUCUACACAGGUUGGGAUCAGUUGCAAUGCUGUGUGUGUCUGUGGUAUUGCACUUGUCCCGGCCUGUUGAGGUUGGUGGGGAUA	90	AKHW03002195.1(-):10809989-10810078
ami-miR-96-5p	UUUGGCACUAGCACAUUUUUGCU	23	ami-mir-96	GUUCUCUGCUUGGCCCAUUUUGGCACUAGCACAUUUUUGCUUUUGUACGUAUACUUUGAGCAAUUAUGUGUAGUGCCAAUAUGGGAGGAGAUGGACU	97	AKHW03002440.1(+):28194110-28194206
ami-miR-98-5p	UGAGGUAGUAAGUUGUAUCGUU	22	ami-mir-98	GGGUGAGGUAGUAAGUUGUAUCGUUGGGGGGUCGGGAUUGGAGCCCCGGUGUCGAGGUAACUAUACAACUUACUACUUUCCCU	83	AKHW03001570.1(-):7585-7667
ami-miR-99a-5p	AACCCGUAGAUCCGAUCUUGUG	22	ami-mir-99a	GUGCCAGUUGGCAUAAACCCGUAGAUCCGAUCUUGUGGUAAAAUACACCACACAAGCUCGCUUCUAUGGGUCUGUGUCAGUGUGGUUAUC	90	AKHW03006231.1(+):37234781-37234870
ami-miR-99b-5p	AACCCGUAGAUCCGAACUUGCG	22	ami-mir-99b	GCCUGCCGGUCGCCAUAAACCCGUAGAUCCGAACUUGCGGUCGCUCCUCGUGCAAGCUCGACUCUGUGGGUCUGUGUCGGCCUCGGCCU	89	AKHW03006683.1(-):238448-238536
api-bantam	UGAGAUCAUUGUGAAAGCUAAUU	23	api-bantam	CGAAGCUGGUUUUCACUUUGAUCUGUCAGAUUUAUCAUUGUUCAUUCUGAGAUCAUUGUGAAAGCUAAUUU	71	GL349821.1(+):48840-48862
api-let-7	UGAGGUAGUUGGUUGUAUAGU	21	api-let-7	UGAGGUAGUUGGUUGUAUAGUAGUUUAUUAUUUGACUUUACUAUACAAUCGGCUAACUUUACU	63	GL350266.1(+):136852-136872
api-miR-1	UGGAAUGUAAAGAAGUAUGGAG	22	api-mir-1	CCGUACUUCUUGUAUGUUCGCAUAGUGUGCGCGAGCCAUUUGGCCGAAUUUUACGACGUAUGGAAUGUAAAGAAGUAUGGAG	82	GL350503.1(+):79303-79384
api-miR-10	ACCCUGUAGAUCCGAAUUUGU	21	api-mir-10	AUGCUCUACAUCUACCCUGUAGAUCCGAAUUUGUUUGAAAAACGGCGACAAAUUCGGUUCUAGAGAGGUUUGUGUGGUGCAUA	83	GL350757.1(+):17838-17920
api-miR-100	GACCCGUAGAUCCGAACUUGUG	22	api-mir-100	UGUGAAAACUGAGUUGCUACGACCCGUAGAUCCGAACUUGUGUCGCAAAGUUUAGUAUCACAAGUUCGUUUCUAGAGGAUACAGCCACUCAGUGCACUC	99	GL350266.1(+):135163-135261
api-miR-1000	AUAUUGUCCUGUCACAGCAGUA	22	api-mir-1000	AUAUUGUCCUGUCACAGCAGUAAUGUCACGUAUCUGAAUCGUACUGCUGUCGCGGGACAUUUUCG	65	GL349899.1(+):512678-512742
api-miR-124	UAAGGCACGCGGUGAAUGCCA	21	api-mir-124	GCGUUCACUGUUGAGCCUAUAUGUUGUUAAUAUGAAUCAUAAGGCACGCGGUGAAUGCCA	60	GL350151.1(-):56406-56465
api-miR-137	UAUUGCUUGAGAAUACACGUAG	22	api-mir-137	AACUUGGUUGGCCCCGCGUAUUCUUGGGACAUAACACAUAUUUAAGACUGUUAUUGCUUGAGAAUACACGUAGUUGACAAGU	82	GL349951.1(+):311432-311513
api-miR-13a	UAUCACAGCCACUUUGAUGAGC	22	api-mir-13a	CCGUCAAAAUGGAUGUGAAGUGGUUUUUUUUACUAUUCAUAUCACAGCCACUUUGAUGAGC	61	GL349742.1(+):367742-367802
api-miR-14	UCAGUCUUUUUCUCUCUCCUAU	22	api-mir-14	AUAAAUCGGAAGGGCAUGCGUCGGAGAGAGAUAACAGGCUUUGGCUUUUUAUGUAUUUUAUUAGUCAGUCUUUUUCUCUCUCCUAUUUACCCACCGAA	98	GL349777.1(-):408822-408919
api-miR-184a	UGGACGGAGAACUGAUAAGGGC	22	api-mir-184a	CCUUAUCAUUCUUCGCCUUGUGUGCAAUUUAAACAACUGGACGGAGAACUGAUAAGGGCUGGUAU	65	GL350713.1(+):96305-96369
api-miR-184b	UGGACGGAGAACUGAUAAAGGA	22	api-mir-184b	CUUUAUCAUUCUCUGGUCUUGUGUGAAUUUUAUACUACUGGACGGAGAACUGAUAAAGGA	60	GL350175.1(+):151852-151911
api-miR-190	AGAUAUGUUUGAUAUUCUUGGUUG	24	api-mir-190	UUCGUGAGAUAUGUUUGAUAUUCUUGGUUGUUAUAUUUGAAACCGACCGAGAAUCGGACAUAUUUUAC	68	GL350285.1(-):84177-84244
api-miR-210	UUGUGCGUGUGACAUCGGCUA	21	api-mir-210	UUGUGCGUGUGACAUCGGCUAUGUCGGGUGUGCGCAUAACU	41	GL350019.1(+):289988-290028
api-miR-219	UGAUUGUCCAAACGCAAUUCUUG	23	api-mir-219	UCUCAGGCUGUGAUUGUCCAAACGCAAUUCUUGUUAAACGUAUAUAUGCAAUCAAGGAUUGAGUAGGGACGUCAACGCUUGAGA	84	GL350104.1(+):328254-328337
api-miR-263a	AAUGGCACUGAAAGAAUUCACGGG	24	api-mir-263a	AAUGGCACUGAAAGAAUUCACGGGGUACAUAUUUACACAUCACCCGUAGUUCUUCUGUGCCGUAUU	66	GL349685.1(-):873342-873407
api-miR-263b	CUUGGCACUGGAAGAAUUCACAGA	24	api-mir-263b	CUUGGCACUGGAAGAAUUCACAGACUAAUUAUUGAAGAUCGUGAGUCUCCUGGUGUCAACUA	62	GL349685.1(-):845892-845953
api-miR-275	UCAGGUACCUGAAGUAGCGCG	21	api-mir-275	GGCUGCUACAGGCACUCUUAGACUCUUUAAUGUUGACGAAGUCAGGUACCUGAAGUAGCGCG	62	GL350222.1(+):161796-161857
api-miR-276	UAGGAACUUCAUACCGUGCUCU	22	api-mir-276	GACCACUAGCGAGGUAUAGAGUUCCUACGUUCAAAUUAUUAAUGUUACUCGUAGGAACUUCAUACCGUGCUCUUGGA	77	GL350277.1(+):351893-351969
api-miR-277	UAAAUGCACUAUCUGGUACGACA	23	api-mir-277	CCGUACCAGAAGUGUUUUUGACAUGGACACACGGUUUUCGCCGUUCCCAAAUCAUGUAAAUGCACUAUCUGGUACGACA	79	GL349754.1(+):855885-855963
api-miR-2796	GUAGGCCGGCGGAAACUACUAG	22	api-mir-2796	AGUUGUUUCAACCGGUCUUCAGCGACUAUAAAACAAUGUUUGUAGGCCGGCGGAAACUACUAG	63	GL350032.1(-):229555-229617
api-miR-279a	UGACUAGAUCCACACUCAUCC	21	api-mir-279a	AUGGGUGUGUGUCUAGUGACAUGCGUUUUAUAUUUGACAGACAUGACUAGAUCCACACUCAUCC	64	GL349806.1(-):546384-546447
api-miR-279b	UGACUAGAUCUACACUCAUCA	21	api-mir-279b	GUGGGUGUUUUUCUAGUCGACACUGAAUAUUCAAAGCUGUGACUAGAUCUACACUCAUCA	60	GL349674.1(-):320342-320401
api-miR-281	UGUCAUGGAGUUGCUCUCUUU	21	api-mir-281	AAGAGAGCUAUCCGUCGACAGUAUAAUUUUUAACUACACUGUCAUGGAGUUGCUCUCUUUAU	62	GL349875.1(+):508928-508989
api-miR-2a	UAUCACAGCCAGCUUUGAUGAGCG	24	api-mir-2a	CUCACAAAGUAACUGUGAAAUGUUGGUAUAUUGAGUCAUAUCACAGCCAGCUUUGAUGAGCG	62	GL349742.1(+):368362-368423
api-miR-3027	CCAGUCUUGCAUUUAUUCCACU	22	api-mir-3027	GGGGAUAAUUGUAGGACUUACUGUGAAUUUGUAAUACAGCCAGUCUUGCAUUUAUUCCACU	61	GL350604.1(-):163757-163817
api-miR-3049	UCGGGAAGGCAGCUGCGGCGGACU	24	api-mir-3049	UCGGGAAGGCAGCUGCGGCGGACUGUGCAGGUUCGUGCCCAACAUUCCAGUCCGUCCAACUCCUUUCCGUUU	72	GL349641.1(+):802520-802591
api-miR-306	UCAGGUACCAAGUGAUUUCUGA	22	api-mir-306	UCAGGUACCAAGUGAUUUCUGAGUAAUUAAACAAACAUCAGUAAUCUCUGGGUAUCUUAAC	61	GL350203.1(+):472830-472890
api-miR-307	CCACAACCUCCUUGAGUGAGCGA	23	api-mir-307	ACUCACUCAAUUUGGAUGUGAUGUUCAAAUUGGCGCCACCACAACCUCCUUGAGUGAGCGA	61	GL350510.1(-):73409-73469
api-miR-315	UUUUGAUUGUUGCUCAGAAAGCC	23	api-mir-315	UUUUGAUUGUUGCUCAGAAAGCCUUUCAUAUAUUGUACGGUGGCUUUCUAGCAAUAAUCAUGACC	65	GL350261.1(-):57410-57474
api-miR-316	UGUCUUUUUCCGCUUUGCUGCCG	23	api-mir-316	UGUCUUUUUCCGCUUUGCUGCCGAAGUGUAAAUACGAUUUGACAGCAAAGUGAAAGAGACUG	62	GL349950.1(+):102463-102524
api-miR-317	UGAACACAGCUGGUGGUAUCU	21	api-mir-317	AACCUCGCUGUGUUAACUUGUCAUGUUAUUUCGAUAAUUAUUCGAUGAAAUCAGAGUGAACACAGCUGGUGGUAUCU	77	GL349754.1(+):848266-848342
api-miR-34	UGGCAGUGUGAUUAGCUGGUU	21	api-mir-34	UGGCAGUGUGAUUAGCUGGUUGUGUACAUAUUUGAUAUUAUACUCACGGCCACUAAGCACAUUCCACU	68	GL349754.1(+):863528-863595
api-miR-7	UGGAAGACUAGUGAUUUUGUUGUU	24	api-mir-7	UGGAAGACUAGUGAUUUUGUUGUUUUAAAAAAAAAGUAUUUUCCUAACAAGAAGUCUCUAGUCUUCUUAC	70	GL349691.1(+):921851-921920
api-miR-71	UGAAAGACAUGGGUAGUGAGAUG	23	api-mir-71	UGAAAGACAUGGGUAGUGAGAUGCGGUAUAUUUAAGAUUGUCUCACUAUCUUGUCUUUCAUG	62	GL349742.1(+):367510-367571
api-miR-8	UAAUACUGUCAGGUAAUGAUGUC	23	api-mir-8	CGUCUUACUUGGGCAGGAUUAGAGUGACAAUUGAUAUGUCUAAUACUGUCAGGUAAUGAUGUC	63	GL349795.1(-):1044256-1044318
api-miR-87a	GUGAGCAAAGUUUCAGGUGUGC	22	api-mir-87a	GGGCCUGACUCAUUGCUCAACCUGUGUUAUUGAUACGUUAUUAGGUGAGCAAAGUUUCAGGUGUGC	66	GL349666.1(+):1445999-1446064
api-miR-87b	GUGAGCAAAGUUUCAGGCGUGU	22	api-mir-87b	UCGCCUGAAACUUGCUUUGACCUAAGUACAUUUGCAUCAAGGUGAGCAAAGUUUCAGGCGUGU	63	GL349666.1(+):1446143-1446205
api-miR-927	UUUAGAAUUCCUACGCUUUACC	22	api-mir-927	UUUAGAAUUCCUACGCUUUACCGUACAAUUUUAUCGGCAAAGCGUUUGAAUUGUAAAAC	59	GL349685.1(-):676583-676641
api-miR-929	AAAUUGACUCUAGUAGGGAG	20	api-mir-929	AAAUUGACUCUAGUAGGGAGUCCUUAUAUUUAAUGUGACUCCCUAAUGGGGUCAGAUUGA	60	GL349683.1(-):424027-424086
api-miR-92a	UAUUGCACAUGUCCCGGCCAAU	22	api-mir-92a-1	UGGUCGUCGACUUGUGCAACUAUUGUACAAUUUUAAUCAGACUAAUAUUGCACAUGUCCCGGCCAAU	67	GL350511.1(+):42264-42330
api-miR-92b	UAUUGCACUUGACCCAGCCUGC	22	api-mir-92b-1	AGGUUGUGUUGUUUGCAAUAUGUAUUGUACAUUACCGUGUGCGGUCCGUACACGAUCUCAUAUUGCACUUGACCCAGCCUGC	82	GL350511.1(+):42426-42507
api-miR-965	UAAGCGUAUAGCUUUUCCCCUU	22	api-mir-965	GAGGAAAAGUUAUAACGGUUAUGUUCAUAAUAACAGUCGUAAGCGUAUAGCUUUUCCCCUU	61	GL351142.1(-):47370-47430
api-miR-971	UUGGUGUUCAACCUUACAGUGAG	23	api-mir-971	CACUUUAAGUUUGAGCACCAAGCCUCAGGCUUAUUGUUUGGUGUUCAACCUUACAGUGAG	60	GL350500.1(+):197684-197743
api-miR-993	GAAGCUCGUCUCUACAGGUAUCU	23	api-mir-993	CAUCCGUGAUCUACCCUGUAGAUCCGGGCUUUUGUAGAAUAAUCGAUAUGUUCAGAAGCUCGUCUCUACAGGUAUCUUACGGAUGGAA	88	GL349666.1(+):1740245-1740332
api-miR-996	UGACUAGAGUUACACUCGUCA	21	api-mir-996	ACGGGUGUAGUCUUUAGUGCACGUUAAUAUUUAUAGUCGUGACUAGAGUUACACUCGUCA	60	GL350191.1(-):494537-494596
api-miR-9a	UCUUUGGUUAUCUAGCUGUAUGA	23	api-mir-9a	UCUUUGGUUAUCUAGCUGUAUGAGUGUUACGUAUGAAGCUCCUCAUAGGUCUAGGUGACCGAAGUUA	67	GL349752.1(-):521148-521214
asu-let-7-5p	UGAGGUAGUAGGUUGUAUAGUU	22	asu-let-7	UCUGCUCGUUGAGGUAGUAGGUUGUAUAGUUGCGAGCUGCAUCCUUUCGAGAAACUGUCCAGCCUGCUAGCUUGCCGCGCGGAC	84	-
asu-miR-1-3p	UGGAAUGUAAAGAAGUAUGUA	21	asu-mir-1	UUCUGUUGCAUCGUACUUCUUUACAUCGCCAUACUGGUAUUUCAAAGAGCUAUGGAAUGUAAAGAAGUAUGUAGUUACUGAA	82	-
asu-miR-100a-5p	AACCCGUAGAUCCGAACUUGUGUU	24	asu-mir-100a-2	CGAUUCAUUGUGUACUGAAGCAGGGGUGUGUGCGGUCAACCCGUAGAUCCGAACUUGUGUUGGGUUUGGUAACAUGAGCUCGGCACUCGGGUAGACUGCGUCAUCCCAGCCCGCCACCCAAUGCCCG	127	-
asu-miR-100b-5p	AACCCGUAGAUUCGAAUUUGUGUU	24	asu-mir-100b	GCUCUCGGUCAACCCGUAGAUUCGAAUUUGUGUUUACAUAAUGGAAUAACACUGUUCGAUUCUCGGGUAGAUCGAAUGCU	80	-
asu-miR-124-3p	UAAGGCACGCGGUGAAUGCCA	21	asu-mir-124	UUUGCGACACGCCUUCACCGGUGACUUUGGUGUGAAGCAGCCUACUAAGGCACGCGGUGAAUGCCAAUCGCUCUUG	76	-
asu-miR-133-3p	AUUGGUCCCCUUCAACCAGCUA	22	asu-mir-133	CCGUUCACGUACCUGGUUGUAGCCGAGCCAAAUUGUGUUUAGUGUAUCAAUUGGUCCCCUUCAACCAGCUACGAAAAGCG	80	-
asu-miR-184-3p	UGGACGGAAGACUGAUAAGAGC	22	asu-mir-184	UGAUUUUGAGUGCUUAUCAGCUGCCAGCCCUGUUGCAACUUGAAACUGGACGGAAGACUGAUAAGAGCCUCAAUUUUGCCC	81	-
asu-miR-228-5p	AAUGGCACUAGAUGAAUUCACGG	23	asu-mir-228	CGUACACUCAAUGGCACUAGAUGAAUUCACGGUCCUUUUUGCUGUUCCGUGUAUUCACCAGUUCCAUAGAGUUGCGUUGGC	81	-
asu-miR-234-3p	UUAUUGCUUGAGAAUACAAAU	21	asu-mir-234	AGCAAAAGGUAUUCUCCGGUAAUGACAUAGUGCAUUGAAAGCUGUUAUUGCUUGAGAAUACAAAUUGUUGUCCGGC	76	-
asu-miR-236-3p	UAAUACUGUCAGGUAAUGACGA	22	asu-mir-236	UGUUGAUUGGCUGUCGUCCUACCUGCAAGUUAUUAGAGUGAAUAAUGACGUCUAAUACUGUCAGGUAAUGACGACAGCUUGUCC	84	-
asu-miR-252-5p	CUAAGUAGUAGUGCCGCAGGUAA	23	asu-mir-252	GGGACCAGCCUAAGUAGUAGUGCCGCAGGUAACAUGACUUGGGAUUACCUGCUCCCUGCUGCUUAACUUGGUACCGCUUUACG	83	-
asu-miR-279a-3p	UGACUAGAUCCAUACUCAGCU	21	asu-mir-279a	CAUUGCCACAUUCUUUGCUGGGCAUGGCUCUAUGUCAUGCUAUCUAGUUUCAUGACUAGAUCCAUACUCAGCUAGGGGUGUG	82	-
asu-miR-2a-3p	UAUCACAGCCAGCUUUGAUGUGC	23	asu-mir-2a	GUUCCAGCACGUCAAAGUGGUGGUGAUUUGUUGUGGAUAAGCUCAUAUCACAGCCAGCUUUGAUGUGCUGUGGCAGUC	78	-
asu-miR-34-5p	UGGCAGUGUGGUUAGCUGGUUGU	23	asu-mir-34	GCGGAUAAGUCACCGGCUGGCAGUGUGGUUAGCUGGUUGUCAGAUGUGAGACAACGGCUAUCACCACUGCCGUCCUGGUGGUUCGUCCAUCCG	93	-
asu-miR-46-3p	UGUCAUGGAGUUGCUCUCUUCA	22	asu-mir-46	GCAGACGGCUAAGAGAGCCAUCUGUUGACAGUCGUCAAUUGCCCACUGUCAUGGAGUUGCUCUCUUCAGAUGCCUGC	77	-
asu-miR-5352-3p	UUGCACAUGUUGAACGACCUGCU	23	asu-mir-5352	AAGUCCCUCAGAAGGCGCUCAGAAUGUGCAUCGUAGUUACUGAAUCGUUGCACAUGUUGAACGACCUGCUGGGUGCCUC	79	-
asu-miR-67-3p	UCACAACCUCCUUGAGUGAGUUGA	24	asu-mir-67	GGGCACUUAGCUCGCUCGGCUGGUUGUUAGAUGUUUCUGAUGUUCAUCACAACCUCCUUGAGUGAGUUGAAAGCCCUC	78	-
asu-miR-7-5p	UGGAAGACUGGUGAUUUUGUUGUU	24	asu-mir-7	ACUCCCGGGUGGAAGACUGGUGAUUUUGUUGUUUGAGCUCAUCCAUAACAGCAAAUCCGUAGUCUCCACCUGGCAACUCCUAA	83	-
asu-miR-71-5p	UGAAAGACAUGGGUAGUGAGACG	23	asu-mir-71	GGGAAUGUGGUGAAAGACAUGGGUAGUGAGACGUUACAUUGAGUCGUAUCACUAUUCUGUUUUUCGCCUCGUAUCCUCG	79	-
asu-miR-79-3p	AUAAAGCUAGGUUACCAAAGCU	22	asu-mir-79	UUGUCUUUCCCUUUGGUUAUCUGGCUGUAUGAGUGAGCCAUAACAUCAUAAAGCUAGGUUACCAAAGCUAAGCACAAU	78	-
asu-miR-79-5p	UUUGGUUAUCUGGCUGUAUGA	21	asu-mir-79	UUGUCUUUCCCUUUGGUUAUCUGGCUGUAUGAGUGAGCCAUAACAUCAUAAAGCUAGGUUACCAAAGCUAAGCACAAU	78	-
asu-miR-81a	UGAGAUCAUUGUGAAAGCUAUU	22	asu-mir-81a	ACGGGCACUAGGCCUUCACUGUGAAUCUGCAGAAUGCCUGUUAUACUGUCUGAGAUCAUUGUGAAAGCUAUUUGCCUUGCUUG	83	-
asu-miR-87a-3p	GUGAGCAAAGUCUCAGGUGUUG	22	asu-mir-87a	UCCGCCACUCCGCCUGACACUAGGUCUCAACCUCUGUUGAUUUGAGCAGGUGAGCAAAGUCUCAGGUGUUGUGGCGG	77	-
asu-miR-87b-3p	GUGAGCAAAGUUUCAGGUGUUC	22	asu-mir-87b	AGAGUGCUCGACGCCUGGAACUUAGACUCAACCUCAGUGUAAUUGCGUAGGUGAGCAAAGUUUCAGGUGUUCGAGCGCCUUCU	83	-
asu-miR-9-5p	UCUUUGGUUAUCUAGCUGUAUGA	23	asu-mir-9	GCAAUUUCUUUGGUUAUCUAGCUGUAUGAGUACCGCGUUUAGUCGUCAUAAAGCUGGACGACCGAAGUAAUGGCCGCU	78	-
asu-miR-993-3p	UAAGCUCGUCUCUACAGGCAGG	22	asu-mir-993	CGGAUGGUUUACCCUGUAGAAGCGUGUUUAUCUGCACAUUUCAAAAUAAGCUCGUCUCUACAGGCAGGACCUUCCAG	77	-
bbe-let-7a-5p	UGAGGUAGUAGGUUGUAUAGUU	22	bbe-let-7a-1	CUGAGGUGAGGUAGUAGGUUGUAUAGUUGAGAAGUACAACAUUGGAGAUGACUGUACAACCCGUUACCUUUUUUCGGGUCAU	82	-
bbe-miR-100-5p	AACCCGUAGAUCCGAACUUGUG	22	bbe-mir-100	AGAUAAAGCCGGCUGCCAUAAACCCGUAGAUCCGAACUUGUGUUGCUUCAGUUCACAAGCUCGUGUCUAUGGGUCUAUGUCAUCAGGGCAACAUCUGCAU	100	-
bbe-miR-10a-5p	UACCCUGUAGAUCCGAAUUUGU	22	bbe-mir-10a	CUAUAUGUACCCUGUAGAUCCGAAUUUGUGUGAGGUAUCCACGUCACAAAUUCGUUUCUGCAGGUAUAAUGUAGCC	76	-
bbe-miR-10c-5p	UACCCUGUAGAUCCGGACUUGU	22	bbe-mir-10c	UCCCCAGGAUUACCCUGUAGAUCCGGACUUGUGAUCACGUCACAACACAAAUCCGAUUUACAGGUUAGGCCUGGGCAA	78	-
bbe-miR-125a-5p	UCCCUGAGACCCUAACUUGUGA	22	bbe-mir-125a	GUUUGUUGGUGUGUUCCCCAUUCCCUGAGACCCUAACUUGUGAUGUCCAUGGCUCACAGGUUAGGAUCUUGGGAGCUGGGUGACAUACGCCCUCCACAUCG	101	-
bbe-miR-133-5p	UUGGUCCCCUUCAACCAGCUGU	22	bbe-mir-133	AGUAUCAGGGAUGCUGUGCUAAAGCUGGUAAAUUGGAACCAAAUCAACUCCUCAAUGGAUUUGGUCCCCUUCAACCAGCUGUAGCAUUGCAUUUUCAACCG	101	-
bbe-miR-137-3p	UAUUGCUUGAGAAUACACGUGA	22	bbe-mir-137	CAAACAUACGCACUGCUCGGUCACGGGUAUUCUUGGGUUAAUAAUAUACUUUUUCUAUAUUAUUGCUUGAGAAUACACGUGACUGAGUGUGUGUGAGACUC	101	-
bbe-miR-183-5p	UAUGGCACUGGUAGAAUUCACUGA	24	bbe-mir-183	ACACGUGCCCGUUCACGGUCUAUGGCACUGGUAGAAUUCACUGAUCGUAGACACCAGUGAUUCUUCAGUCAGCCAUAAACUGUGGCGGGAACUGAUCAUC	100	-
bbe-miR-184-3p	UGGACGGAGAACUGAUAAGGGC	22	bbe-mir-184	GUCCUGGUUCCGCACGCUCCCUUAUCACUUCUUCCGCCGAGCUCGUGUCUCUGAGUCAGCUGGACGGAGAACUGAUAAGGGCCUGUGCCGAACACCAAUCC	101	-
bbe-miR-200b-5p	UAAUACUGUCUGGUAAUGAUGUU	23	bbe-mir-200b	ACAGUUUAGGAUCUCGGCAACAUCUUACCAGGCAGCAUUUAGUUUUUGAAAGGAAUACUAAUACUGUCUGGUAAUGAUGUUGGUGGGGUUCAGACAGU	98	-
bbe-miR-210-5p	CUGUGCGUGUGACAGCGGCUGA	22	bbe-mir-210	GUAGUUGGUCGGUGGCAUUCGCCUCUGUUUCGCGCGCAAGAUGUGAUGUCAGUCCUUCUCCUGUGCGUGUGACAGCGGCUGAUGCACCGGCCAAAAAGUCG	101	-
bbe-miR-219-5p	UGAUUGUCCAAACGCAAUUCU	21	bbe-mir-219-2	CCAGUGCUGAUUGUCCAAACGCAAUUCUUGUUUGACCUUUGAACCAAGAACUGCGCUGGACAUCAGCAAUUGACGCUGCCUAC	83	-
bbe-miR-281-3p	UGUCAUGGAGUUGCUCUCUUUU	22	bbe-mir-281	UUUCCCGCCUCUGUGCGGAAGGGAGAGCCUUUCCGUGACUGUCGAACUUCGGGAACACUGUCAUGGAGUUGCUCUCUUUUCCGCG	85	-
bbe-miR-29b-3p	UAGCACCAUUUGAAAUCAGUGCU	23	bbe-mir-29b	CACUGCAGGUUUUCUAUCCUGGAAGACUGGUUCCAAGUGGUGGGUAGAUGGCACUGAGAUCUAGCACCAUUUGAAAUCAGUGCUUUCAGGACUAG	95	-
bbe-miR-33-5p	GUGCAUUGUAGUUGCAUUGCA	21	bbe-mir-33-1	AGACCUGUUGCUGGGGUGCAUUGUAGUUGCAUUGCAUGUGUGUUCAUUGCUGCAAUGUAACUGCAGUGCAGCCCAGAGGCAGGAAC	86	-
bbe-miR-34a-5p	UGGCAGUGUGGAUAGCUGGCCGU	23	bbe-mir-34a	CCGUUCCCUGUGUGCUGCUCUGGCAGUGUGGAUAGCUGGCCGUUCUGAUUAUAACAGCCACUGUCAGCACUACCGUAACAACGCACGGACUGUCGACACUA	101	-
bbe-miR-7-5p	UGGAAGACUAGUGAUUUUGUUGU	23	bbe-mir-7	AUGUUCGGUAUGGAAGACUAGUGAUUUUGUUGUUGUGUGUCGUUGCAAACAACAGUAAAUCACAGUCUUCCUUACGGUGCAUU	83	-
bbe-miR-71-5p	UGAAAGACAUGGGUAGUGAGAU	22	bbe-mir-71	UGUCUAGUUGCCACUACAUUGUGAAAGACAUGGGUAGUGAGAUUUGUAUCAUGGAGUCAUCCCAUUUCCCUGUCUUUCAACAAGGUGCUGGCAGUUUAGCA	101	-
bbe-miR-9-5p	UCUUUGGUUAUCUAGCUGUAUGA	23	bbe-mir-9	GUGCUGUCUUUGGUUAUCUAGCUGUAUGAGAGUCUUCUGUCACCAUAAAGCUAGGUAACCAAAACAACAACCACUCCCCUAG	82	-
bbe-miR-92a-3p	UAUUGCACUUGUCCCGGCCUUU	22	bbe-mir-92a-1	AGAAGUUAGUCAUGACAAGAAGGUCGUGAUAGGUGGCAAUGUUGUACCCACCUCAAUAUUGCACUUGUCCCGGCCUUUUUGC	82	-
bbe-miR-92b-3p	CAUUGCACUCGUCCCGGCCUGA	22	bbe-mir-92b	CAGACAUGGCGUCGUUGCUCAGGUCUGGAUAGUUGCAAUCUUCGUUCUGUCACAGCCGAACAUUGCACUCGUCCCGGCCUGAGAAACUCCGCCAAUUUUCA	101	-
bbe-miR-92c-3p	UAUUGCACUUGUCCCGGCUCG	21	bbe-mir-92c	UGAAUGGAUAGGGAGGGGGUUUUGAUUGAGUGUUUUUGUAAAAUUUAGCGGUUUUGUUUUUGGCGGGAAGGUCGGGACAAGGAACAAUGUUCCCCACUGAUAUUGCACUUGUCCCGGCUCGUCCGCUGCCGCCAUCUUGCUUCAAACUUGACUUCGGCACUCUUUUUACUUCAAGCCACCCGUUCUGCAGCCUUCCUCUUC	201	-
bbe-miR-92d-3p	UAUUGCACUUAUCCUGGCCUGU	22	bbe-mir-92d	UGUGUGAUUGACAGGUCAGGAUGGAGUGUUAUGCUGUAAACUUGGUGUCAGUAUUGCACUUAUCCUGGCCUGUCAAUUAUGGC	83	-
bbe-miR-96-5p	UUUGGCACUAGCACAUUUUUGCU	23	bbe-mir-96	CCUGCCUCUUUCUUGCUCUGUUUGGCACUAGCACAUUUUUGCUGGGCAGGUGUGUAGGCCAAAAUUGUUAGUGCCAAAUACAGCCUGAAAGACGGACUUAC	101	-
bdo-bantam	UGAGAUCAUUUUGAAAGCUGAU	22	bdo-bantam	CGGUUUUCGAUUUGAUUUGGCUGUUUCUUCAACAAGUGAGAUCAUUUUGAAAGCUGAU	58	scaffold00126(+):40590-40611
bdo-let-7	UGAGGUAGUAGGUUGUAUAGU	21	bdo-let-7	UGAGGUAGUAGGUUGUAUAGUAGUAUUAACGGCAUGCUAUACAACGUGCUAGCUUUCU	58	scaffold00010(+):2862318-2862338
bdo-miR-1	UGGAAUGUAAAGAAGUAUGGAG	22	bdo-mir-1	CCAUUCUUCCUUGCAUUCGAUAGUACUGAAAAUAUCAUAUGGAAUGUAAAGAAGUAUGGAG	61	scaffold01330(-):2447-2507
bdo-miR-10	ACCCUGUAGAUCCGAAUUUGUU	22	bdo-mir-10	ACCCUGUAGAUCCGAAUUUGUUUUGAUGUUUGUGGUGACAAAUUCGGUUCUAGAGAGGUUU	61	scaffold00063(+):1439499-1439559
bdo-miR-100	AACCCGUAAAUCCGAACUUGUG	22	bdo-mir-100	AACCCGUAAAUCCGAACUUGUGCUGUUGUUUGUGUUGCAAGACCGGCAUUAUGGGAGUC	59	scaffold00010(+):2862114-2862172
bdo-miR-1000	AUAUUGUCCUGUCACAGCAGU	21	bdo-mir-1000	AUAUUGUCCUGUCACAGCAGUACUGUUCUUCUCGAUAUGAUAGCCUACUGCUGGGCCGGGGCAUUAACA	69	scaffold00020(+):1908105-1908173
bdo-miR-12	UGAGUAUUACAUCAGGUACUGG	22	bdo-mir-12	UGAGUAUUACAUCAGGUACUGGUGUGCUAUCGCUUGUUAAAUCUACCAGUACUUAUGUCAUACUGUCC	68	scaffold00073(+):1266978-1267045
bdo-miR-124	UAAGGCACGCGGUGAAUGCCA	21	bdo-mir-124	GGUAUCCACUGUAGGCCUAUAUGUUAUUUGGUCAUAAGGCACGCGGUGAAUGCCA	55	scaffold00080(-):6524-6578
bdo-miR-125	UCCCUGAGACCCUAACUUGUGA	22	bdo-mir-125	UCCCUGAGACCCUAACUUGUGACUUUUAACAUCAGUUUCACAAGUUUUGAUCUCCGGUAU	60	scaffold00010(+):2862662-2862721
bdo-miR-137	UAUUGCUUGAGAAUACACGUAG	22	bdo-mir-137	ACGCGUAUUCUUGGGUUACUAACACGCUGUUUAUGUUGUUAUUGCUUGAGAAUACACGUAG	61	scaffold00025(-):1174638-1174698
bdo-miR-13a	UAUCACAGCCAUUUUGACGAGUU	23	bdo-mir-13a	GCGUUAAAACGGUUGUGAAUUAUGUUGCAAUAGUAAGCCAUAUCACAGCCAUUUUGACGAGUU	63	scaffold00073(+):242058-242120
bdo-miR-13b	UAUCACAGCCAUUUUGACGAGUU	23	bdo-mir-13b	UCGUUAAAAUGUUUGUGUUUAUGUCGCCAUUUGCAUACUCAUAUCACAGCCAUUUUGACGAGUU	64	scaffold00020(+):1021893-1021956
bdo-miR-14	UCAGUCUUUUUCUCUCUCCUAU	22	bdo-mir-14	GGGAGCGAGAUAGGGACUUGCUGUCAUUUGAAAAACUUUUACAACCAGUCAGUCUUUUUCUCUCUCCUAU	70	scaffold00236(-):279336-279405
bdo-miR-184	UGGACGGAGAACUGAUAAGGGC	22	bdo-mir-184	CCUUAUCAUUCUUUCGCCCCGUGUGUGCAUUGUCGACUGGACGGAGAACUGAUAAGGGC	59	scaffold00128(+):433656-433714
bdo-miR-190	AGAUAUGUUUGAUAUUCUUGGUUG	24	bdo-mir-190	AGAUAUGUUUGAUAUUCUUGGUUGUUACAUUUAAAGGUUCACCCAGGAAUCAAACAUAUUAUU	63	scaffold00086(-):882723-882785
bdo-miR-210	UUGUGCGUGUGACAGCGGCUAU	22	bdo-mir-210	AGCUGCUGGCCACUGCACAAGAUUAGAUUAUGACUCUUGUGCGUGUGACAGCGGCUAU	58	scaffold00084(-):612926-612983
bdo-miR-219	UGAUUGUCCAAACGCAAUUCUUG	23	bdo-mir-219	UGAUUGUCCAAACGCAAUUCUUGAUCGAUUUAAAAUAUUUCAAGGGUUGUGACUGGACAUCGUG	64	scaffold00126(-):423700-423763
bdo-miR-263a	AAUGGCACUGGAAGAAUUCACGGG	24	bdo-mir-263a	AAUGGCACUGGAAGAAUUCACGGGAUUUUUUAUAUAUAAUUCCCGUGAUCUCUUAGUGGCAUCUA	65	scaffold00022(-):329546-329610
bdo-miR-263b	CUUGGCACUGGGAGAAUUCACAG	23	bdo-mir-263b	CUUGGCACUGGGAGAAUUCACAGUUGACUUUUACAAUACUCUGUGGUUCUUUGGGUGCCAAAAC	64	scaffold00044(-):704215-704278
bdo-miR-275	UCAGGUACCUGAAGUAGCGCGCG	23	bdo-mir-275	CGCGCUAAUCAGUGACCGGGGCUGGGUUGUUAUCUAAGGCAGUCAGGUACCUGAAGUAGCGCGCG	65	scaffold03687(-):2784-2848
bdo-miR-276a	UAGGAACUUCAUACCGUGCUCU	22	bdo-mir-276a	AGCGAGGUAUAGAGUUCCUACGUUGUAUUUAGAAUUGUAGGAACUUCAUACCGUGCUCU	59	scaffold00015(+):288562-288620
bdo-miR-276b	AGCGAGGUAUAGAGUUCCUACG	22	bdo-mir-276b	AGCGAGGUAUAGAGUUCCUACGUGACUUUAAAGAAUUGUAGGAACUUAAUACCGUGCUCU	60	scaffold00015(+):91733-91792
bdo-miR-281	AAGAGAGCUAUCCAUCGACAGUC	23	bdo-mir-281	AAGAGAGCUAUCCAUCGACAGUCAAGUAUUAUAAUAUACUGUCAUGGAAUUGCUCUUUUUG	61	scaffold00183(+):324188-324248
bdo-miR-2a	UAUCACAGCCAGCUUUGAUGAGCU	24	bdo-mir-2a-1	UCUCACAAAGUGGUUGUGAAAUGCUCUAUUUGAAACUGCAUAUCACAGCCAGCUUUGAUGAGCU	64	scaffold00002(-):2204625-2204688
bdo-miR-2a-2	UCACAGCCAGCUUUGAUGAGCUA	23	bdo-mir-2a-2	CCUCAUCAAGUGGUUGUGAUAUGGAUUCUCAACGCAUAUCACAGCCAGCUUUGAUGAGCUA	61	scaffold00002(-):2204162-2204222
bdo-miR-2b	UAUCACAGCCAGCUUUGAGGAGCG	24	bdo-mir-2b-1	UUCUUCAAAGUGGCUGCGAAAUGUUGACAUUUUCUGCUUAAAAUAUAUUUUUGAAAUUCAUAUCACAGCCAGCUUUGAGGAGCG	84	scaffold00002(-):2205154-2205237
bdo-miR-2c	UCACAGCCAGCUUUGAUGAGCA	22	bdo-mir-2c	UCAUCAAAAAGGGCUGUUGUAGAUAUUCUGUAACUGAGAAGUAUCACAGCCAGCUUUGAUGAGCA	65	scaffold00020(+):1019361-1019425
bdo-miR-304	UAAUCUCAAUUUGUAACUGUGAG	23	bdo-mir-304	UAAUCUCAAUUUGUAACUGUGAGCGAAUUCGAUAUGCUGAACUCACGUUGCAUAUGGAGAUUGCC	65	scaffold00073(+):1266554-1266618
bdo-miR-305	AUUGUACUUCAUCAGGUGCUCUGG	24	bdo-mir-305	AUUGUACUUCAUCAGGUGCUCUGGUGUUCGGGUUACCCGGCACAUGUUGAAGUACAUUCA	60	scaffold03687(-):2586-2645
bdo-miR-307	UCACAACCUCCUUGAGUGAGCGA	23	bdo-mir-307	ACUCACUCAACCUGGGUGUGAUGUUUUUGAUUCGGUAUCCAUCACAACCUCCUUGAGUGAGCGA	64	scaffold00245(-):68433-68496
bdo-miR-315	UUUUGAUUGUUGCUCAGAAAGCC	23	bdo-mir-315	UUUUGAUUGUUGCUCAGAAAGCCCUUUAUUUGAGCAGGCUUUCGAGCAAUAAUUAAAAC	59	scaffold00100(+):130753-130811
bdo-miR-375	UUUGUUCGUUUGGCUUAAGUUA	22	bdo-mir-375	ACUUGAGCCAAGUGAAUAGAAACUGUCACAAUUGUUUAAACAAAAGUUUGUUCGUUUGGCUUAAGUUA	68	scaffold00122(-):685392-685459
bdo-miR-7	UGGAAGACUAGUGAUUUUGUUGUU	24	bdo-mir-7	UGGAAGACUAGUGAUUUUGUUGUUUUGUUUCACGAGUAACAAUAAAUCCCUUGUCUUCUUA	61	scaffold00368(-):139287-139347
bdo-miR-79	UAAAGCUAGAUUACCAAAGCAU	22	bdo-mir-79	GCUUUGGCGCUUUAGCUGUAUGAUAGAUUUGACUACUUCAUAAAGCUAGAUUACCAAAGCAU	62	scaffold00027(-):1321252-1321313
bdo-miR-8	UAAUACUGUCAGGUAAAGAUGU	22	bdo-mir-8	CAUCUUACCGGGCAGCAUUAGAUUUUUCAAAUACAUUUCUAAUACUGUCAGGUAAAGAUGU	61	scaffold00093(-):156315-156375
bdo-miR-87	UUGAGCAAAAUUUCAGGUGUGUGA	24	bdo-mir-87	CGCGCCUGUAUCUUGCUGAACCGUAUCUUUGCUUUCUUCCGGUUGAGCAAAAUUUCAGGUGUGUGA	66	scaffold00447(-):75699-75764
bdo-miR-927	UUUAGAAUUCCUACGCUUUACCG	23	bdo-mir-927	UUUAGAAUUCCUACGCUUUACCGUAGAAAUUGUUAAUCGGCAAAGCGUUUGGAUUCUGAAAC	62	scaffold00941(-):10434-10495
bdo-miR-929	AAAUUGACUCUAGUAGGGAGU	21	bdo-mir-929	AAAUUGACUCUAGUAGGGAGUCCUUUUAACGAGCGACUCCCUAACGGAGUCAGAUUG	57	scaffold00017(-):1951148-1951204
bdo-miR-92b	AAUUGCACUAGUCCCGGCCUGC	22	bdo-mir-92b	AGGUCGUGCCUGGUGCUUAAUUUGUUUUUGUUAUUGUGUCUCAAAUUGCACUAGUCCCGGCCUGC	65	scaffold00012(-):2827330-2827394
bdo-miR-932	UCAAUUCCGUAGUGCAUUGCAGU	23	bdo-mir-932	UCAAUUCCGUAGUGCAUUGCAGUUUGUUGUUGCAAUUACUGCAAGCAUUGUGGAAGUGAUA	61	scaffold00243(-):294689-294749
bdo-miR-981	UUCGUUGUCGACGAAACCUGCA	22	bdo-mir-981	CGGGUUUCGUAAGCAGCGGGCUGUUAAACUGUUAAAACGAGUUCGUUGUCGACGAAACCUGCA	63	scaffold00278(+):154316-154378
bdo-miR-993	GAAGCUCGUCUCUACAGGUAUCU	23	bdo-mir-993	UACCCUGUAGUUCCGGGCUUUUGUUGAAAUAGCAAUUCAAACUAAAUGCAUUUAUAGCCAAUCAGAAGCUCGUCUCUACAGGUAUCU	87	scaffold00177(+):21683-21769
bdo-miR-9b	UCUUUGGUGAUUUUAGCUGUAUG	23	bdo-mir-9b	UCUUUGGUGAUUUUAGCUGUAUGGUGGGCGUACUAGAAAUCCAUAGAGCUUUAUUACCAAAAACC	65	scaffold00027(-):1320120-1320184
bdo-miR-9c	UCUUUGGUAUUCUAGCUGUAGA	22	bdo-mir-9c	UCUUUGGUAUUCUAGCUGUAGAUUCUUAAAUAUGCUAUCAUCUAAAGCUUUUAUACCAAAGCUC	64	scaffold00027(-):1324097-1324160
bdo-miR-iab-4	ACGUAUACUGAAUGUAUCCUGA	22	bdo-mir-iab-4	ACGUAUACUGAAUGUAUCCUGAGUGUAUACUAUCCGGUAUACCUUCAGUAUACGUAACA	59	scaffold00063(-):390049-390107
bfl-let-7a-5p	UGAGGUAGUAGGUUGUAUAGUU	22	bfl-let-7a-2	AGACACGGGUGCACCUGAGGUGAGGUAGUAGGUUGUAUAGUUGAGAAGUACAUCAUUGGAGAUAACUGUGCAACCUGCUAGCUCUCCUUGGGGCAUGCC	99	GG666478.1(+):2707847-2707945
bfl-miR-1-3p	UGGAAUGUAAAGAAGUAUGUAU	22	bfl-mir-1	CCAGGCCUGUUAAGCAUAAGUACUUCUUUACUAUCCCAUACUGAACUCAAUUGUAUGGAAUGUAAAGAAGUAUGUAUGGUUAGCAGGCUACCACGU	96	GG666601.1(+):1444175-1444270
bfl-miR-100-5p	AACCCGUAGAUCCGAACUUGUGU	23	bfl-mir-100	AGAUAAAGCCGGCUGCCAUAAACCCGUAGAUCCGAACUUGUGUUGCUUCAGUUCACAAGCUCGUGUCUAUGGGUCUAUGUCAUCAGGGCAACAUCUGCAC	100	GG666478.1(+):2705733-2705832
bfl-miR-10a-5p	UACCCUGUAGAUCCGAAUUUGUG	23	bfl-mir-10a	CUAUAUGUACCCUGUAGAUCCGAAUUUGUGUGAGGUACCCAAGUCACAAAUUCGUUUCUGCAGGUAUAAUGUAGCC	76	GG666462.1(+):933243-933318
bfl-miR-10c	UACCCUGUAGAUCCGGACUUGU	22	bfl-mir-10c	UCCCCAGGAUUACCCUGUAGAUCCGGACUUGUGGUCACUUCAUCACACAAAUCCGAUUUACAGGAUAGGCCUUGGCAA	78	GG666462.1(+):795184-795261
bfl-miR-124-3p	UAAGGCACGCGGUGAAUGCCAA	22	bfl-mir-124	CGGCAAAUCUCGGCUUGGCUCUUAGUGUUCACGGCGGUCCUUAAUUUAACAUUGUGCAAUUAAGGCACGCGGUGAAUGCCAAGAACAGGGCCAAAUCCUCA	101	GG666480.1(+):1879911-1880011
bfl-miR-125a-5p	UCCCUGAGACCCUAACUUGUGA	22	bfl-mir-125a	AUCUGUUGGUGUGUUCCCCAUUCCCUGAGACCCUAACUUGUGAUGUCCAUGGCUCACAGGUUAGGAUCUUGGGAGCUGGGUGACAUACGCCCUCCACUUCA	101	GG666478.1(+):2707548-2707648
bfl-miR-133	UGGUCCCCUUCAACCAGCUGUA	22	bfl-mir-133	AGUAUCAGGGAUGCUGUGCUAAAGCUGGUACAUUGGAACCAAAUCAACUCCUCAAUGGAUUUGGUCCCCUUCAACCAGCUGUAGCAUUGCACUUUUCAAGC	101	-
bfl-miR-137	UAUUGCUUGAGAAUACACGUGA	22	bfl-mir-137	GAUAAAUACGCACUGCUCGGUCACGGGUAUUCUUGGGUUAAUAAUAUACUAUUUCUAUAUUAUUGCUUGAGAAUACACGUGACUGAGUGUGUGUGAGACUC	101	GG666530.1(-):165535-165635
bfl-miR-183	UAUGGCACUGGUAGAAUUCACU	22	bfl-mir-183	CCACGUGCCCGUUCACGGUCUAUGGCACUGGUAGAAUUCACUGAUCGUAGACACCAGUGAUUCUUCAGUCAGCCAUACACCGUGGCGGGAAACUGAUCAUC	101	GG666602.1(+):1108717-1108817
bfl-miR-184-3p	UGGACGGAGAACUGAUAAGGG	21	bfl-mir-184	CUCCUGGUUCUGCACGCUCCCUUAUCACUUCUUCCGCCGAGCUCGUGUCUCUGAGUCAGCUGGACGGAGAACUGAUAAGGGCCCGUGCCGAACACCAAUCC	101	GG666579.1(-):176162-176262
bfl-miR-200b	UAAUACUGUCUGGUAAUGAUGUU	23	bfl-mir-200b	ACAGUUUGGGAUCUCGGCAACAUCUUACCAGGCAGCAUUUAGUUUUUGAAAGGAAUACUAAUACUGUCUGGUAAUGAUGUUGGUGGGGUUCAAACAGU	98	GG666627.1(-):355968-356065
bfl-miR-210-3p	CUGUGCGUGUGACAGCGGCUGA	22	bfl-mir-210	ACAGUUGGUCGGUGGCAUUCGCCUCUGUUUCGCGCGCAAGAUGUGAUGUUAGUCCUGCUCCUGUGCGUGUGACAGCGGCUGAUGCACCGGCCAAAACGUCG	101	GG666487.1(-):678318-678418
bfl-miR-219	UGAUUGUCCAAACGCAAUUCU	21	bfl-mir-219	CCAGUGCUGAUUGUCCAAACGCAAUUCUUGUUGACCUUUGAACCAAGAACUGCGCUGGACAUCAGCAAUUGACGCUGCCUAC	82	GG666666.1(+):1137875-1137956
bfl-miR-281	UGUCAUGGAGUUGCUCUCUUUU	22	bfl-mir-281	CUAUUUCCCUCUGUGCGGAGGGGAGAGCCGUUCCGUGACUGUGGAACCUCGGGAACACUGUCAUGGAGUUGCUCUCUUUUCCGCG	85	GG666567.1(+):904339-904423
bfl-miR-29b-3p	AGCACCAUUUGAAAUCAGUGCUU	23	bfl-mir-29b	CACUGCAGGUUUUCUAUCCUGGAAGACUGGUUCCAAGUGGUGGGUAGAUGGCACUGAGAUCUAGCACCAUUUGAAAUCAGUGCUUUCAGGACUAG	95	-
bfl-miR-33	GUGCAUUGUAGUUGCAUUGCAU	22	bfl-mir-33-1	GCUGAGGUGCAUUGUAGUUGCAUUGCAUGUGCACAAAGGAAGUGCAAUGUAACAGCAGUGCAGCUCAGACAUGGUUGCAAUG	82	GG666471.1(-):4947531-4947612
bfl-miR-34a	UGGCAGUGUGGAUAGCUGGCCGUUU	25	bfl-mir-34a	UGGUUACCUGUGUGUUGCUGUGGCAGUGUGGAUAGCUGGCCGUUUCUAAUAUAACAGCCACUGUACACACUCCCGUAAUAACACACGGACUUACAACACGG	101	GG666685.1(-):1087742-1087842
bfl-miR-4902	UUUACGCAUGGUUUGAGGUGUG	22	bfl-mir-4902	GUAAGCAUACCUUAAAGCUUGCGUAAAGGUCCCUUUUUUACUCGAGUGAAGAAAUAGAACGUUUACGCAUGGUUUGAGGUGUGCGUAA	88	GG666512.1(-):2034809-2034896
bfl-miR-7	UGGAAGACUAGUGAUUUUGUUGU	23	bfl-mir-7	GUGUUCUGUAUGGAAGACUAGUGAUUUUGUUGUUGUGUGUCUUGCAAACAACAGUAAAUCACAGUCUUCCUUACGGUGCAUC	82	GG666535.1(-):1621042-1621123
bfl-miR-71-5p	UGAAAGACAUGGGUAGUGAGAU	22	bfl-mir-71	GCUAUAGUUGCCACCACAUUGUGAAAGACAUGGGUAGUGAGAUUUGUAUCAUGAAUUUAUCCCAUUUCCCUGUCUUUCAACAAGGUGUUGGCAGUUUAGCA	101	GG666603.1(-):5824839-5824939
bfl-miR-9-5p	UCUUUGGUUAUCUAGCUGUAUG	22	bfl-mir-9-1	GUGUUGUCUUUGGUUAUCUAGCUGUAUGAGAGUCUUUUGUCACCAUAAAGCUAGGUAACCAAAACAACAACCAUUCCCCCUA	82	GG666611.1(+):400332-400413
bfl-miR-92a	UAUUGCACUUGUCCCGGCCUUU	22	bfl-mir-92a-1	CACAUAUUGUGCCCUGUCAGACAGGUCAGGAUUGGUGGCAAUGCUUAUAAACGUGUCAGUAUUGCACUUGUCCCGGCCUUUCUGAUUGGUUAAAAGUCUGC	101	GG666632.1(-):777177-777277
bfl-miR-92b-3p	CAUUGCACUCGUCCCGGCCUGA	22	bfl-mir-92b	AAGAUACGGCGUUGUUGCUUAGGUCUGGACAGUUGCAAUCUUCGUUCUGUUUCAGCCGAACAUUGCACUCGUCCCGGCCUGAGAAACCGCGCCAAUUUUCA	101	GG666522.1(+):372710-372810
bfl-miR-92c	UAUUGCACUUGUCCCGGCUUGC	22	bfl-mir-92c	UAGAGGGCAGGGAGGGAAUUUUGAAGUGAUUGUGUUUGUAAAAUUUAGCGGUUUUGUUUUUGGCGGGAAGGUCGGGAGAAGAAACAAUGUUUCCAACCGAUAUUGCACUUGUCCCGGCUUGCCUGCUGCCGCCAUCUUGCUCCAGACAUGACUUUGUCACUUCUUUAUUUUAAGCCACCCGUUCUGCAGUGUUUCUUCUC	200	GG666522.1(+):372242-372441
bfl-miR-96-5p	UUUGGCACUAGCACAUUUUUGCU	23	bfl-mir-96	CCUGCCUCUUUCUUGCUCUGUUUGGCACUAGCACAUUUUUGCUGGGCAGGUGUGUAGGCCAAAAUUGUUAGUGCCAAAUACAGCCUGAAAGCCGGACUUAC	101	GG666602.1(+):1109798-1109898
bib-miR-193	UACUGGCCUGCUAAGUCCCAAG	22	bib-mir-193	AGGCCCAACCGCGGCAAGGGUCUUGGCGGUCUGGUCGGUGUACUCCUUCUUACUGGCCUGCUAAGUCCCAAGCCGCGGUGGGCCCUGU	88	-
bib-miR-2788	CAAUGCCCUUGGAAAUCCCAAA	22	bib-mir-2788	GUCGCCGUAGAACUGGGGUUUCAAAGCGGCAUGUGCCUUCGAUAUGCAAUGCCCUUGGAAAUCCCAAACGUGCAGGCGAC	80	-
bma-let-7	UGAGGUAGUAGGUUGUAUAGUU	22	bma-let-7	AUGCUAACGACCCUGAAUGAUAGCUUGCUCGAUGAGGUAGUAGGUUGUAUAGUUAUGAGUUGUACCAUAAUCGGAGAAACUGUCCAGCCUGCUAGCUUGCCGUGCGGGUCUAUCAUCCGUCCCC	124	Bmal_v3_scaffold247(-):47966-47987
bma-miR-100b	AACCCGUAGAUCCGAACUUGUG	22	bma-mir-100b	GUGUGAGGUAGCACACGGUCAACCCGUAGAUCCGAACUUGUGUUGAGAUUUUCUUCCGAACAUGAGGUCGGCAUUCGGGUAGACUGCGUGU	91	Bmal_v3_scaffold247(-):48104-48194
bma-miR-124	UAAGGCACGCGGUGAAUGCCAA	22	bma-mir-124	CAAAGGACGUCUCGCUUUCACCGGUGACCUUGGUUUGUUAUGUUUAGUACUAAGGCACGCGGUGAAUGCCAAACGUUCUCUUGCUAUACCU	91	Bmal_v3_scaffold117(-):41310-41400
bma-miR-133	UUGGUCCCCUUCAACCAGCUA	21	bma-mir-133	UUGAUUGGACAAGGUAUGCUAUGACGGACAUUUACAUACCUGGUUGUAGUCGAACCAAAUUGUUAUAUUUUUAAAAUCAAUUGGUCCCCUUCAACCAGCUAUGUUUCUCCUCCUGUAAACAUCUAGUUAA	130	Bmal_v3_scaffold1(+):3609224-3609353
bma-miR-228	AAUGGCACUAGAUGAAUUCACGG	23	bma-mir-228	UGCUGGCACAUACUCAAUGGCACUAGAUGAAUUCACGGUUCACCUCUCCUAUCCGUGUAUUCGCCAGUUCCAUAGAGCUGUGCAAGUA	88	Bmal_v3_scaffold9(+):494383-494470
bma-miR-234	UUAUUGCUUGAGAAUACA	18	bma-mir-234	GGUUCGCUUGGGAAUAGGUAUUCUCCAGUAAUGACAUUGAAAUUGAAGCGAUUGUUAUUGCUUGAGAAUACAAAUUGUCAAAGAGAACCGAGUACCUGCCA	101	Bmal_v3_scaffold10(+):446828-446928
bma-miR-236	UAAUACUGUCAGGUAAUGACGAU	23	bma-mir-236-1	GAAUGGCUGUCGUCUUACCUGAACACUAUUAGAGUGUCAUAUGAAAUAUCUAAUACUGUCAGGUAAUGACGAUUGCC	77	Bmal_v3_scaffold361(-):33965-34041
bma-miR-252	CUAAGUAGUAGUGCCGCAGGUAA	23	bma-mir-252	ACAAUCCUCAAGGAUAAGUCAUUCUAAGUAGUAGUGCCGCAGGUAACAACAAUUGAGUUUACCUGUUCUCUGCUACUUAACAUGACCAUCCAUGCUUGAACACUU	105	Bmal_v3_scaffold3(+):1319133-1319237
bma-miR-279	UGACUAGAACCAUACUCAGC	20	bma-mir-279	UCAUUCGUAGCUGAGCAUGGUUCUUAGUCAUGUGGCAUGUAAGAGAUUCAUGACUAGAACCAUACUCAGCUAUGUGACCCGGCAUUCUUAA	91	Bmal_v3_scaffold435(-):4948-5038
bma-miR-281-3p	UGUCAUGGAAUUGCUCUCUUUA	22	bma-mir-281	GGUGAACGCAGACGACAAAGAGAGCCAUCUGUUGACAGUCAUAUAUUGCAACUGUCAUGGAAUUGCUCUCUUUACAUGCCUGUGUUCUAAG	91	Bmal_v3_scaffold18(-):454490-454580
bma-miR-2a	UAUCACAGCCAGCUUUGAUGU	21	bma-mir-2a	UUCUCCGACACGUCAAAGUGGUCAGUGAUGUGUCGCAAAAUGAAAUUCAUAUCACAGCCAGCUUUGAUGUGUUGUGCGCUUGUCGACCCAU	91	Bmal_v3_scaffold75(-):41811-41901
bma-miR-307	UCACAACCUCCUUGAGUAAGCGGA	24	bma-mir-307	CUGAAAAGGUUGCAUGGCGUUCAGCUUACUCAGCUGGUUGUAUGAUGUUAUCCGGAAUUCCUUCAGUUCAUCACAACCUCCUUGAGUAAGCGGACUGCUUUCUUAACCUUUCGUCCCC	118	Bmal_v3_scaffold22(+):276999-277116
bma-miR-34	UGGCAGUGUGGUUAGCUGGUUGU	23	bma-mir-34	CCAAAUACGGGGAUUUACCGGGUGGCAGUGUGGUUAGCUGGUUGUCAGCAUAUCGGACAACGGCUAUCAUCACUGCCGUCCUGGUUUUCCUAAAGUUCAGCAUCUUCCUGU	111	Bmal_v3_scaffold3(+):1411673-1411783
bma-miR-7	UGGAAGACUUGUGAUUUUGUUGU	23	bma-mir-7	AAAAGUUAAAGCUGACCAGGUGGAAGACUUGUGAUUUUGUUGUUUAUACAUUUUCAGCAACAGCAAAUCCGAGCUCUCCACCCGGAGGCAU	91	Bmal_v3_scaffold1(-):2387985-2388075
bma-miR-71	UGAAAGACAUGGGUAGUGA	19	bma-mir-71	AGCAUGCUGUGUGUCGGUGGUGAAAGACAUGGGUAGUGAGACGUUAGAAUUUCAAGGUCGUAUCACUAUUCUGUUUUUCGCCUCGUAUCAC	91	Bmal_v3_scaffold75(-):45674-45764
bma-miR-81	UGAGAUCAUUGUGAAAGCUAU	21	bma-mir-81	GGUGGGGGCAGUAGGCCUUCACCAUGAUCUACAGAAUGCUAUCAUUUUGAGUCUGAGAUCAUUGUGAAAGCUAUUUGCCUUCUACCGUCUC	91	Bmal_v3_scaffold36(-):282673-282763
bma-miR-87a	GUGAGCAAAGUUUCAGGUGUU	21	bma-mir-87a	AGUGCUCGGCGCCUGGGACUUCGACUCAACCUAAGUAUUUUCAAGUGUAGGUGAGCAAAGUUUCAGGUGUUCGAGCGCCUUCGCAUUUUCC	91	Bmal_v3_scaffold141(-):63125-63215
bma-miR-87b	GUGAGCAAAGUCUCAGGUGU	20	bma-mir-87b	UUCGCAAUCCCGCCUGACACUCAGUCUCAACCUCUGAUGUUAGGAAGGUGAGCAAAGUCUCAGGUGUCAUUGCGGAAGUUACCAAAC	87	Bmal_v3_scaffold4(+):629946-630032
bma-miR-9-3p	AUAAAGCUAGGUUACCAAAGCU	22	bma-mir-9	GUAUUGCAACUUUACUUUGGUUAUCUAGCUGUAUGAGUAAGUUACUGGCUUCAUAAAGCUAGGUUACCAAAGCUAAGCACAAUAC	85	Bmal_v3_scaffold1(-):3047960-3048044
bma-miR-9-5p	CUUUGGUUAUCUAGCUGUAUGA	22	bma-mir-9	GUAUUGCAACUUUACUUUGGUUAUCUAGCUGUAUGAGUAAGUUACUGGCUUCAUAAAGCUAGGUUACCAAAGCUAAGCACAAUAC	85	Bmal_v3_scaffold1(-):3047960-3048044
bmo-bantam-3p	UGAGAUCAUUGUGAAAGCUAAUU	23	bmo-bantam	UAAAAGGAACUACGAAACUGGUUUUCAUAAUGAUUUGACAGAUUGUUUUGUAUUCUGAGAUCAUUGUGAAAGCUAAUUUUGUUCCUGGUA	90	NW_004582023.1(+):2305314-2305403
bmo-let-7-3p	CUGUAUAGCCUGCUAACUUUCC	22	bmo-let-7	GGUACUGCCGUCGGCUUGUUGAGGUAGUAGGUUGUAUAGUACGGAAAUACAACACAUAGGUGCGACUGUAUAGCCUGCUAACUUUCCGAGCUGACGGAAUGACA	104	NW_004582019.1(-):3373685-3373788
bmo-let-7-5p	UGAGGUAGUAGGUUGUAUAGU	21	bmo-let-7	GGUACUGCCGUCGGCUUGUUGAGGUAGUAGGUUGUAUAGUACGGAAAUACAACACAUAGGUGCGACUGUAUAGCCUGCUAACUUUCCGAGCUGACGGAAUGACA	104	NW_004582019.1(-):3373685-3373788
bmo-miR-10-3p	CAAAUUCGGUUCUAGAGAGGUUU	23	bmo-mir-10	AGUGCCCUACAUCUACCCUGUAGAUCCGAAUUUGUUUGAAGUGAGGCGACAAAUUCGGUUCUAGAGAGGUUUGUGUGGUGCACG	84	NW_004582018.1(-):2516858-2516941
bmo-miR-10-5p	ACCCUGUAGAUCCGAAUUUGU	21	bmo-mir-10	AGUGCCCUACAUCUACCCUGUAGAUCCGAAUUUGUUUGAAGUGAGGCGACAAAUUCGGUUCUAGAGAGGUUUGUGUGGUGCACG	84	NW_004582018.1(-):2516858-2516941
bmo-miR-100	AACCCGUAGAUCCGAACUUGUG	22	bmo-mir-100	CAUUAAGCCUCUUUAACUGGAACCCGUAGAUCCGAACUUGUGCGCUAUUGUCGUUGGGGACUCCGUCCAAUCGCGCGUAACGAUAGCGACUAUUCAAUGGCAACAAUAUCGAUUCUAAAAGUUGCCGGCAAUCAAAACCAAA	142	NW_004582019.1(-):3376172-3376313
bmo-miR-1000	AUAUUGUCCUGUCACAGCAGU	21	bmo-mir-1000	GGCGCGUCGCGGCCAUAUUGUCCUGUCACAGCAGUACUUGGAAGCUACUGCUGCGUCUGGACAAGCCGGCCGCGGCGCCGCC	82	NW_004581752.1(+):862500-862581
bmo-miR-124	UAAGGCACGCGGUGAAUGCCAAG	23	bmo-mir-124	CAGUCCACCUCCUCGCGUUCACUGCCGGAGCCGUUAUGUAUAUUUAAAAUUCAUAAGGCACGCGGUGAAUGCCAAGAGCGGACUC	85	NW_004582020.1(-):2869584-2869668
bmo-miR-133	UUGGUCCCCUUCAACCAGCUGU	22	bmo-mir-133	AAAGCGAGAGCGUUGUUCGCUUUAGCUGGUUGACUUCGGGUCAAAUUGUCAUUUUCAUAUCAUUUGGUCCCCUUCAACCAGCUGUAGUUAACAUCUGCUUU	101	NW_004582020.1(-):5611904-5612004
bmo-miR-137	UUAUUGCUUGAGAAUACACGUA	22	bmo-mir-137	UAACACGCUUGGAGGUCACGCGUAUUCUUGGGGAAUUAACACAUAUGUGAGAUGUUAUUGCUUGAGAAUACACGUAGCUGACAAGGAGUA	90	NW_004582035.1(-):1646055-1646144
bmo-miR-13a-3p	UAUCACAGCCACUUUGAUGUG	21	bmo-mir-13a	GAUAAUCUCGAUCCUGUCAAAGCGGCGGUGAAAUGUCUCCUCCCUUUCAUAUCACAGCCACUUUGAUGUGGUCGGUUUA	79	NW_004582015.1(-):7692416-7692494
bmo-miR-13b-3p	UAUCACAGCCAUUUUUGACGAGU	23	bmo-mir-13b	GUCCAUGGCCCACUCGUAAAAAUGGCUGUGUCGUGUAGCAACCCUCAUAUCACAGCCAUUUUUGACGAGUUGGGCUGUGU	80	NW_004582015.1(-):7692288-7692367
bmo-miR-14-3p	UCAGUCUUUUUCUCUCUCCUA	21	bmo-mir-14	UUGUCAUUUGUGUCGGGGAGAGAAAUCGACGAGGCUGUUUUAUUUAGUCAGUCUUUUUCUCUCUCCUAUAUGAGUGACAU	80	NW_004582033.1(-):1273977-1274056
bmo-miR-184-3p	ACUGGACGGAGAACUGAUAAGGGC	24	bmo-mir-184	GUGCAGUGACGUGCCCUUGUCAUUCUUCAGGCCCUGUGUAUUUACAACUACUGGACGGAGAACUGAUAAGGGCACGCCGUGUAC	84	NW_004582034.1(-):4769236-4769319
bmo-miR-190-5p	AGAUAUGUUUGAUAUUCUUGGUU	23	bmo-mir-190	GAGCCGCGCGUCGUCGAGAUAUGUUUGAUAUUCUUGGUUGUUUGUUUUGGAUCACCCGGGAAUCAAACAUAUUACUCUACGACCGCGGCC	90	NW_004581767.1(+):450675-450764
bmo-miR-1a-3p	UGGAAUGUAAAGAAGUAUGGAG	22	bmo-mir-1a	AGCCUUGCGCAAGUUCCGUGCUUCCUUACUUCCCAUAGUCAUUGUAAUCAUAUGGAAUGUAAAGAAGUAUGGAGCUGCGCGGGCG	85	NW_004582020.1(-):5628055-5628139
bmo-miR-1a-5p	CCGUGCUUCCUUACUUCCCAU	21	bmo-mir-1a	AGCCUUGCGCAAGUUCCGUGCUUCCUUACUUCCCAUAGUCAUUGUAAUCAUAUGGAAUGUAAAGAAGUAUGGAGCUGCGCGGGCG	85	NW_004582020.1(-):5628055-5628139
bmo-miR-1b-3p	UGGGAAGUAAGGAAGCACGGAA	22	bmo-mir-1b	CCGCGCAGCUCCAUACUUCUUUACAUUCCAUAUGAUUACAAUGACUAUGGGAAGUAAGGAAGCACGGAACUUGCGCAAG	79	NW_004582020.1(+):5628058-5628136
bmo-miR-1b-5p	CCAUACUUCUUUACAUUCCAUA	22	bmo-mir-1b	CCGCGCAGCUCCAUACUUCUUUACAUUCCAUAUGAUUACAAUGACUAUGGGAAGUAAGGAAGCACGGAACUUGCGCAAG	79	NW_004582020.1(+):5628058-5628136
bmo-miR-210	UUGUGCGUGUGACAGCGGCU	20	bmo-mir-210	AAUGAAGUCCAAAGCAGCUGCUGGCCACUGCACAAGAUUAGUCAAGUUUAUACUCUUGUGCGUGUGACAGCGGCUAUUGCGGGCAUUUCAUU	92	NW_004582008.1(+):4476417-4476508
bmo-miR-263a-5p	AAUGGCACUGGAAGAAUUCAC	21	bmo-mir-263a	AUCGAUCCAAGCACAGGCAAUGGCACUGGAAGAAUUCACGGGUUCAGUUUAUAUAUUCCCGUGAUCUCUUAGUGGCAUCACUGGUGCAGGACGAC	95	NW_004582020.1(-):2312197-2312291
bmo-miR-263b-5p	CUUGGCACUGGGAGAAUUCAC	21	bmo-mir-263b	AGCCGACGCUGUUCCUUGGCACUGGGAGAAUUCACAGGAGUUGUAAUUCAUACCCGUGAAUUUCCCGAUGCCUUAGCUCAGUGUGGUCA	89	NW_004581687.1(+):1534394-1534482
bmo-miR-275-3p	UCAGGUACCUGAAGUAGCGCGCG	23	bmo-mir-275	CAGGCGGCAGCGCCGCGCGCUACUCCGGCGCCAGGACUGUCCUCACCGAGUCAGGUACCUGAAGUAGCGCGCGGUGUCUCCUCCUA	86	NW_004582013.1(+):1926698-1926783
bmo-miR-276-3p	UAGGAACUUCAUACCGUGCUCU	22	bmo-mir-276	CUGGUAAUUACCACUAGCGAGGUAUAGAGUUCCUACGUAUGCUAACACUGUAGGAACUUCAUACCGUGCUCUUGGGUUUGCCAA	84	-
bmo-miR-276-5p	AGCGAGGUAUAGAGUUCCUACG	22	bmo-mir-276	CUGGUAAUUACCACUAGCGAGGUAUAGAGUUCCUACGUAUGCUAACACUGUAGGAACUUCAUACCGUGCUCUUGGGUUUGCCAA	84	-
bmo-miR-2765	UGGUAACUCCACCACCGUUGGC	22	bmo-mir-2765	UAUCUGGGCCUGGUAACUCCACCACCGUUGGCGUUAUCAAUCCGCCAACGGGGUAAGAGUUCCCUUUCCUAGACG	75	NW_004582019.1(+):1827507-1827581
bmo-miR-277-3p	UAAAUGCACUAUCUGGUACGACA	23	bmo-mir-277	UUGAUUACGCCUCGGGGUUCGUGCCAGGAGUGCGUUUGCAAAGAGGCCGACAUGUUUGCGUUAUUGCAAUGUUAACACUGUAAAUGCACUAUCUGGUACGACAUCCCGGGGCGUGUAGCAAC	122	NW_004581681.1(-):3821386-3821507
bmo-miR-2796-3p	GUAGGCCGGCGGAAACUACUUGC	23	bmo-mir-2796	UACGGUCAGCAGGGGUUUCUUUCGGCCUUCAGAUGCGUCAUAUCCUGUAGGCCGGCGGAAACUACUUGCCGACUCUACU	79	NW_004581752.1(+):168493-168571
bmo-miR-2796-5p	AGGGGUUUCUUUCGGCCUUCA	21	bmo-mir-2796	UACGGUCAGCAGGGGUUUCUUUCGGCCUUCAGAUGCGUCAUAUCCUGUAGGCCGGCGGAAACUACUUGCCGACUCUACU	79	NW_004581752.1(+):168493-168571
bmo-miR-279a	UGACUAGAUCCACACUCAU	19	bmo-mir-279a	ACGUCAAUUUCUUUCGAUGAGUGGAGGUUUAGUGCAUGUUUAUUUACACCAUGACUAGAUCCACACUCAUCCAUGGAAGUUGCGA	85	NW_004581691.1(+):11805-11889
bmo-miR-279b-3p	UGACUAGAUCUACACUCAUUGA	22	bmo-mir-279b	UUUGUAGUUAAUGGGUAUAGGUCUAGUAUCACCGGGCUGAUUCUGUGACUAGAUCUACACUCAUUGAGUGCUUAUGG	77	NW_004581681.1(+):2936576-2936652
bmo-miR-279c-3p	UGACUAGAUCCAUACUCGUCUG	22	bmo-mir-279c	UGAUAUUUGUGGGCGAGUUUGCUUCUGGUUCAUGUUUUAUAUUGAUCAUGACUAGAUCCAUACUCGUCUGCAGCCAUCAA	80	NW_004581681.1(+):2936836-2936915
bmo-miR-281-3p	ACUGUCAUGGAGUUGCUCUCUU	22	bmo-mir-281	UCUGUUAAUGAAGAGAGCUAUCCGUCGACAGUAUUGCUGAUAAACACUGUCAUGGAGUUGCUCUCUUUAUGAACGGA	77	NW_004582034.1(+):1683515-1683591
bmo-miR-281-5p	AAGAGAGCUAUCCGUCGACAGU	22	bmo-mir-281	UCUGUUAAUGAAGAGAGCUAUCCGUCGACAGUAUUGCUGAUAAACACUGUCAUGGAGUUGCUCUCUUUAUGAACGGA	77	NW_004582034.1(+):1683515-1683591
bmo-miR-2a-2-5p	CUCACAAAGUGGUUGUCGUAUG	22	bmo-mir-2a-2	AAUGUUUCGUCGCUCACAAAGUGGUUGUCGUAUGCGUUUUUACUUUGGCCAUAUCACAGCCAGCUUUGAUGAGCGAUGAA	80	NW_004582015.1(-):7692153-7692232
bmo-miR-2a-3p	UAUCACAGCCAGCUUUGAUGAGC	23	bmo-mir-2a-2	AAUGUUUCGUCGCUCACAAAGUGGUUGUCGUAUGCGUUUUUACUUUGGCCAUAUCACAGCCAGCUUUGAUGAGCGAUGAA	80	NW_004582015.1(-):7692153-7692232
bmo-miR-2b-3p	UAUCACAGCCAGCUUUGUUGAGU	23	bmo-mir-2b	CGCUAGAACUCGACAAGGUGGUUGUGACAUGGGGGCUCAGGAUCAUAUCACAGCCAGCUUUGUUGAGUUCUCGGCU	76	NW_004582015.1(-):7692030-7692105
bmo-miR-305-5p	AUUGUACUUCAUCAGGUGCUCUG	23	bmo-mir-305	CGACCGCCGCACGCCCAUUGUACUUCAUCAGGUGCUCUGGUGAUCAUAGUUCCAGGCGCUUGUUGGAGUACACUUACCGUGUCGGCGGUUA	91	NW_004582013.1(+):1926822-1926912
bmo-miR-306a-5p	UCAGGUACUAGGUGACUCUGA	21	bmo-mir-306a	CCGCGGGAGACGGAGGCGGGCGGCCGCCUCAGGUACUAGGUGACUCUGAGUGGUGCCGGUCUCAGAGCCGCCUCGUGCCUCAGCGCGGGCUCCGCCGACACGUCCGCC	108	NW_004581774.1(+):30978-31085
bmo-miR-307-3p	UCACAACCUCCUUGAGUGAG	20	bmo-mir-307	AGCUCGUUCCCGGUUACUCACUCAACCUGGGUGUGAUGUGUGCACUCGUUGCUCGGCCCAUCACAACCUCCUUGAGUGAGCGAUCGUCUAUGAGCC	96	NW_004582026.1(-):4749629-4749724
bmo-miR-316-5p	UGUCUUUUUCCGCUUUGCUGCUG	23	bmo-mir-316	UGCAUAAAUUUGUCUUUUUCCGCUUUGCUGCUGAUUUUUUUCGUACGUCAACGGCAAAGUGAAAAGGUCUCCUUUAUGAGAA	82	NW_004582031.1(+):2958961-2959042
bmo-miR-317-3p	AGUGAACACAGCUGGUGGUAUC	22	bmo-mir-317	GGGCUAUCGAACGACCGGGUGCCACGCUGUGCUCUCUCGAAAAUUAUGGCGGAGUGAACACAGCUGGUGGUAUCUCAGUUGUUCCCUAGUUC	92	NW_004581681.1(-):3841495-3841586
bmo-miR-33-5p	GUGCAUUGUAGUUGCAUUGCA	21	bmo-mir-33	UAAAGCGAGAGUGCAUUGUAGUUGCAUUGCACCGGUUCCAUUAACGUGCAAUAUGACUACAAGGCAAAUCCCGAAUUAGU	80	NW_004582008.1(+):9552124-9552203
bmo-miR-34-5p	UGGCAGUGUGGUUAGCUGGUUG	22	bmo-mir-34	AGAAUCAGGGUAGACCGCGUUGGCAGUGUGGUUAGCUGGUUGUGUAUGGAAAUGACAACAGCCACUAACGACACUGCUCCUGCGUGCACCCUAAAUCA	98	NW_004581681.1(-):3813355-3813452
bmo-miR-6497-5p	GCUCUGAGGACCGGGGCGUGUC	22	bmo-mir-6497	GGAUCCGUAACUUCGGAAUAAGGAUUGGCUCUGAGGACCGGGGCGUGUCGGGUUUGGACGGGAAGCGGAUGCGGCCGGUGCCGGGUCUGGUCGAUGUUCGUGCGUUAUGUUCG	113	NW_004622558.1(+):7-119
bmo-miR-7-5p	UGGAAGACUAGUGAUUUUGUUGU	23	bmo-mir-7	CGCUUCGUGUUGUAUGGAAGACUAGUGAUUUUGUUGUUUUUGUUGACUAACAAGAAAUCACUAAUCUGCCUACAAAGCGACAGCA	85	NW_004582035.1(+):2817062-2817146
bmo-miR-71-3p	UUCUCACUACCUUGUCUUUCAU	22	bmo-mir-71	GCAAGAUGCUCUCUACCUCUUGAAAGACAUGGGUAGUGAGAUGUCCCGUACAUCUAAAAUUCUCACUACCUUGUCUUUCAUGCGGAUUGGGCAAAUAUCUUCACUCGGCUUCGGAAGAU	119	NW_004582015.1(-):7707526-7707644
bmo-miR-71-5p	UGAAAGACAUGGGUAGUGA	19	bmo-mir-71	GCAAGAUGCUCUCUACCUCUUGAAAGACAUGGGUAGUGAGAUGUCCCGUACAUCUAAAAUUCUCACUACCUUGUCUUUCAUGCGGAUUGGGCAAAUAUCUUCACUCGGCUUCGGAAGAU	119	NW_004582015.1(-):7707526-7707644
bmo-miR-79-3p	UUCAUAAAGCUAGAUUACCAAAGCAU	26	bmo-mir-79	CGCCGCCGGGCGCGCUGCGACGCUUUGGCGAUUUAGCUCCGUGACAUCAUUCCGUUCAUAAAGCUAGAUUACCAAAGCAUCGCGUCGCGCCGUCUCAACG	100	NW_004581774.1(+):31444-31543
bmo-miR-8-3p	UAAUACUGUCAGGUAAAGAUGUC	23	bmo-mir-8	CACGACGGAGUAACGGUUCGCAUCUUACCGGGCAGCAUUAGAGUCCUGUCUAUAUUUUCUAAUACUGUCAGGUAAAGAUGUCGUCCGCGCUCCACGUUCGUC	102	NW_004582017.1(+):79866-79967
bmo-miR-8-5p	CAUCUUACCGGGCAGCAUUAGA	22	bmo-mir-8	CACGACGGAGUAACGGUUCGCAUCUUACCGGGCAGCAUUAGAGUCCUGUCUAUAUUUUCUAAUACUGUCAGGUAAAGAUGUCGUCCGCGCUCCACGUUCGUC	102	NW_004582017.1(+):79866-79967
bmo-miR-87	UGAGCAAACUUUCAGGUGUGU	21	bmo-mir-87	UGAAGAAGUUCGGUACACUAAUGGGCCUGAAUCGUUGCUCAGACCUGUAUUUUCGACCAGGUGAGCAAACUUUCAGGUGUGUUAGUGCCGGCUGGUCUACA	101	NW_004581697.1(+):299073-299173
bmo-miR-927-5p	UUUAGAAUUCCUACGCUUUACC	22	bmo-mir-927	UGCAGCCUUUUUGCUUUAGAAUUCCUACGCUUUACCGUUGCCAAGUAGUUGGGCAAAGCGUUUGGAUUCUAAAACGAAAUAACUGCCA	88	NW_004581679.1(+):1013971-1014058
bmo-miR-929-5p	AUUGACUCUAGUAGGGAGUCC	21	bmo-mir-929	UGUUAAAUUGACUCUAGUAGGGAGUCCGUUCCGCGCGACUCCCUAAUCGAGUCAGGUUGACUUCUUUGAUGCUAAAUCGACG	82	NW_004582032.1(+):396204-396285
bmo-miR-92a	UAUUGCACCAGUCCCGGCCUAU	22	bmo-mir-92a	GGCCCGUUUGGCUGGGCAGUGACUGGCGCCAUAUUCGGUACGUGUGCGAUAUUGCACCAGUCCCGGCCUAUCCGAGCGGGC	81	NW_004581739.1(-):696247-696327
bmo-miR-932	UCAAUUCCGUAGUGCAUUGCAG	22	bmo-mir-932	GUGUUGAGGCUUCAAUUCCGUAGUGCAUUGCAGUGCAUGCUGCCACCUGCAAGCAGUGCGGGAGUGAGGCUGAGGCAUGCCUUAACUAC	89	NW_004582012.1(+):7613424-7613512
bmo-miR-965-3p	UAAGCGUAUAGCUUUUCCCCUU	22	bmo-mir-965	AUAUAAAUGGCUGCAUAGCUAAACGGGAGAAGCUAUAGCGCUAUAUGUCAAUAUUAAAAUCAUAAGCGUAUAGCUUUUCCCCUUGGUUAUGCAUGCAUAUUCUC	104	NW_004582012.1(-):8411478-8411581
bmo-miR-993a-3p	GAAGCUCGUCUCUACAGGUAUCU	23	bmo-mir-993a	GGCACAUUCGUGAUCUACCCUGUAGAUCCGGGCUUUUGUAGAUUAAUUACAUCAGAAGCUCGUCUCUACAGGUAUCUCACGGCUGGAA	88	NW_004582018.1(+):2433576-2433663
bmo-miR-993a-5p	UCUACCCUGUAGAUCCGGGCUUUU	24	bmo-mir-993a	GGCACAUUCGUGAUCUACCCUGUAGAUCCGGGCUUUUGUAGAUUAAUUACAUCAGAAGCUCGUCUCUACAGGUAUCUCACGGCUGGAA	88	NW_004582018.1(+):2433576-2433663
bmo-miR-993b-3p	AAAGCUCGUCUCUACAGGUAUAU	23	bmo-mir-993b	GGCACAUUCGUGAUCUACCCUGUAGAUCCGGGCUUUCGUAAAAAACAAAUCGAAAGCUCGUCUCUACAGGUAUAUCACGGCUGGCCCACGCCACCUUUUCUACAAUUAGUCAAGAACUG	119	NW_004581721.1(-):2625-2743
bmo-miR-993b-5p	UACCCUGUAGAUCCGGGCUUUCG	23	bmo-mir-993b	GGCACAUUCGUGAUCUACCCUGUAGAUCCGGGCUUUCGUAAAAAACAAAUCGAAAGCUCGUCUCUACAGGUAUAUCACGGCUGGCCCACGCCACCUUUUCUACAAUUAGUCAAGAACUG	119	NW_004581721.1(-):2625-2743
bmo-miR-9a-3p	AUAAAGCUAGGUUACCGGAGUUA	23	bmo-mir-9a	AGUAGAUUGGUUAAUUAUCUUUGGUUAUCUAGCUGUAUGAGUAUUACUGACGUCAUAAAGCUAGGUUACCGGAGUUAAGUGCCGUCUACA	90	NW_004582229.1(-):9274-9363
bmo-miR-9a-5p	UCUUUGGUUAUCUAGCUGUAUGA	23	bmo-mir-9a	AGUAGAUUGGUUAAUUAUCUUUGGUUAUCUAGCUGUAUGAGUAUUACUGACGUCAUAAAGCUAGGUUACCGGAGUUAAGUGCCGUCUACA	90	NW_004582229.1(-):9274-9363
bmo-miR-9b-5p	GCUUUGGUAAUCUAGCUUUAUGA	23	bmo-mir-9b	GACGGCGCGACGCGAUGCUUUGGUAAUCUAGCUUUAUGAACGGAAUGAUGUCACGGAGCUAAAUCGCCAAAGCGUCGCAGCGCGCCCGGC	90	NW_004581774.1(-):31448-31537
bmo-miR-9c-5p	UCUUUGGUAUCCUAGCUG	18	bmo-mir-9c	CAGCGCGCCGAGGGUCGCGGGCCGUCUCUUUGGUAUCCUAGCUGUAGGCGUGCGCGGCCCUAAAGUUAUGGUACCGAAGUUACGGCUCGUGACGUAUCAGUCGACGUC	108	NW_004581774.1(+):28981-29088
bmo-miR-iab-4-5p	ACGUAUACUGAAUGUAUCCUGA	22	bmo-mir-iab-4	GCGUCGCCUUCUGUACGUAUACUGAAUGUAUCCUGAGUGCGCGAUUCUUGUCCGGUAUACCUUCAGUAUACGUAACAGAAGAUGACAC	88	NW_004582018.1(+):3486590-3486677
bta-let-7b	UGAGGUAGUAGGUUGUGUGGUU	22	bta-let-7b	CGGGGUGAGGUAGUAGGUUGUGUGGUUUCAGGGUAGUGAUGUUGCCCCCUCGGAAGAUAACUAUACAACCUACUGCCUUCC	81	chr5(+):117458611-117458632
bta-let-7d	AGAGGUAGUAGGUUGCAUAGUU	22	bta-let-7d	CCUAGGAAGAGGUAGUAGGUUGCAUAGUUUUCGGGCAGGGAUUUUGCCCACAAGGAGGUAACUAUACGACCUGCUGCCUUUCUUAGG	87	chr8(+):87366420-87366441
bta-let-7e	UGAGGUAGGAGGUUGUAUAGU	21	bta-let-7e	CCCGGGCUGAGGUAGGAGGUUGUAUAGUUGAGGAGGACACCCAAGGAGAUCACUAUACGGCCUCCUAGCUUUCCCCAGG	79	chr18(+):58266755-58266775
bta-let-7g	UGAGGUAGUAGUUUGUACAGUU	22	bta-let-7g	AGGCUGAGGUAGUAGUUUGUACAGUUUGAGGGUCUAUGAUACCACCCGGUACAGGAGAUAACUGUACAGGCCACUGCCUUGCC	83	chr22(+):49372367-49372388
bta-miR-100	AACCCGUAGAUCCGAACUUGUG	22	bta-mir-100	CCUGUUGCCACAAACCCGUAGAUCCGAACUUGUGGUGGUAGUGCACACAAGCUUGUGUCUAUAGGUAUGUGUCUGU	76	chr15(-):33539274-33539349
bta-miR-101	UACAGUACUGUGAUAACUGAA	21	bta-mir-101-2	ACUGUCCUUUUUCGGUUAUCAUGGUACCGAUGCUGUAUAUCUGAAAGGUACAGUACUGUGAUAACUGAAGAAUGGUGGU	79	chr8(-):40067392-40067470
bta-miR-10174-3p	AUCACAUUGCCAGGGAUUACCACG	24	bta-mir-10174	UCUGGCUGCUUGGGUUCCUGGCAUGCUGAUUUGUGACUUAAGAUUAAAAUCACAUUGCCAGGGAUUACCACGCAACCACGAC	82	chr8(+):83483597-83483678
bta-miR-103	AGCAGCAUUGUACAGGGCUAUGA	23	bta-mir-103-1	CUGCCCUCGGCUUCUUUACAGUGCUGCCUUGUUGCAUAUGGAUCAAGCAGCAUUGUACAGGGCUAUGAAGGC	72	chr20(-):189696-189767
bta-miR-106b	UAAAGUGCUGACAGUGCAGAU	21	bta-mir-106b	CCUGCCGGGGCUAAAGUGCUGACAGUGCAGAUAGUGGUCCUGUGUGCUACCGCACUGUGGGUACUUGCUGCUCCGGCAGG	80	chr25(+):37072314-37072393
bta-miR-107	AGCAGCAUUGUACAGGGCUAUC	22	bta-mir-107	CUCUCUGCUUUCAGCUUCUUUACAGUGUUGCCUUGUGGCAUGGAGUUCAAGCAGCAUUGUACAGGGCUAUCAAAGCACAGA	81	chr26(-):11348565-11348645
bta-miR-10a	UACCCUGUAGAUCCGAAUUUGUG	23	bta-mir-10a	GAUCUGUCUGUCUUCUGUAUAUACCCUGUAGAUCCGAAUUUGUGUAAGGAAUUUUGUGAUCACAAAUUCGUAUCUAGGGGAAUAUGUAGUUGACAUAAACACUCCGCUC	109	chr19(+):38713901-38714009
bta-miR-10b	UACCCUGUAGAACCGAAUUUGUG	23	bta-mir-10b	CAGUGACGUUGUCUAUAUAUACCCUGUAGAACCGAAUUUGUGUGGUAUCCAUGUAGUCACAGAUUCGAUUCUAGGGGAAUAUAUGGUCGAUGCAAAAAC	99	chr2(-):20876466-20876564
bta-miR-11987	CGAGGAAUCUCUGGUGGAGGU	21	bta-mir-11987	CGAGGAAUCUCUGGUGGAGGUAUAUGUCAGCAGUGGCCCUGCAGGGUUGGGGCCACUGAGUGCAGCAGUGCCUGCAUGGGACCUUUUG	88	chr9(+):7483895-7483982
bta-miR-122	UGGAGUGUGACAAUGGUGUUUG	22	bta-mir-122	CCUUAGCAGAGCUGUGGAGUGUGACAAUGGUGUUUGUGUCCAAACUAUCAAACGCCAUUAUCACACUAAAUAGCUACUGUUAGGC	85	chr24(+):58263337-58263421
bta-miR-1246	AAUGGAUUUUUGGAGCAGG	19	bta-mir-1246	CAACAUAUUAAAUGGAUUUUUGGAGCAGGAAGUUGGAAUAGAGGCUUUCUCAGACAAAUACUUUACUGUGCAG	73	chr1(+):117271718-117271790
bta-miR-1249	ACGCCCUUCCCCCCCUUCUUCA	22	bta-mir-1249	GGGAGGAGGGAGGAGAUGGGCCACGUUCCCUCUGCCUGGAACGCCCUUCCCCCCCUUCUUCACCU	65	chr5(-):116683134-116683198
bta-miR-124a	UAAGGCACGCGGUGAAUGCCAAG	23	bta-mir-124a-1	AGGCCUCUCUCUCCGUGUUCACAGCGGACCUUGAUUUAAAUGUCCAUACAAUUAAGGCACGCGGUGAAUGCCAAGAAUGGGGCUG	85	chr8(+):9221497-9221581
bta-miR-124b	UAAGGCACGCGGUGAAUGCCAAG	23	bta-mir-124b	UGAGGGCCCCUCUGCGUGUUCACAGCGGACCUUGAUUUAAUGUCUAUACAAUUAAGGCACGCGGUGAAUGCCAAGAGAGGCGCCUCC	87	chr13(-):55046824-55046910
bta-miR-125b	UCCCUGAGACCCUAACUUGUGA	22	bta-mir-125b-1	CGCGCGCCUCUCAAUCCCUGAGACCCUAACUUGUGAUGUUUACCGUUUAAAUCCACGGGUUAGGCUCUUGGGAGCUGCGAGUCGCGCC	88	chr15(-):33484663-33484750
bta-miR-126-3p	CGUACCGUGAGUAAUAAUGCG	21	bta-mir-126	UGACGGGACAUUAUUACUUUUGGUACGCGCUGUGACACUUCAAACUCGUACCGUGAGUAAUAAUGCGCUGUCA	73	chr11(+):104385546-104385618
bta-miR-1260b	AUCCCACCACUGCCACCA	18	bta-mir-1260b	GUUGCUGCUGCUCGCCAUCGAUCCCACCACUGCCACCACUGCUGCUACUGCUCCGCAGGUGCUGCUGGUGGUGAUGAUGAUAGUCCGGCGGGGGCGCUGG	100	chr15(-):14284962-14285061
bta-miR-133a	UUUGGUCCCCUUCAACCAGCUG	22	bta-mir-133a-2	CAAUGCUUUGCUAGAGCUGGUAAAAUGGAACCAAAUCGCCUCUUCAAUGGAUUUGGUCCCCUUCAACCAGCUGUAGCUAUGCAUUGA	87	chr24(+):34932166-34932252
bta-miR-135a	UAUGGCUUUUUAUUCCUAUGUGA	23	bta-mir-135a-2	AGAUAAAUUCACUCUAGUGCUUUAUGGCUUUUUAUUCCUAUGUGAUAGUAAUAAAGUCUCAUGUAGGGAUGGAAGCCAUGAAAUACAUUGUGAAAAAUCA	100	chr5(+):62308981-62309080
bta-miR-135b	UAUGGCUUUUCAUUCCUAUGUGA	23	bta-mir-135b	CUCUGCUGUGGCCUAUGGCUUUUCAUUCCUAUGUGAUUACUGUUCCAAACUCAUGUAGGGCUAAAAGCCAUGGGCUACAGUGAGGGGCGCGCGCC	95	chr16(-):3040637-3040731
bta-miR-141	UAACACUGUCUGGUAAAGAUGG	22	bta-mir-141	GACCGGCUCUGGGUCCAUCUUCCAGCACAGUGUUGGAUGGUCUAAUGGUGAAGCUCCUAACACUGUCUGGUAAAGAUGGCCCCCGGCUGG	90	chr5(-):104149742-104149831
bta-miR-142-5p	CAUAAAGUAGAAAGCACUAC	20	bta-mir-142	GACAGUGCAGUCACCCAUAAAGUAGAAAGCACUACUAACAGCACUGGAGGGUGUAGUGUUUCCUACUUUAUGGAUGAGUGUACUGUG	87	chr19(-):9627413-9627499
bta-miR-143	UGAGAUGAAGCACUGUAGCUCG	22	bta-mir-143	GCGUCCUGUCUCCCAGCCUGAGGUGCAGUGCUGCAUCUCUGGUCAGUUGGGAGUCUGAGAUGAAGCACUGUAGCUCGGGAAGGGAGAAGUUGUUCUGCAGC	101	chr7(+):63079071-63079171
bta-miR-144	UACAGUAUAGAUGAUGUACUAG	22	bta-mir-144	GGGCCCUGACUGGGAUAUCAUCAUAUACUGUAAGUUUGCAACGAGACACUACAGUAUAGAUGAUGUACUAGUCCGGGUGCUCCC	84	chr19(-):20923025-20923108
bta-miR-146a	UGAGAACUGAAUUCCAUAGGUUGU	24	bta-mir-146a	CCCAUGUGUAUCCUCAGCUUUGAGAACUGAAUUCCAUAGGUUGUGUCAGUGUCAGACCUGUGAAGUUUAGUUCUUUAGCUGGGAUAUCUCUAUCAUCCU	99	chr7(+):74529534-74529632
bta-miR-146b	UGAGAACUGAAUUCCAUAGGCUGU	24	bta-mir-146b	UAAGAGAACUUUGGCCACCUGGCUCUGAGAACUGAAUUCCAUAGGCUGUGAGCUCUAGCAAAUGCCCUAGGGACUCAGUUCUGGUGCCCGGCUGUGCUACACCAUC	106	chr26(+):23050499-23050604
bta-miR-148b	UCAGUGCAUCACAGAACUUUGU	22	bta-mir-148b	UUAGCAUUUGAGGUGAAGUUCUGUUAUACACUCAGGCUGUGGCUCUCUGAAAGUCAGUGCAUCACAGAACUUUGUCUCGAAAGCUUUCUA	90	chr5(-):25896187-25896276
bta-miR-151-5p	UCGAGGAGCUCACAGUCUAGU	21	bta-mir-151	CCUGCCCUCGAGGAGCUCACAGUCUAGUACGUCUCAUCCCCUACUAGACUGAAGCUCCUUGAGGACAGG	69	chr14(+):4090080-4090148
bta-miR-15b	UAGCAGCACAUCAUGGUUUACA	22	bta-mir-15b	UUGAGACCUUAAAGUACUGUAGCAGCACAUCAUGGUUUACAUACUACAGUCAAGAUGCGAAUCAUUAUUUGCUGCUCUAGAAAUUUAAGGAAAUUCAU	98	chr1(-):108321741-108321838
bta-miR-16a	UAGCAGCACGUAAAUAUUGGUG	22	bta-mir-16a	GUCAGCAGUGCCUUAGCAGCACGUAAAUAUUGGUGUUAAGAUUCUAAAAUUAUCUCCAGUAUUAACUGUGCUGCUGAAGUAAGGUUGGC	89	chr12(-):19660386-19660474
bta-miR-16b	UAGCAGCACGUAAAUAUUGGC	21	bta-mir-16b	CAUACUUGUUCCGCUGUAGCAGCACGUAAAUAUUGGCGUAGUAAAAUAAAUAUUAAACACCAAUAUUAUUGUGCUGCUUUAGCGUGACAGGGA	93	chr1(-):108321598-108321690
bta-miR-17-3p	ACUGCAGUGAAGGCACUUGU	20	bta-mir-17	GUCAGAAUAAUGUCAAAGUGCUUACAGUGCAGGUAGUGAUAUGUGCAUCUACUGCAGUGAAGGCACUUGUAGCAUUAUGGUGAC	84	chr12(+):66421236-66421319
bta-miR-181a	AACAUUCAACGCUGUCGGUGAGUU	24	bta-mir-181a-2	UGCCAGGGCCAGGACCCAGUCUUCAGAGGACUCCAAGGAACAUUCAACGCUGUCGGUGAGUUUGGGAUUUGAAAAAACCACCGACCGUUGACUGUACCUUGGGUUCCUUA	110	chr11(+):95966066-95966175
bta-miR-181b	AACAUUCAUUGCUGUCGGUGGGUU	24	bta-mir-181b-2	CUGAUGGCUGCACUCAACAUUCAUUGCUGUCGGUGGGUUUGACUUUGAAUCAACUCACUGAUCAAUGAAUGUAAACUGCGGACCAAACA	89	chr11(+):95967281-95967369
bta-miR-181c	AACAUUCAACCUGUCGGUGAGUUU	24	bta-mir-181c	UUGCCAAGGGUUUGGGGGAACAUUCAACCUGUCGGUGAGUUUGGGCAGCUCAGGCAAACCAUCGACCGUUGAGUGGACCCCGAGGCCUGGAACUGCC	97	chr7(+):12978745-12978841
bta-miR-181d	AACAUUCAUUGUUGUCGGUGGGU	23	bta-mir-181d	UCCCCUCCCUUAGGCCACAGCGAAGGUCACAAUCAACAUUCAUUGUUGUCGGUGGGUUGUGACAGAGACCAGACCCACCGAGGGAUGAAUGUCACUGUGGCUGGGCCAGACAC	113	chr7(+):12978911-12979023
bta-miR-182	UUUGGCAAUGGUAGAACUCACACU	24	bta-mir-182	CGCCGCCGCCUGCCUCCCACCAUUUUUGGCAAUGGUAGAACUCACACUGGUGAGGUAAUGGGAUCCGGUGGUUCUAGACUUGCCAACUAUGGUGCGAGGGCUUGGCCAGCA	111	chr4(-):94719929-94720039
bta-miR-184	UGGACGGAGAACUGAUAAGGGU	22	bta-mir-184	CCAGUCACAUCCCCUUAUCACUUUUCCAGCCAGCUUUGUGACUCUAACUGUUGGACGGAGAACUGAUAAGGGUAGGUGAUUGA	83	chr21(+):25988851-25988933
bta-miR-186	CAAAGAAUUCUCCUUUUGGGCU	22	bta-mir-186	UGCUUAUAACUUUCCAAAGAAUUCUCCUUUUGGGCUUUCUGAUUUUAUUUUAAGCCCAAAGGUGAAUUUUUUGGGAAGUUUGAGCU	86	chr3(+):74749203-74749288
bta-miR-192	CUGACCUAUGAAUUGACAGCCAG	23	bta-mir-192	AGACCGAGUGCACAGGGCUCUGACCUAUGAAUUGACAGCCAGUGCUCUUGUGUCCCCUCUGGCUGCCAAUUCCAUAGGUCACAGGUAUGUUCGCCUCAAUGCCAGC	106	chr29(+):44018495-44018600
bta-miR-193a-3p	AACUGGCCUACAAAGUCCCAGU	22	bta-mir-193a	UGGGAGCUGAGAGCUGGGUCUUUGCGGGCGAGAUGAAGGUGUCGGUUCAACUGGCCUACAAAGUCCCAGUCCUCGGCCCCC	81	chr19(-):18931346-18931426
bta-miR-194	UGUAACAGCAACUCCAUGUGGA	22	bta-mir-194-2	UGGCUCCCACCCCCUGUAACAGCAACUCCAUGUGGAAGUACCUCUAGUUCCAGUGGGGCUGCUGUUAUCUGGGGUGGGGGCCA	83	chr29(+):44018295-44018377
bta-miR-195	UAGCAGCACAGAAAUAUUGGCA	22	bta-mir-195	AGCUCCCCUGGCUCUAGCAGCACAGAAAUAUUGGCACUGGGAAGAAAGCCUGCCAAUAUUGGCUGUGCUGCUCCAGGCAGGGUGGUG	87	chr19(-):27583214-27583300
bta-miR-196a	UAGGUAGUUUCAUGUUGUUGGG	22	bta-mir-196a-2	AGCUGAUCUGUGGCUUAGGUAGUUUCAUGUUGUUGGGAUUGAGUUUUGAACUCGGCAACAAGAAACUGCCUGAGUUACAUCAGUC	85	chr5(-):26246499-26246583
bta-miR-196b	UAGGUAGUUUCCUGUUGUUGGGA	23	bta-mir-196b	AACUGGUCGGUGAUUUAGGUAGUUUCCUGUUGUUGGGAUCCACCUUUCUCUCGACAGCACGACACUGCCUUCAUUACUUCAGUUG	85	chr4(+):69566921-69567005
bta-miR-199a-3p	ACAGUAGUCUGCACAUUGGUUA	22	bta-mir-199a-1	UGGAAGCUUCUGGAGAUCCUGCUCCGUCGCCCCAGUGUUCAGACUACCUGUUCAGGACAAUGCCGUUGUACAGUAGUCUGCACAUUGGUUAGACUGGGCAAGGG	104	chr16(-):40646156-40646259
bta-miR-200a	UAACACUGUCUGGUAACGAUGUU	23	bta-mir-200a	GGGCCUCUGUGGACAUCUUACCGGACAGUGCUGGAUUUCUCGGCUCGACUCUAACACUGUCUGGUAACGAUGUUCAAAGGUGACCC	86	chr16(-):52694578-52694663
bta-miR-200b	UAAUACUGCCUGGUAAUGAUG	21	bta-mir-200b	CCAUCUUACUGGGCAGCAUUGGAUGGUGUCUGGUCUCUAAUACUGCCUGGUAAUGAUGA	59	chr16(-):52695246-52695304
bta-miR-202	UUCCUAUGCAUAUACUUCUUU	21	bta-mir-202	GCCACUCGCUGUUCCUUUUUCCUAUGCAUAUACUUCUUUGAGGGUCUGGCCUAAAGAGGUGUAGGGCAUGGGAAAAUGGGGCCCCGAGGUUCCCCUGCG	99	chr26(+):26121795-26121893
bta-miR-21-5p	UAGCUUAUCAGACUGAUGUUGACU	24	bta-mir-21	UGUCGGGUAGCUUAUCAGACUGAUGUUGACUGUUGAAUCUCAUGGCAACAGCAGUCGAUGGGCUGUCUGACA	72	chr19(+):11138471-11138542
bta-miR-210	ACUGUGCGUGUGACAGCGGCUGA	23	bta-mir-210	CCUCCAGGCGCAGGGCAGCCACUGCCCACCGCACACUGCGCUGCUCCGGACCCACUGUGCGUGUGACAGCGGCUGAUCUGUCCCUGGGCAGCGCGACC	98	chr29(+):51369011-51369108
bta-miR-214	ACAGCAGGCACAGACAGGCAGU	22	bta-mir-214	GGCCUGGCUGGACGGAGUUGUCAUGUGUCUGCCUGUCUACACUUGCUGUGCAGAACAUCCGCUCACCUGUACAGCAGGCACAGACAGGCAGUCACAUGACAACCCAGCCU	110	chr16(-):40640361-40640470
bta-miR-215	AUGACCUAUGAAUUGACAGACA	22	bta-mir-215	UGUACAGGAAAAUGACCUAUGAAUUGACAGACAACGUGACUAAGUCUGUCUGUCAUUUCUGUAGGCCAAUGUUCUGUAU	79	chr16(-):24404933-24405011
bta-miR-218	UUGUGCUUGAUCUAACCAUGUG	22	bta-mir-218-2	UUUGUGCUUGAUCUAACCAUGUGGUGGAACGAUGGAAACGGAACAUGGUUCUGUCAAGCACC	62	chr20(-):443261-443322
bta-miR-219-5p	UGAUUGUCCAAACGCAAUUCUU	22	bta-mir-219-1	ACUCAGGAGCUUCGCCACUGAUUGUCCAAACGCAAUUCUUGUACGAGUCUGCGGCCAACCGAGAAUUGUGGCUGGACAUCUGUGGCUGAGCUCUGG	96	chr11(-):99257286-99257381
bta-miR-22-3p	AAGCUGCCAGUUGAAGAACUG	21	bta-mir-22	GGCUGAGCCGCAGUAGUUCUUCAGUGGCAAGCUUUAUGUCCUGACCCAGCUAAAGCUGCCAGUUGAAGAACUGUUGCCCUCUGCC	85	chr19(-):23514297-23514381
bta-miR-223	UGUCAGUUUGUCAAAUACCCCA	22	bta-mir-223	CCCAGCCUCCUGCAGUGCCAUGCUCCGUGUAUUUGACAAGCUGAGUUGGACACUCCAUGUAGUAGUGUCAGUUUGUCAAAUACCCCAAGUGUGGCAUAUGCCUAGCAG	108	chrX(-):101046347-101046454
bta-miR-23a	AUCACAUUGCCAGGGAUUUCCA	22	bta-mir-23a	GGCCGGCUGGGGUUCCUGGGGAUGGGAUUUGCUGCCUGUCACAAAUCACAUUGCCAGGGAUUUCCAACCGACC	73	chr7(-):13046186-13046258
bta-miR-23b-3p	AUCACAUUGCCAGGGAUUACCAC	23	bta-mir-23b	GGGUUCCUGGCAUGCUGAUUUGUGACUUAAGAUUAAAAUCACAUUGCCAGGGAUUACCAC	60	-
bta-miR-24-3p	UGGCUCAGUUCAGCAGGAACAG	22	bta-mir-24-2	CUCUGCCUCCCGUGCCUACUGAGCUGAAACACAGUUGAUUUGUGCACACUGGCUCAGUUCAGCAGGAACAGG	72	chr7(-):13045858-13045929
bta-miR-2478	GUAUCCCACUUCUGACACCA	20	bta-mir-2478	GUUGGGGGUCGGUGGUGAGCAAGCAGAGACUACAUAGGUUGCCUUGUAUCCCACUUCUGACACCAUGUAUUGUCAAC	77	chr9(-):28165967-28166043
bta-miR-25	CAUUGCACUUGUCUCGGUCUGA	22	bta-mir-25	GGCCAGUGUUGAGAGGCGGAGACUUGGGCAAUUGCUGGACGCUGCCCCGGGCAUUGCACUUGUCUCGGUCUGACAGUGCCGGCC	84	chr25(+):37072717-37072800
bta-miR-26b	UUCAAGUAAUUCAGGAUAGGUU	22	bta-mir-26b	UGCCCGGGACCCAGUUCAAGUAAUUCAGGAUAGGUUGUGUGCUGUCCAGCCUGUUCUCCAUUACUUGGCUCGGGGGCCGGUGCCC	85	chr2(+):107511785-107511869
bta-miR-27a-3p	UUCACAGUGGCUAAGUUCCG	20	bta-mir-27a	UGGCCUGGGGAGCAGGGCUUAGCUGCUUGUGAGCAGGUCCACAUCAAAUCGUGUUCACAGUGGCUAAGUUCCGCCCCC	78	chr7(-):13046007-13046084
bta-miR-27b	UUCACAGUGGCUAAGUUCUGC	21	bta-mir-27b	ACCUCUCUGACGAGGUGCAGAGCUUAGCUGAUUGGUGAACAGUGACUGGUUUCCGCUUUGUUCACAGUGGCUAAGUUCUGCACCUGAAGAGAAGGUG	97	chr8(+):83483816-83483912
bta-miR-28	AAGGAGCUCACAGUCUAUUGAG	22	bta-mir-28	GGUCCUUGCCCUCAAGGAGCUCACAGUCUAUUGAGUUGCCUUUCUGACUUUCCCACUAGAUUGAGAGCUCCUGGAGGGCAGGCACU	86	chr1(-):79540068-79540153
bta-miR-29a	CUAGCACCAUCUGAAAUCGGUUA	23	bta-mir-29a	AUGACUGAUUUCUUUUGGUGUUCAGAGUCAAUAUAAUUUUCUAGCACCAUCUGAAAUCGGUUAU	64	chr4(-):95726868-95726931
bta-miR-29d-3p	UAGCACCAUUUGAAAUCGAUUA	22	bta-mir-29d	AUCUCUUACACAGGCUGACCGAUUUCUCCUGGUGUUCAGAGUCUGUUUUUGUCUAGCACCAUUUGAAAUCGAUUAUGAUGUAGGGGGA	88	chr16(+):77816279-77816366
bta-miR-29e	UAGCAUCAUUUGAAAUCAGUGUUU	24	bta-mir-29e	CUUCUGGAAGCUGGUUUCACAUGGUGGCUUAGAUUUUUCCAUCUUUGUAUCUAGCAUCAUUUGAAAUCAGUGUUUUAGGAG	81	chr16(+):77815740-77815820
bta-miR-302a	AAGUGCUUCCAUGUUUUAGUGA	22	bta-mir-302a	CCCACCACUUAAACGUGGAUGUACUUGCUUUAUAGCUAAAAAAGUAAGUGCUUCCAUGUUUUAGUGAUGG	70	chr6(+):14305767-14305836
bta-miR-302b	UAAGUGCUUCCAUGUUUUAGUAG	23	bta-mir-302b	CUCCCUUUAACUUUAACAUGGUAGUACUUUCUGUGACUUUUGAAAUAGUAAGUGCUUCCAUGUUUUAGUAGAAGU	75	chr6(+):14305231-14305305
bta-miR-302d	UAAGUGCUUCCAUGUUUUAGU	21	bta-mir-302d	CCUCUACUUUAACAUGGAGGCACUUGCUGUGACUUCAUAAAAAAAUAAGUGCUUCCAUGUUUUAGUGCGG	70	chr6(+):14305944-14306013
bta-miR-30b-5p	UGUAAACAUCCUACACUCAGCU	22	bta-mir-30b	CCAAGUUUUCAGUUCAUGUAAACAUCCUACACUCAGCUGUAACACACGAGUCGGCUGGGAGGUGGAUGUUUACUUCAGCUGACUUGGA	88	chr14(+):8145856-8145943
bta-miR-30d	UGUAAACAUCCCCGACUGGAAGCU	24	bta-mir-30d	GUUGUUGUAAACAUCCCCGACUGGAAGCUGUACCACACAGCUAAGCUUUCAGUCAGAUGUUUGCUGCUAC	70	chr14(+):8141427-8141496
bta-miR-30e-5p	UGUAAACAUCCUUGACUGGAAGCU	24	bta-mir-30e	GGGCAGUCUUUGCUACUGUAAACAUCCUUGACUGGAAGCUGUAAGGCGUUGCAAGGAGCUUUCAGUCGGAUGUUUACAGCGGCAGGCUGCCA	92	chr3(-):106453038-106453129
bta-miR-31	AGGCAAGAUGCUGGCAUAGCU	21	bta-mir-31	UCCUGUAACUUGGAACUGGAGAGGAGGCAAGAUGCUGGCAUAGCUGUUGAACUGCGAACCUGCUAUGCCAACAUAUUGCCAUCUCUCUUGUCCG	94	chr8(+):22619494-22619587
bta-miR-32	UAUUGCACAUGACUAAGUUGCAU	23	bta-mir-32	GGAGGUAUUGCACAUGACUAAGUUGCAUGUUGUCACGGCCUCAGUGCAAUUUAGUAUGUGUGAUAUUUUC	70	chr8(-):100883622-100883691
bta-miR-320a	AAAAGCUGGGUUGAGAGGGCGA	22	bta-mir-320a-2	AAAAACGAAAAAGAGGCCUUCUCUUCCCGGUUCUUCCCGGAGUCGGGAAAAGCUGGGUUGAGAGGGCGAAAAAGGAAGAGGG	82	chr20(+):15289880-15289961
bta-miR-335	UCAAGAGCAAUAACGAAAAAUGU	23	bta-mir-335	UUUUGGGCGGGGGUCAAGAGCAAUAACGAAAAAUGUUUGUCAUAAACCGUUUUUCAUUAUUGCUCCUGACCUCCUCUCAUUUGCUGUACUCA	92	chr4(+):95385649-95385740
bta-miR-33a	GUGCAUUGUAGUUGCAUUGCA	21	bta-mir-33a	CUGCGGUGCAUUGUAGUUGCAUUGCAUGUUCUGGCGGUACCCGUGCAAUGUUUCCACAGUGCAUCACAG	69	chr5(+):113746881-113746949
bta-miR-342	UCUCACACAGAAAUCGCACCCAUCU	25	bta-mir-342	UGGAAGCGGGUGCGAGGCGAGGGGUGCUAUCUGUGGUUGAGGACACGGCAAAUGAAACUGUCUCACACAGAAAUCGCACCCAUCUCCUCGGCCC	94	chr21(+):66986215-66986308
bta-miR-34c	AGGCAGUGUAGUUAGCUGAUUG	22	bta-mir-34c	AGUCUAGUUACUAGGCAGUGUAGUUAGCUGAUUGCUAAUAAUACCAAUCACUAACCACACGGCCAGGUAAAAAGAUU	77	chr15(+):22282382-22282458
bta-miR-361	UUAUCAGAAUCUCCAGGGGUAC	22	bta-mir-361	GGAGCUUAUCAGAAUCUCCAGGGGUACUUAUAAUUUGAAAAAGUCCCCCAGGUGUGAUUCUGAUUUGCUUC	71	chrX(+):75231068-75231138
bta-miR-365-3p	UAAUGCCCCUAAAAAUCCUUAU	22	bta-mir-365-1	ACCGCAGGGAAAAUGAGGGACUUUUGGGGGCAGAUGUGUUUGCAUUCCACUAUCAUAAUGCCCCUAAAAAUCCUUAUUGCUCUUGCA	87	chr25(+):13401780-13401866
bta-miR-369-3p	AAUAAUACAUGGUUGAUCUUU	21	bta-mir-369	UGAAGGGAGAUCGACCGUGUUAUAUUCGCUUUAUUGACUUCGAAUAAUACAUGGUUGAUCUUUUCUCAG	69	chr21(+):67881914-67881982
bta-miR-374a	UUAUAAUACAACCUGAUAAGUG	22	bta-mir-374a	UACAUCGGCCAUUAUAAUACAACCUGAUAAGUGUUACAGCACUUAUCAGGUUGUAUUGUAAUUGUCUGUGUA	72	chrX(+):82917566-82917637
bta-miR-374b	AUAUAAUACAACCUGCUAAGUG	22	bta-mir-374b	GAAGAAAUCCUACUCGGAUGGAUAUAAUACAACCUGCUAAGUGUCCUAGCACUUAUCAGGUUGUAUUAUCAUUGUCCGUGUCUAUGGCUCUCGUC	95	chrX(+):82989913-82990007
bta-miR-379	UGGUAGACUAUGGAACGUAGG	21	bta-mir-379	UGGUUCCUGCAGAGAUGGUAGACUAUGGAACGUAGGCUUUGUGAUUUUUGACCUAUGUAACAUGGUCCACUAACUCUCAGUAUCCA	86	chr21(+):67840242-67840327
bta-miR-411c-5p	GGUUGAUCAGAGAACAUACAUU	22	bta-mir-411c	GGGAGUGGAUGGUUGAUCAGAGAACAUACAUUUUGUCAAUGAUGUAUGUCAACUGAUCCACAGUCCCUCCCUAU	74	chr21(+):67867851-67867924
bta-miR-423-5p	UGAGGGGCAGAGAGCGAGACUUU	23	bta-mir-423	AUAAAGGAAGUUAGGCUGAGGGGCAGAGAGCGAGACUUUUCUAUUUUCCAAAAGCUCGGUCUGAGGCCCCUCAGUCUUGCUUCCUACCCCGCGC	94	chr19(+):21923268-21923361
bta-miR-424-5p	CAGCAGCAAUUCAUGUUUUGA	21	bta-mir-424	UCGUUGACUCCGAGGGGAUGCAGCAGCAAUUCAUGUUUUGAAGUGCUUUAAACGGUUCAAAACGUGAGGCGCUGCUAUACCCCCUUGCGAGGAAGU	96	chrX(-):18288411-18288506
bta-miR-450b	UUUUGCAAUAUGUUCCUGAAUA	22	bta-mir-450b	AAAAUUAUUUUUGCAAUAUGUUCCUGAAUAUUUAAUAUAAGUAUAUUGGGAACAUUUUGCAUCCAUAGUUUUGUAUCAGUAUUUAG	86	chrX(-):18281872-18281957
bta-miR-451	AAACCGUUACCAUUACUGAGUUU	23	bta-mir-451	CUUGGGGUGGCGAGGAAACCGUUACCAUUACUGAGUUUAGUAAUGGUAACGGUUCUCUUGCUGCACCCAGA	71	chr19(-):20922863-20922933
bta-miR-483	UCACUCCUCUCCUCCCGUCUU	21	bta-mir-483	GGGGAGGGCGGGAAGAAAGGAGGGCGUGGUCUGUGCAGCUCCUCACUCCUCUCCUCCCGUCUUCUCCU	68	chr29(+):50396051-50396118
bta-miR-484	UCAGGCUCAGUCCCCUCCCGAU	22	bta-mir-484	GUCAGGCUCAGUCCCCUCCCGAUAAACCUCUAAAUAGGGACCUUCCCGGGGGGCUACCUCGGC	63	chr25(+):14245864-14245926
bta-miR-532	CAUGCCUUGAGUGUAGGACCGU	22	bta-mir-532	GACUUGCUUUCUCUCUUACAUGCCUUGAGUGUAGGACCGUUGGCAUCUUAAUUACCCUCCCACACCCAAGGCUUGCAGGAGAGCCA	86	chrX(+):93935413-93935498
bta-miR-574	UGAGUGUGUGUGUGUGAGUGUGUG	24	bta-mir-574	UUCUUUUGAGCUUACUUCCCAGUCUCGAAUCCGUGUGAGUGUGUGUGUGUGAGUGUGUGUGAGAGUG	67	chr18(-):63382973-63383039
bta-miR-7	UGGAAGACUAGUGAUUUUGUUGUU	24	bta-mir-7-3	AGACUGGAGCGGUUGUGGUCUAGUGCUGUGUGGAAGACUAGUGAUUUUGUUGUUCUGAUGUACUAUGACAACAAGUCACAGC	82	chr7(-):20670457-20670538
bta-miR-8549	GAGGUAGUAGGUGGUAU	17	bta-mir-8549	UUAUGGAGGUAGUAGGUGGUAUUUAAAAGGGAGAUGAGUUCAUUUAUUCAUUUACAUGUUACCAUAUAUUUAGGG	75	chr7(+):80247070-80247144
bta-miR-9-3p	AUAAAGCUAGAUAACCG	17	bta-mir-9-1	GGAGGCCCGUUUCUCUCUUUGGUUAUCUAGCUGUAUGAGUGCCACAGAGCCGUCAUAAAGCUAGAUAACCGAAAGUAGAAAUGACUCUCA	90	chr21(+):21326580-21326669
bta-miR-9-5p	UCUUUGGUUAUCUAGCUGUAUG	22	bta-mir-9-2	GGAAGCGAGUUGUUAUCUUUGGUUAUCUAGCUGUAUGAGUGUAUUGGUCUUCAUAAAGCUAGAUAACCGAAAGUAAAAACUCCUUCA	87	chr7(-):90950499-90950585
bta-miR-92a	UAUUGCACUUGUCCCGGCCUGU	22	bta-mir-92a-2	UGGGUGGGGAUUUGUUGCACUGCUUGUGUUAUAUAUAAAGUAUUGCACUUGUCCCGGCCUGUGGAAGA	68	chrX(-):18021187-18021254
bta-miR-96	UUUGGCACUAGCACAUUUUUGCU	23	bta-mir-96	CCACUACCGUCUGCUUGGCCGACUUUGGCACUAGCACAUUUUUGCUUGUGUCUCUCCGCUCUGAGCAAUCAUGUGCAGUGCCAAUAUGGGAAAAGCAGGAUGC	103	chr4(-):94724422-94724524
bta-miR-98	UGAGGUAGUAAGUUGUAUUGUU	22	bta-mir-98	AGGACUCUGCUCAUGCUGGGGUGAGGUAGUAAGUUGUAUUGUUGUGGGGUAGGGAUUUUAGGCCCCAAUUUGAAGAUAACUAUACAACUUACUACUUUCCCUGGUGUGUAGCACAUUCA	119	chrX(-):97465740-97465858
bta-miR-99a-5p	AACCCGUAGAUCCGAUCUUGU	21	bta-mir-99a	CCCAUUGGCAUAAACCCGUAGAUCCGAUCUUGUGGUGAAGUGGACCGCACAAGCUCGCUUCUAUGGGUCUGUGUCAGUGUG	81	chr1(-):19985570-19985650
cbn-let-7	UGAGGUAGUAGGUUGUAUAGUU	22	cbn-let-7	UGAGGUAGUAGGUUGUAUAGUUUAGAAUCAUAUCCCGGUGAACUAUGCAAGCUUCUACCUCACC	64	Cbre_Contig2(+):1723907-1723928
cbn-miR-1	UGGAAUGUAAAGAAGUAUGUA	21	cbn-mir-1-2	CAUGCUUCUUCUACAUGCCCAUACUAUAUCGUAAAUGGAUAUGGAAUGUAAAGAAGUAUGUA	62	Cbre_Contig726(-):84810-84871
cbn-miR-124	UAAGGCACGCGGUGAAUGCCA	21	cbn-mir-124-2	GCAUACACCUGAGUGACUUUAGUGGACAUCUGAAGUUUCCAACUAAGGCACGCGGUGAAUGCCA	64	Cbre_Contig612(+):66880-66943
cbn-miR-2	UAUCACAGCCAGCUUUGAUGUGC	23	cbn-mir-2-1	ACGUCAAAGUGGCGCGUGUUAUGUCGGAAAUAUGAAAAGGAUCAUAUCACAGCCAGCUUUGAUGUGC	67	Cbre_Contig15(+):1124864-1124930
cbn-miR-228	AAUGGCACUGCAUGAAUUCACGG	23	cbn-mir-228-2	AAUGGCACUGCAUGAAUUCACGGAUGCAUUGCGACAGACCGCGGAUCAUGCGGUACCAUAG	61	Cbre_Contig67(-):892128-892188
cbn-miR-235	UAUUGCACUCGCCCCGGCCUGA	22	cbn-mir-235	AGGUCCUGGCUGACUGCAUAUAUUGCUCAACGUUAAAGAAUGCUAAUAUUGCACUCGCCCCGGCCUGA	68	Cbre_Contig98(+):204892-204959
cbn-miR-236	UAAUACUGUCAGGUAAUGACGCU	23	cbn-mir-236-1	GUCUUACCUGUUCAAUAUUUAGACUAACACAUCAAGAGAUCUAAUACUGUCAGGUAAUGACGCU	64	Cbre_Contig66(-):88009-88072
cbn-miR-251b	AUAAGUAGUAGUGCCGCAGGUAA	23	cbn-mir-251b-2	AUAAGUAGUAGUGCCGCAGGUAACCGAUUUCAAUGGUUUACCUACUGCCUCCUGCUUAGAA	61	Cbre_Contig529(+):52932-52992
cbn-miR-46	UGUCAUGGAGUCGCUCUCUUCA	22	cbn-mir-46	AAGAGAGCCGUCUAUUGACAGUUCGUCUCUGUUCAGUCAGGUACUGUCAUGGAGUCGCUCUCUUCA	66	Cbre_Contig13(-):883775-883840
cbn-miR-47	UGUCAUGGAGGCGCUCUCUUCA	22	cbn-mir-47	AAGGGAGCUUUCUGGUGACAGUUCGAUUUUGAACUCUUACUGUCAUGGAGGCGCUCUCUUCA	62	Cbre_Contig42(+):326154-326215
cbn-miR-81	UGAGAUCAUCGUGAAAGCUAGU	22	cbn-mir-81	CGGUUUUCACCUUGAUCUGAGAGCUAUCUGAAUGCUAUCUGAGAUCAUCGUGAAAGCUAGU	61	Cbre_Contig0(-):979011-979071
cbn-miR-87	GUGAGCAAAGUUUCAGGUGUGC	22	cbn-mir-87-2	CGCCUGAUACUUUCGUCUCAACCUCGCUUCUCUCAUUGUCGUAGGUGAGCAAAGUUUCAGGUGUGC	66	Cbre_Contig97(+):46563-46628
cbr-let-7	UGAGGUAGUAGGUUGUAUAGUU	22	cbr-let-7	ACUGGGGUACGGUGAGGUAGUAGGUUGUAUAGUUUAGAAUAUUACUCUCGGUGAACUAUGCAAGUUUCUACCUCACCGAAUACCAGG	87	chrX(+):18534133-18534154
cbr-miR-1	UGGAAUGUAAAGAAGUAUGUA	21	cbr-mir-1	UGCUGUGCCGAGCUGCAUACUUCCUUACAUGCCCAUACUGUACUGUGAAUGGAUAUGGAAUGUAAAGAAGUAUGUAGAACGGAAUCUAACGGCG	94	chrI(-):9430166-9430259
cbr-miR-124a	UAAGGCACGCGGUGAAUGCCA	21	cbr-mir-124a	UUUCCAGUCGUCAUAUGGCGUCCACCUGAGUGACUUUAGUGGACAUGUAUAGUUUCCAACUAAGGCACGCGGUGAAUGCCACGUGGCAAUUCUGGGAU	98	chrIV(+):8910157-8910254
cbr-miR-2	UAUCACAGCCAGCUUUGAUGUGC	23	cbr-mir-2	CCGUCAAAGUGGUGUGUGUUAUGCCGCAUAAGUGAACUUCUUUUCGGAAGUUUUGGUUCAUAUCACAGCCAGCUUUGAUGUGC	83	chrI(-):2714104-2714186
cbr-miR-228	AAUGGCACUGCAUGAAUUCACGG	23	cbr-mir-228	AUCCCACCCUGUUCGCAAUGGCACUGCAUGAAUUCACGGAUGCAAAGCGACAGACCGCGGAUCAUGCGGUACCAUAGCUGACGGUGGUGAGAU	93	chrIV(+):6041090-6041182
cbr-miR-236	UAAUACUGUCAGGUAAUGACGCU	23	cbr-mir-236	AAGUGACCAAUGUCCAGCGUCUUACCUGUUCAAUAUUUAGACUGACCAAACCCAUAGCUCUAAUACUGUCAGGUAAUGACGCUGGAUAGUCUUGUCAUUG	100	chrII(-):5682794-5682893
cbr-miR-252	UAAGUAGUAGUGCCGCAGGUAAC	23	cbr-mir-252	AGGUCUCUCCCAGUUAUAAGUAGUAGUGCCGCAGGUAACCGCUUCCAGAAAAUUGGUUUACCUACUGCCUUCUGCUUAGAAUUGGGAUUUUGAUGACCG	99	chrII(-):8309576-8309674
cbr-miR-34	AGGCAGUGUGGUUAGCUGGUUG	22	cbr-mir-34	AAGCACUCAUGGUCGUGAGGCAGUGUGGUUAGCUGGUUGCAUACACAGGUUGACAACGGCUACCUUCACUGCCACCCCGAACAUGUAGUCCUC	93	chrX(+):3832359-3832451
cbr-miR-46	UGUCAUGGAGUCGCUCUCUUCA	22	cbr-mir-46	GAGAUACAAGUGAAGCUGAAGAGAGCCGUCUAUUGACAGUUCGCUUGUUUCAUGUGCUGUCAUGGAGUCGCUCUCUUCAGAUGAUCUGAAUCUA	94	chrIII(-):5569417-5569510
cbr-miR-47	UGUCAUGGAGGCGCUCUCUUCA	22	cbr-mir-47	UAGCUGAGGAAGACUGAAGGGAGCUUUCUUUUGACAGUUCGAUUUCGAACUCUUACUGUCAUGGAGGCGCUCUCUUCAGGUGAACUCUGGCUC	93	chrX(+):19747134-19747226
cbr-miR-71	UGAAAGACAUGGGUAGUGA	19	cbr-mir-71	AGCUGAACGAUGAAAGACAUGGGUAGUGAGACGUCGGAGCCUCGUCGUAUCACUAUUCUGUUUUUCGCCGAUCAGUC	77	chrI(-):2725611-2725687
cbr-miR-81	UGAGAUCAUCGUGAAAGCUAGU	22	cbr-mir-81	CGUGAUUAACGGUCGGUUUUCACCUUGAUCUGAGAGCAAUAACCAGAAUGCUUAUCUGAGAUCAUCGUGAAAGCUAGUUGUUACUUCACU	90	chrX(-):4359691-4359780
cbr-miR-87	GUGAGCAAAGUUUCAGGUGU	20	cbr-mir-87	GGUUGUGCCCACCCGGCCGCCUGAUACUUUCGUCUCAACCUCGCUGUCAGAAUGUCGUAGGUGAGCAAAGUUUCAGGUGUGCCGGAACACACCCA	95	chrV(+):8974017-8974111
ccr-let-7a	UGAGGUAGUAGGUUGUAUAGUU	22	ccr-let-7a	UGUUUCGGGAUGAGGUAGUAGGUUGUAUAGUUUAGAGUUACAACAUGGGAGAUAACUGUACAGCCUCCUAGCUUUCCCCGA	81	-
ccr-let-7b	UGAGGUAGUAGGUUGUGUGGUU	22	ccr-let-7b	AGGGUGAGGUAGUAGGUUGUGUGGUUUCAGGGUAGUGAUUUUGCCCCAUCAGGAGAUAACUAUACAACCUACUGCCUUCCC	81	-
ccr-let-7g	UGAGGUAGUAGUUUGUAUAGUU	22	ccr-let-7g	UGUGGGAUGAGGUAGUAGUUUGUAUAGUUUUAGGAUCACACCAGAUCUGGGAGAUAACUAUACAGUCUACUGUCUUUCCCACGGUAA	87	-
ccr-let-7i	UGAGGUAGUAGUUUGUGCUGU	21	ccr-let-7i	UUUAGCCGUGUACUGGCUGAGGUAGUAGUUUGUGCUGUUGGUUGGGAUGUGACAUUGCCCGUUAUGGAGAUGACUGCGCAAGCUACUCCCUUGCCAGUGCUGGUUACACUCU	112	-
ccr-miR-1	UGGAAUGUAAAGAAGUAUGUAU	22	ccr-mir-1	UGCCUACUUGGUGUACAUACUUCUUUAUGUGCCCAUAUGAACAUAUGACAGCUAUGGAAUGUAAAGAAGUAUGUAUUCUUGGUCAGGU	88	-
ccr-miR-100	AACCCGUAGAUCCGAACUUGU	21	ccr-mir-100	CCUGCCUGCUGACACAAACCCGUAGAUCCGAACUUGUGGUGACUGUCCACACAAGCUUGUAUCUAUAGGUAUCUGUCUGUGUGGCA	86	-
ccr-miR-101b	GUACAGUACUAUGAUAACUGA	21	ccr-mir-101b	UUGUCCAUUUUCAGUUAUCAUGGUACCGGUGCUGUGUGCCUGUCAAGUACAGUACUAUGAUAACUGAAGAUUGAC	75	-
ccr-miR-103	AGCAGCAUUGUACAGGGCUAUGA	23	ccr-mir-103	UACUCUGAGCUUUGAGCCUCUUUACAAUGCUGCCUUGUAGACCCAGAAUCAAGCAGCAUUGUACAGGGCUAUGAAAGCACAGAG	84	-
ccr-miR-107	AGCAGCAUUGUACAGGGCUAUC	22	ccr-mir-107	ACUCUGUGUGCUCUGAGCUUCUUUACAGUGUUGUCUUGUGGCAUGGAGAUCAAGCAGCAUUGUACAGGGCUAUCACAGCACACUGAACA	89	-
ccr-miR-10b	UACCCUGUAGAACCGAAUUUGU	22	ccr-mir-10b	AAAGGCCUGUCAGUAGUCGUCUAUAUGUACCCUGUAGAACCGAAUUUGUGUCCAAAACAUGAAAAUCGCAAAUACGUCUCUACAGGAAUACAUGGGCGACGUAAAAGCCACG	112	-
ccr-miR-10c	UACCCUGUAGAUCCGGAUUUGUG	23	ccr-mir-10c	AUAUAUACCCUGUAGAUCCGGAUUUGUGUAAACAGACGCACAGUCACAAAUUCGUAUCUAGGGGAGUAUGUA	72	-
ccr-miR-10d	UACCCUGUAGAACCGAAUGUGU	22	ccr-mir-10d	CUCUUUGUUCCGUCGUCUAUAUAUACCCUGUAGAACCGAAUGUGUGUUUACACAGCACAUUCACAGAUUCGGUUUUAGGGGAGUAUAUGGACGAUGCAAA	100	-
ccr-miR-122	UGGAGUGUGACAAUGGUGUUU	21	ccr-mir-122	CAAAACAAGGCUGUCACUUUCUCUCCUGUUCUUUCUAGACUGUCAUUCUGUCGUCCUCCUGAGCUGUGGAGUGUGACAAUGGUGUUU	87	-
ccr-miR-125b	UCCCUGAGACCCUAACUUGUGA	22	ccr-mir-125b	GGUCCCUGAGACCCUAACUUGUGAGCUUUGUGUGCUGAAAAUCACAGGUUAAGCUCUUGGGACC	64	-
ccr-miR-125c	UCCCUGAGACCCUAACUCGUGA	22	ccr-mir-125c	UGCCCUCCUCUUGUUCCCUGAGACCCUAACUCGUGAGUUCUUCUUUCAAAAUCACGGGUCAGGAGCUUGGGAGACAGGUGGAGGGCUUUA	90	-
ccr-miR-126-3p	CUCGUACCGUGAGUAAUAAUGC	22	ccr-mir-126	UUAUCUGCUUCACAGUCCAUUAUUACUUUUGGUACGCGCUAGGCCAGACUCAAACUCGUACCGUGAGUAAUAAUGCACUGUGGCAG	86	-
ccr-miR-128	UCACAGUGAACCGGUCUCUUU	21	ccr-mir-128	GGAGCGGCUGGAUUCGGGGCCGAGGCACUGUCUGAGACGCCCUACGAUUCUCACAGUGAACCGGUCUCUUUUCCAGCCCCUCACU	85	-
ccr-miR-133a-3p	UUGGUCCCCUUCAACCAGCUGU	22	ccr-mir-133a	CACAAUGCUUUGCUAAAGCUGGUAAAAUGGAACCAAAUCACCUCUUCAAUGGAUUUGGUCCCCUUCAACCAGCUGUAGCUAUGCUUUGAUG	91	-
ccr-miR-143	UGAGAUGAAGCACUGUAGCU	20	ccr-mir-143	GUCCUCAGGCCCAAGGUGCAGUGCUGCAUCUCUGGUCAACUGGGAGUCUGAGAUGAAGCACUGUAGCUCGGGAGGAAGGGCA	82	-
ccr-miR-144	CUACAGUAUAGAUGAUGUACU	21	ccr-mir-144	CGGUCUUGUCCUCUAGACAGGAUAUCAUCGUAUACUGUAAGUUCAUUAUUGAGACACUACAGUAUAGAUGAUGUACUAUCCAGGGGGUCAAUACACC	97	-
ccr-miR-146a	UGAGAACUGAAUUCCAUAGAUGG	23	ccr-mir-146a	AGCACUUAAGCCCUGAGAACUGAAUUCCAUAGAUGGUGUUCAUAAAGAGUUCAUCUAUGGGCUCAGUUCUUCUGGCAUUGUGU	83	-
ccr-miR-16a	UAGCAGCACGUAAAUAUUGGUG	22	ccr-mir-16a	ACUCUACCUCCCUCGCUUUAGCAGCACGUAAAUAUUGGUGUGUUAAAGUCAAGGCCAGCCCCAAUAUUGUGUGUGCUGCUUCAGUGAGGCAGG	93	-
ccr-miR-16b	UAGCAGCACGUAAAUAUUGGAG	22	ccr-mir-16b	UCUUGCUUUAGCAGCACGUAAAUAUUGGAGUUACUCCUUGGCCAAUGCCUCCAAUAUUGCUCGUGCUGCUGAAGCAAGA	79	-
ccr-miR-181a	AACAUUCAACGCUGUCGGUGA	21	ccr-mir-181a	CGAGUCACAGUGAACAUUCAACGCUGUCGGUGAGUUUGCAACUGAGAGAAACCAUCGAGUGUUGAGUGUACCCUGCCCCUCG	82	-
ccr-miR-181b	AACAUUCAUUGCUGUCGGUGG	21	ccr-mir-181b	AAUGACUGCAAUAAACAUUCAUUGCUGUCGGUGGGUUUUAAAUUGACACAACUCACUGAUCAAUGAAUGCAAACUGCGGUGCA	83	-
ccr-miR-182-5p	UUUGGCAAUGGUAGAACUCACAC	23	ccr-mir-182	AAGGUUCUCCGAGGGUAUUUGGCAAUGGUAGAACUCACACUGGUGAGGUAGUCAGAUCCGGUGGUUCUAGACUUGCCAACUACUACCUGAGAACA	95	-
ccr-miR-183	UAUGGCACUGGUAGAAUUCACUG	23	ccr-mir-183	UGUUCUGUGUAUGGCACUGGUAGAAUUCACUGUGAAAGCACACUAUCAGUGAAUUACCAAAGGGCCAUAAACAGAGCAGA	80	-
ccr-miR-184	UGGACGGAGAACUGAUAAGGGC	22	ccr-mir-184	GGUGAGACUAGGAAUUCAGUCGACCACAUCUCCUUAUCACUUUUCCAGCCCAGCUAUCCAUUUAGUAUCCGUUGGACGGAGAACUGAUAAGGGCAUGUGCCCGAUACUCCCUCCUGGUCCAUC	123	-
ccr-miR-192	AUGACCUAUGAAUUGACAGCC	21	ccr-mir-192	CCCAGUGUCUAGGACACAGGGUGAUGACCUAUGAAUUGACAGCCAGUGUUUGCAGUCCAGCUGCCUGUCAGUUCUGUAGGCCACUGUCCUGUUUAUCCUACUAAACACACACUGAUUUGC	120	-
ccr-miR-193a	AACUGGCCUACAAAGUCCCAGU	22	ccr-mir-193a	AAAGACAUUAAUGUGUUAGAGGUUGGGUCUUUGCGGGCAAGGUGAGUAGUUAAAUUUACUCUCAACUGGCCUACAAAGUCCCAGUUUCUGGCUCAUGUAAUCAUCCUC	108	-
ccr-miR-194	UGUAACAGCAACUCCAUGUGGA	22	ccr-mir-194	AAAUAUUUGGUGCUGACUGGUUGUAACAGCAACUCCAUGUGGAAGGUUUCUUAUGUCUUCCAGUGGAGCUGCUGUUGCGUGCAGAUAGUCACCCUUAUCUA	101	-
ccr-miR-196a	UAGGUAGUUUCAUGUUGUUGGG	22	ccr-mir-196a	UGGUGCGUGGUUUAGGUAGUUUCAUGUUGUUGGGAUUGGCUUCUUGGCUCGACAACAAGAAACUGCCUUGAUUACGUCAGUUC	83	-
ccr-miR-199-3p	ACAGUAGUCUGCACAUUGGUU	21	ccr-mir-199	CGUCAUCCCAGUGUUCAGACUACCUGUUCAGGAUCAUACUGGUGUACAGUAGUCUGCACAUUGGUUAGAC	70	-
ccr-miR-200a	UAACACUGUCUGGUAACGAUG	21	ccr-mir-200a	CUGGCACUUAGCAGUCAUCUUACCGGACAGUGCUGGACUGUGUAUCUGUUUUCUAACACUGUCUGGUAACGAUGUUUGUUGGGUGACCU	89	-
ccr-miR-200b	UAAUACUGCCUGGUAAUGAUGA	22	ccr-mir-200b	UGGGUAGUCUUCUCCAUCUUACGAGGCAGCAUUGGAUUUCAUUAUUUUCUCUAAUACUGCCUGGUAAUGAUGAUGAUGGCUGUCCAC	87	-
ccr-miR-203a	GUGAAAUGUUUAGGACCACUUG	22	ccr-mir-203a	UCUUCUGGUCUCUCUGGUGCAGUGGUUCUUAACAGUUCAACAGUUCUAUCUCAAAAUUGUGAAAUGUUUAGGACCACUUGAUCAGGGAGAUACUAGAA	98	-
ccr-miR-21	UAGCUUAUCAGACUGGUGUUGGC	23	ccr-mir-21	UCCCAUUCUGUCAGGUAGCUUAUCAGACUGGUGUUGGCUGUAAGUCAUAUGGCAACAUCAGUCUAAUAGGCUGCCUGAAAUUUUGGGCUU	90	-
ccr-miR-210	CUGUGCGUGUGACAGCGGCU	20	ccr-mir-210	GUGAUUUCUGAAAGCAGGUAAGCCACUGACUAACGCACAUUGCGCCUGUUCUUCACUCCACUGUGCGUGUGACAGCGGCUAACCAGCUUUUGGAU	95	-
ccr-miR-214	UACAGCAGGCACAGACAGG	19	ccr-mir-214	CUGUCUGCCUGUCUACACUUGCUGUGCAGAACUUCCUGCACCUGUACAGCAGGCACAGACAGGCAGACAG	70	-
ccr-miR-218a	UUGUGCUUGAUCUAACCAUGUG	22	ccr-mir-218a	GGUGCAGCUGUCUCUUGUGCUUGAUCUAACCAUGUGCCGCCGCCUACACAAGCCUCACAUGGUUCCGUCAAGCACCAGGGACCGCUGGAC	90	-
ccr-miR-22a	AAGCUGCCAGCUGAAGAACUGU	22	ccr-mir-22a	AGUGAAUAUUGGCUGACCUACCGCAGUUCUUCUCUGGCAAACUUUAUGACCCUGUCCUGACGCUAAAGCUGCCAGCUGAAGAACUGUUGUGGUCAGCUCU	100	-
ccr-miR-23a	AUCACAUUGCCAGGGAUUUCC	21	ccr-mir-23a	CCAGCUGGAGGGAUUCCUGGCAGAGUGAUUUGGGAUUAUAUCAUAAAAUCACAUUGCCAGGGAUUUCCAACCAGCU	76	-
ccr-miR-23b	AUCACAUUGCCAGGGAUUACC	21	ccr-mir-23b	UGUGUGGGUUCCUGGCAUGCUGAUUUGUGACUGUAGUGAAAAAUCACAUUGCCAGGGAUUACCACACU	68	-
ccr-miR-24	UGGCUCAGUUCAGCAGGAACAG	22	ccr-mir-24	CUGGUCUCCUGUGCCUGCUGUGCUGAUAAUCAGUGGAUGGCUGUAGCUGGCUCAGUUCAGCAGGAACAGGGGUCU	75	-
ccr-miR-25	CAUUGCACUUGUCUCGGUCUGA	22	ccr-mir-25	UAGCUGGUGUUGAGAGGCGGAGACUUGGGCAGUUGCUGGCUUUCCCACAAGGCAUUGCACUUGUCUCGGUCUGACAGUGCCGGCACAACUCAUCU	95	-
ccr-miR-26a	UUCAAGUAAUCCAGGAUAGGCU	22	ccr-mir-26a	AGUGGCUGUUCCCUUGUUCAAGUAAUCCAGGAUAGGCUGUCUGUCCUGGGAGGCCUAUUCAUGAUUACUUGCACUAGGUGGCAGCCGUUU	90	-
ccr-miR-27a	UUCACAGUGGCUAAGUUCCGC	21	ccr-mir-27a	GAGGUGCAGGACUUAGCUCUCUCUGUGAACAGAUCUCGGAUAUCCUAUGUUCACAGUGGCUAAGUUCCGCUCCUC	75	-
ccr-miR-27c-3p	UUCACAGUGGUUAAGUUCUGCC	22	ccr-mir-27c	UUCUUUGCUGGUUGUGUGGUGUCAGGACUUAACCCACUUGUGAACACUGCAUUGAACUUCUUUGUUCACAGUGGUUAAGUUCUGCCAUCCUGAGACCCAUAUCAGCAAA	109	-
ccr-miR-27d	UUCACAGUGGCUAAGUUCUUC	21	ccr-mir-27d	UCUAAGCGGGUGCAGAGCUUAGCUGAUUGGUGAACAUGCACGCUUUGUUUUUUGUUCACAGUGGCUAAGUUCUUCACCUGAAAAGAAA	88	-
ccr-miR-29b	UAGCACCAUUUGAAAUCAGUGUU	23	ccr-mir-29b	GCAAUCCUGGACGCUUCCUCCGGAUGCUGGUUUCACAUGGUGGUUUAGAUGUGUUCUACGAUAGUGUUCUACCAGUGUUCUAGCACCAUUUGAAAUCAGUGUUCCUGGGGUAAGGGAAUUGC	122	-
ccr-miR-30b	UGUAAACAUCCUACACUCAGCU	22	ccr-mir-30b	UAAUAUUCCAGUGUAGUCGUUGUAAACAUCCUACACUCAGCUGUAAUCUGCACAUGAGGCUGGGAGGAGGGUGUUUGCUGUGACUGACUGGAGCUCCUC	99	-
ccr-miR-30d	UGUAAACAUCCCCGACUGGAAGC	23	ccr-mir-30d	UUCAUGUGCUGGUUGUUCAUGCCUGUAAACAUCCCCGACUGGAAGCUGUGCUGUACGCAAAACAAGCUUUCAGUUGGAUGUUUGCUGCCAUCGUCCAGUUCUUUCG	106	-
ccr-miR-365	UAAUGCCCCUAAAAAUCCUUAU	22	ccr-mir-365	AGCAAGAAAAAUGAGGGACUUUUAGGGGCAGCUGUGUUUUAUUAACCCAGUCAUAAUGCCCCUAAAAAUCCUUAUUGCUCUUGCAAU	87	-
ccr-miR-7a	UGGAAGACUAGUGAUUUUGUUGUU	24	ccr-mir-7a	AUUUUGGGCACCAUGGAAGACUAGUGAUUUUGUUGUUGUGAAGUCACCGGUGCUGACAACAAGUCACAGUCUGCCUCAGUGACCAGAAU	89	-
ccr-miR-7b	UGGAAGACUUGUGAUUUUGUUGU	23	ccr-mir-7b	GAACGCUGGCUUGCUUCUGUGUGGAAGACUUGUGAUUUUGUUGUUGUUAGUUAGAUGAAGUGACAACAAAUCACGGUCUGCCCUACAGCACAGGCCCAGCA	101	-
ccr-miR-9-3p	UCUUUGGUUAUCUAGCUGUAUG	22	ccr-mir-9	GGAGGGGUUGGCUGUUAUCUUUGGUUAUCUAGCUGUAUGAGUGUUAUUCAUUCUUCAUAAAGCUAGAUAACCGAAAGUAACAAGAAUCCC	90	-
ccr-miR-9-5p	UAAAGCUAGAUAACCGAAAGUA	22	ccr-mir-9	GGAGGGGUUGGCUGUUAUCUUUGGUUAUCUAGCUGUAUGAGUGUUAUUCAUUCUUCAUAAAGCUAGAUAACCGAAAGUAACAAGAAUCCC	90	-
ccr-miR-92a	UAUUGCACUUGUCCCGGCCUGU	22	ccr-mir-92a	AUCCCUGUCUUUGCAGGUUGGGAUCGGCCGCAAUGCUCUGCGCUGGAAGUAUUGCACUUGUCCCGGCCUGUGAAGAGCACGGGA	84	-
ccr-miR-96	UUUGGCACUAGCACAUUUUUGCU	23	ccr-mir-96	CUCUUCUUUGCCUGUUUUGGCACUAGCACAUUUUUGCUUUUUUAUAUAUACGCUGAGCAAUCAUGUGUAGUGCCAAUAUGGGACAAGACAGAAAU	95	-
ccr-miR-99	AACCCGUAGAUCCGAUCUUGU	21	ccr-mir-99	AGCCACUUGUCAUUAACCCGUAGAUCCGAUCUUGUGAUAAGUUUAAUGGCACCACCGUAGAUCCGAUCUUGUGAUAAGUUUAAUGGCACAAGCUCGUUCUAUGGGUCUCUGUCUCUGUGGUAGAAAAUC	129	-
cel-let-7-5p	UGAGGUAGUAGGUUGUAUAGUU	22	cel-let-7	UACACUGUGGAUCCGGUGAGGUAGUAGGUUGUAUAGUUUGGAAUAUUACCACCGGUGAACUAUGCAAUUUUCUACCUUACCGGAGACAGAACUCUUCGA	99	chrX(-):14744173-14744271
cel-miR-1-3p	UGGAAUGUAAAGAAGUAUGUA	21	cel-mir-1	AAAGUGACCGUACCGAGCUGCAUACUUCCUUACAUGCCCAUACUAUAUCAUAAAUGGAUAUGGAAUGUAAAGAAGUAUGUAGAACGGGGUGGUAGU	96	chrI(-):6172662-6172757
cel-miR-124-3p	UAAGGCACGCGGUGAAUGCCA	21	cel-mir-124	GUCCCACUUGUCAUCUGGCAUGCACCCUAGUGACUUUAGUGGACAUCUAAGUCUUCCAACUAAGGCACGCGGUGAAUGCCACGUGGCCAUGAUGGG	96	chrIV(+):11871738-11871833
cel-miR-2-3p	UAUCACAGCCAGCUUUGAUGUGC	23	cel-mir-2	UAAACAGUAUACAGAAAGCCAUCAAAGCGGUGGUUGAUGUGUUGCAAAUUAUGACUUUCAUAUCACAGCCAGCUUUGAUGUGCUGCCUGUUGCACUGU	98	chrI(-):9372768-9372865
cel-miR-228-5p	AAUGGCACUGCAUGAAUUCACGG	23	cel-mir-228	CCUUAUCCCGUUCGCAAUGGCACUGCAUGAAUUCACGGCUAUGCAUAACGACAGACCGCGGAUCAUACGGUACCAUAGCGGACGGUGAUGAGGUUAAU	98	chrIV(+):5562025-5562122
cel-miR-236-3p	UAAUACUGUCAGGUAAUGACGCU	23	cel-mir-236	UCGGUGACCGAUGUCCAGCGUCUUACCUGUUCAAUAUUUAGACUGACUAUCAAAGAGAUCUAAUACUGUCAGGUAAUGACGCUGGAUUGUCAUGUCAU	98	chrII(-):7030180-7030277
cel-miR-252-5p	AUAAGUAGUAGUGCCGCAGGUAA	23	cel-mir-252	UCCAGGGGUCUCUUUCAGUUAUAAGUAGUAGUGCCGCAGGUAACCGCCAGUCUAAAAGGCUUACCUACUGCCUUCUGCUUAAAAUUGAAAUAUUGAUG	98	chrII(-):11446863-11446960
cel-miR-34-5p	AGGCAGUGUGGUUAGCUGGUUG	22	cel-mir-34	CGGACAAUGCUCGAGAGGCAGUGUGGUUAGCUGGUUGCAUAUUUCCUUGACAACGGCUACCUUCACUGCCACCCCGAACAUGUCGUCCAUCUUUGAA	97	chrX(-):2969752-2969848
cel-miR-46-3p	UGUCAUGGAGUCGCUCUCUUCA	22	cel-mir-46	CUGAGGUGAAGCUGAAGAGAGCCGUCUAUUGACAGUUCAAGACCACGAGUCGUUGUGUGCUGUCAUGGAGUCGCUCUCUUCAGAUGAUCCGGUCAAU	97	chrIII(+):13660515-13660611
cel-miR-47-3p	UGUCAUGGAGGCGCUCUCUUCA	22	cel-mir-47	GAGAGCCGACUGAAACUGAAGAGAGCAGUCUAUUGACAGUCGGUUACUCGAAAUCUUUACUGUCAUGGAGGCGCUCUCUUCAGAUGAUGUCUGGCCC	97	chrX(+):13921250-13921346
cel-miR-4806-5p	CACUUACCGGCUGAGCCAUGC	21	cel-mir-4806	GGAUUCAGUGGCGAGCCACUUACCGGCUGAGCCAUGCGCGCUGCGCUGCAUAGCUCAGCCGGUAAGAGGCUUGCCUUUGGAGC	83	chrII(-):12346299-12346381
cel-miR-71-5p	UGAAAGACAUGGGUAGUGAGACG	23	cel-mir-71	GUCUGCUCUGAACGAUGAAAGACAUGGGUAGUGAGACGUCGGAGCCUCGUCGUAUCACUAUUCUGUUUUUCGCCGUCGGGAUCGUGACCUGGAA	94	chrI(-):9379927-9380020
cel-miR-81-3p	UGAGAUCAUCGUGAAAGCUAGU	22	cel-mir-81	AUCAGUGCCAUCGUGCCCAACAGUCGGUUUUCACCGUGAUCUGAGAGCAAUCCAAAAAUGCUUUUCUGAGAUCAUCGUGAAAGCUAGUUGUUGGUCUACGGGCUUUUG	108	chrX(+):2431072-2431179
cel-miR-87-3p	GUGAGCAAAGUUUCAGGUGUGC	22	cel-mir-87	GGUUGUGCCAUCCGGCCGCCUGAUACUUUCGUCUCAACCUCGCUGUCAGAUUGGUCGUAGGUGAGCAAAGUUUCAGGUGUGCCGGAACACACCC	94	chrV(-):12038688-12038781
cfa-let-7a	UGAGGUAGUAGGUUGUAUAGUU	22	cfa-let-7a-1	UGAGGUAGUAGGUUGUAUAGUUUGGGGCUCUGCCCUGCUCUGGGUAACUAUACAAUCUACUGUCUUUCC	69	chr10(-):20034319-20034387
cfa-let-7b	UGAGGUAGUAGGUUGUGUGGUU	22	cfa-let-7b	CGGGGUGAGGUAGUAGGUUGUGUGGUUUCAGGGCAGUGAUGUUGCCCCCUCGGAAGAUAACUAUACAACCUACUGCCUUCCCCGA	85	chr10(-):20033446-20033467
cfa-let-7e	UGAGGUAGGAGGUUGUAUAGUU	22	cfa-let-7e	UGAGGUAGGAGGUUGUAUAGUUGAGGAGGACACCCACGGAGAUCACUAUACGGCCUCCUAGCUUUCC	67	chr1(-):105400785-105400806
cfa-miR-1	UGGAAUGUAAAGAAGUAUGUA	21	cfa-mir-1-1	CAUACUUCUUUAUAUGCCCAUAUGGACCUGCUAAGCUAUGGAAUGUAAAGAAGUAUGUA	59	chr24(+):46481078-46481136
cfa-miR-101	UACAGUACUGUGAUAACUGA	20	cfa-mir-101-2	GGUUAUCAUGGUACCGAUGCUGUAUAUCUGAAAGGUACAGUACUGUGAUAACUGA	55	chr1(+):93194328-93194382
cfa-miR-106b	UAAAGUGCUGACAGUGCAGAU	21	cfa-mir-106b	UAAAGUGCUGACAGUGCAGAUAGCGGUCCUCCGUGCUACCGCACUGUGGGUACUUGCUG	59	chr6(+):9498558-9498616
cfa-miR-10b	CCCUGUAGAACCGAAUUUGUGU	22	cfa-mir-10b	GUAACGUUGUCUAUAUAUACCCUGUAGAACCGAAUUUGUGUGGUAUCCACAUAGUCACAGAUUCGAUUCUAGGGGAAUAUAUGGUCGAUGCAAAAACUUCA	101	chr36(+):19958913-19959013
cfa-miR-124	UAAGGCACGCGGUGAAUGCCA	21	cfa-mir-124-3	GUGUUCACAGCGGACCUUGAUUUAAUGUCCAUACAAUUAAGGCACGCGGUGAAUGCCA	58	chr24(+):46916732-46916789
cfa-miR-1249	ACGCCCUUCCCCCCCUUCUUCA	22	cfa-mir-1249	UCCCAGCUCGCCUUGUCCUCAGAUUCUUGUUUGCAUGGGGAGGAGGGAGGAGAGGGGCCAAGUUCCCUCCGCCUGGAACGCCCUUCCCCCCCUUCUUCACCUGGCGAACUCCUACUCGUCCUUCAAGACCCAGCUCAAG	139	chr10(+):20818801-20818939
cfa-miR-125b	UCCCUGAGACCCUAACUUGUGA	22	cfa-mir-125b-2	UCCCUGAGACCCUAACUUGUGAGGUAUUUUAGUAACAUCACAAGUCAGGCUCUUGGGACCU	61	chr31(+):13304980-13305040
cfa-miR-133a	UUGGUCCCCUUCAACCAGCUGU	22	cfa-mir-133a	CAAUGCUUUGCUAGAGCUGGUAAAAUGGAACCAAAUCGCCUCUUCAAUGGAUUUGGUCCCCUUCAACCAGCUGUAGCUAUGCAUUGA	87	chr7(+):66217486-66217572
cfa-miR-133c	UUGGUCCCCUUCAACCAGCUG	21	cfa-mir-133c	AAUGCUUUGCUAAAGCUGGUAAAAUGGAACCAAAUCAACUGUUCAAUGGAUUUGGUCCCCUUCAACCAGCUGUAGCUGUGCAUUGA	86	chr24(+):46490501-46490586
cfa-miR-135a-5p	UAUGGCUUUUUAUUCCUAUGUGA	23	cfa-mir-135a-2	UUAUGGCUUUUUAUUCCUAUGUGAUAGUAAUAAAGUCUCAUGUAGGGAUGGAAGCCAUGAAA	62	chr15(+):37181419-37181480
cfa-miR-135b	UAUGGCUUUUCAUUCCUAUGUGA	23	cfa-mir-135b	GCUCUGCUGUGGCCUAUGGCUUUUCAUUCCUAUGUGAUUGCUGUUUCUAAUUCAUGUAGGGCUAAAAGCCAUGGGCUACAGUGAGGGGC	89	chr38(-):1926558-1926646
cfa-miR-141	AACACUGUCUGGUAAAGAUGG	21	cfa-mir-141	GCCGGCUCUGGGUCCAUCUUCCAGUACAGUGUUGGAUGGUCUAGUCACGAAGCUCCUAACACUGUCUGGUAAAGAUGGCCCCCGGG	86	chr27(-):38081668-38081753
cfa-miR-142	CCCAUAAAGUAGAAAGCACUA	21	cfa-mir-142	CCCAUAAAGUAGAAAGCACUACUAACAGCACUGGAGGGUGUAGUGUUUCCUACUUUAUGGAUG	63	chr9(-):32977393-32977455
cfa-miR-144	UACAGUAUAGAUGAUGUACUAG	22	cfa-mir-144	AGGAUAUCAUCAUAUACUGUAAGUUUGCGACAAGAUACUACAGUAUAGAUGAUGUACUAG	60	chr9(-):43031035-43031094
cfa-miR-145	GUCCAGUUUUCCCAGGAAUCCCU	23	cfa-mir-145	UGUCCUCACGGUCCAGUUUUCCCAGGAAUCCCUUAGAUGCUAAGAUGGGGAUUCCUGGAAAUACUGUUCUUGAGGUCAUGGUU	83	chr4(-):59533128-59533210
cfa-miR-146a	UGAGAACUGAAUUCCAUGGGUU	22	cfa-mir-146a	UGAGAACUGAAUUCCAUGGGUUGUGUCAGUGUCAGACCUGUGAAGUUCAGUUCUUCAG	58	chr4(-):50248597-50248654
cfa-miR-146b	UGAGAACUGAAUUCCAUAGGCU	22	cfa-mir-146b	UGAGAACUGAAUUCCAUAGGCUGUGAGCUUGAGCAAACAGCCUAGGGACUCAGUUCUGGUG	61	chr28(+):14940550-14940610
cfa-miR-151	UCGAGGAGCUCACAGUCUAGU	21	cfa-mir-151	UCGAGGAGCUCACAGUCUAGUAUGUCUCAGCCCUACUAGACUGAGGCUCCUUGAGG	56	chr13(-):35353689-35353744
cfa-miR-15b	UAGCAGCACAUCAUGGUUUA	20	cfa-mir-15b	UAGCAGCACAUCAUGGUUUACAUACUACAGUCAAGAUGCGAAUCAUUAUUUGCUGCUCUA	60	chr34(+):26460663-26460722
cfa-miR-16	UAGCAGCACGUAAAUAUUGGCG	22	cfa-mir-16-2	UAGCAGCACGUAAAUAUUGGCGUAGUGAAAUAAAAAUUAAACACCAAUAUUAUUGUGCUGCUUUA	65	chr34(+):26460807-26460871
cfa-miR-181b	AACAUUCAUUGCUGUCGGUG	20	cfa-mir-181b-2	AACAUUCAUUGCUGUCGGUGGGUUUGAGUCUGAAUCAACUCACUGAUCAAUGAAUGCAAA	60	chr9(-):58301314-58301373
cfa-miR-181c	AACAUUCAACCUGUCGGUGAGUU	23	cfa-mir-181c	AACAUUCAACCUGUCGGUGAGUUUGGGCAGCUCAGGCAAACCAUCGACCGUUGAGUGGACC	61	chr20(-):48593343-48593403
cfa-miR-181d	AACAUUCAUUGUUGUCGGUGGGU	23	cfa-mir-181d	AACAUUCAUUGUUGUCGGUGGGUUGUGAGGACGGAGGCCAGACCCACCGAGGGAUGAAUGUCAC	64	chr20(-):48593158-48593221
cfa-miR-182	UUUGGCAAUGGUAGAACUCACACU	24	cfa-mir-182	GCUUGCCUCCCGCCGUUUUUGGCAAUGGUAGAACUCACACUGGUGAGGUAAUGGGAUCCGGUGGUUCUAGACUUGCCAACUAUGGUGCGAGG	92	chr14(+):7072705-7072796
cfa-miR-184	UGGACGGAGAACUGAUAAGGGU	22	cfa-mir-184	CCCCUUAUCACUUUUCCAGCCAGCUUUGUGACUCUAAGUGUUGGACGGAGAACUGAUAAGGGUAGGUG	68	chr3(-):57914444-57914511
cfa-miR-186	CAAAGAAUUCUCCUUUUGGGCU	22	cfa-mir-186	CAAAGAAUUCUCCUUUUGGGCUUUCUGAUUUUAUUUUAAGCCCAAAGGUGAAUUUUUUGGG	61	chr6(+):74881615-74881675
cfa-miR-192	CUGACCUAUGAAUUGACAGCC	21	cfa-mir-192	CUGACCUAUGAAUUGACAGCCAGUGCUCUCAUCUCUCCUCUGGCUGCCAAUUCCAUAGGUCACAG	65	chr18(+):52281129-52281193
cfa-miR-194	UGUAACAGCAACUCCAUGUGGA	22	cfa-mir-194	UGUAACAGCAACUCCAUGUGGAUUGUGUGCCAAUUUCCAGUGGAGAUGCUGUUACUUU	58	chr38(-):14895401-14895458
cfa-miR-195	UAGCAGCACAGAAAUAUUGGCA	22	cfa-mir-195	UAGCAGCACAGAAAUAUUGGCACUGGGAAGAGAGUCUGCCAAUAUUGGCUGUGCUGCUCUA	61	chr5(-):32045450-32045510
cfa-miR-196a	UAGGUAGUUUCAUGUUGUUGGG	22	cfa-mir-196a-2	UAGGUAGUUUCAUGUUGUUGGGAUUGAGUUUUGAACUCGGCAACAAGAAACUGCCUGAG	59	chr27(-):1270718-1270776
cfa-miR-199	ACAGUAGUCUGCACAUUGGUU	21	cfa-mir-199-2	CCAGUGUUCAGACUACCUGUUCAGGACAAUGCCGUUGUACAGUAGUCUGCACAUUGGUU	59	chr7(+):26812766-26812824
cfa-miR-19b	UGUGCAAAUCCAUGCAAAACUG	22	cfa-mir-19b-2	GUUUUGCAGGUUUGCAUUUCAGCGUACUUGUGCAUAUAGGGCUGUGCAAAUCCAUGCAAAACUG	64	chrX(-):104895962-104896025
cfa-miR-200b	CAUCUUACUGGGCAGCAUUGGA	22	cfa-mir-200b	GCCAUCGCCAUCUUACUGGGCAGCAUUGGAUGGUGUCAGGUCUCUAAUACUGCCUGGUAAUGAUGACGGCGGGGCCCUGC	80	chr5(+):56368400-56368479
cfa-miR-202	UUCCUAUGCAUAUACUUCUUUG	22	cfa-mir-202	GUUCCUUUUUCCUAUGCAUAUACUUCUUUGAGGGUCUGGCCUGAAGAGGUGUAAGGCAUGGGAAAAGGGGG	71	chr28(-):40842076-40842146
cfa-miR-203	GUGAAAUGUUUAGGACCACUAG	22	cfa-mir-203	CCCGGCGCGCUGGGUCCAGUGGUUCUUAACAGUUCAACAGUUCUGUAGCGCAAUUGUGAAAUGUUUAGGACCACUAGCCCCGGCGGGCCCGGCG	94	chr8(+):71774247-71774340
cfa-miR-21	UAGCUUAUCAGACUGAUGUUGA	22	cfa-mir-21	UAGCUUAUCAGACUGAUGUUGACUGUUGAAUCUCAUGGCAACAGCAGUCGAUGGGCUGUC	60	chr9(+):34340550-34340609
cfa-miR-210	ACUGUGCGUGUGACAGCGGCUGA	23	cfa-mir-210	CCUCCAGGCGCAGGGCAGCCACUGCCCAUCGCACACUGCGCUGCUCCGGACCCACUGUGCGUGUGACAGCGGCUGAUCUGUCCCUGGGCAGCGCGACC	98	chr18(-):25675449-25675546
cfa-miR-218	UUGUGCUUGAUCUAACCAUGU	21	cfa-mir-218-2	UUGUGCUUGAUCUAACCAUGUGGUGGAACGAUGGAAACGGAACAUGGUUCUGUCAAGCACCGCG	64	chr4(+):43010775-43010838
cfa-miR-219-5p	UGAUUGUCCAAACGCAAUUCU	21	cfa-mir-219-2	UGAUUGUCCAAACGCAAUUCUUGUACGAGUCUGCGGCCAACCGAGAAUUGUGGCUGGACAUCUGU	65	chr9(+):55139107-55139171
cfa-miR-223	UGUCAGUUUGUCAAAUACCCC	21	cfa-mir-223	CCUGGCCUCCUGCAGUGCCACACUCCGUGUAUUUGACAAGCUGAGUUAGACACUCCAUGUGGAAGAGUGUCAGUUUGUCAAAUACCCCAAGUGCGGCACAUGC	103	chrX(+):50838131-50838233
cfa-miR-23a	AUCACAUUGCCAGGGAUUU	19	cfa-mir-23a	GUUCCUGGGGAUGGGAUUUGCUGCCUGUCACAAAUCACAUUGCCAGGGAUUU	52	chr20(+):48620335-48620386
cfa-miR-23b	AUCACAUUGCCAGGGAUUA	19	cfa-mir-23b	GUUCCUGGCAUGCUGAUUUGUGACUUAAGAUUAAAAUCACAUUGCCAGGGAUUA	54	chr1(-):71678353-71678406
cfa-miR-24	UGGCUCAGUUCAGCAGGAACAGG	23	cfa-mir-24-1	GGUGCCUACUGAGCUGAUAUCAGUUCUCAUUGUACACACUGGCUCAGUUCAGCAGGAACAGG	62	chr1(-):71677608-71677669
cfa-miR-25	CAUUGCACUUGUCUCGGUCUGA	22	cfa-mir-25	AGGCGGAGACUUGGGCAAUUGCUGGACGCUGCCCGCGCAUUGCACUUGUCUCGGUCUGA	59	chr6(+):9498993-9499051
cfa-miR-26a	UUCAAGUAAUCCAGGAUAGGCU	22	cfa-mir-26a-1	UUCAAGUAAUCCAGGAUAGGCUGUGCAGGUCCCAAUGGGCCUAUUCUUGGUUACUUGCACG	61	chr23(+):7747073-7747133
cfa-miR-26b	UUCAAGUAAUUCAGGAUAGGUU	22	cfa-mir-26b	UUCAAGUAAUUCAGGAUAGGUUGUGUGCUGUCCAGCCUGUUCUCCAUUACUUGGCU	56	chr37(+):25054488-25054543
cfa-miR-27a	UUCACAGUGGCUAAGUUCCG	20	cfa-mir-27a	GGGCUUAGCUGCUUGUGAGCAGAGUCCACACCAAGUCGUGUUCACAGUGGCUAAGUUCCG	60	chr20(+):48620556-48620615
cfa-miR-302a	ACUUAAACGUGGAUGUACUUGCU	23	cfa-mir-302a	CCACCACUUAAACGUGGAUGUACUUGCUUUGAAACUCAAAAAGUAAGUGCUUCCAUGUUUUAGUGAUGG	69	chr32(-):32429209-32429277
cfa-miR-30b	UGUAAACAUCCUACACUCAGCU	22	cfa-mir-30b	UGUAAACAUCCUACACUCAGCUGUAGUACAUGGAUUGGCUGGGAGGUGGAUGUUUACUUC	60	chr13(-):30906038-30906097
cfa-miR-30d	UGUAAACAUCCCCGACUGGAAGCU	24	cfa-mir-30d	UGUAAACAUCCCCGACUGGAAGCUGGAAGACAGCAAAGCUUUCAGUCAGAUGUUUGCUGC	60	chr13(-):30910306-30910365
cfa-miR-30e	CUUUCAGUCGGAUGUUUACAGC	22	cfa-mir-30e	UGUAAACAUCCUUGACUGGAAGCUGUAAGGUGCUCAGAGGGGCUUUCAGUCGGAUGUUUACAGC	64	chr15(-):2283306-2283369
cfa-miR-32	UAUUGCACAUUACUAAGUUGCAU	23	cfa-mir-32	UAUUGCACAUUACUAAGUUGCAUGUUGUCACGGCCUCAAUGCAAUUUAGUGUGUGUGAUAUU	62	chr11(-):64197130-64197191
cfa-miR-335	UCAAGAGCAAUAACGAAAAAUGU	23	cfa-mir-335	UCAAGAGCAAUAACGAAAAAUGUUUGUCAUAAACCGUUUUUCAUUAUUGCUCCUGACC	58	chr14(-):6444861-6444918
cfa-miR-33a	GUGCAUUGUAGUUGCAUUGC	20	cfa-mir-33a	GUGCAUUGUAGUUGCAUUGCAUGUUCUGGCGGUACCCGUGCAAUGUUUCCACAGUGCAUCA	61	chr10(-):23456613-23456673
cfa-miR-340	UUAUAAAGCAAUGAGACUGAUU	22	cfa-mir-340	UUGUACCUGAUGCGAUUAUAAAGCAAUGAGACUGAUUGUCAUGUGUCGGUUGUGGGAUCCGUCUCAGUUACUUUAUAGCCGUGCCUGGUACC	92	chr11(+):1704582-1704673
cfa-miR-342	UCUCACACAGAAAUCGCACCCGU	23	cfa-mir-342	GGGUGCUAUCUGUGAUUGAGGGACAUGGCAAAUAGAAUUGUCUCACACAGAAAUCGCACCCGU	63	chr8(+):68424656-68424718
cfa-miR-361	UUAUCAGAAUCUCCAGGGGUAC	22	cfa-mir-361	UUAUCAGAAUCUCCAGGGGUACUUAAAAUUUGAAAAAGUCCCCCAGGUGUGAUUCUGAUUUGC	63	chrX(-):66698698-66698760
cfa-miR-374a	UUAUAAUACAACCUGAUAAGU	21	cfa-mir-374a	UUAUAAUACAACCUGAUAAGUGUUGUAGCACUUACCAGGUUGUAUUGUAAUU	52	chrX(-):57590394-57590445
cfa-miR-374b	AUAUAAUACAACCUGCUAAGUG	22	cfa-mir-374b	AUAUAAUACAACCUGCUAAGUGUCCUAGCACUUAUCAGGUUGUAUUAUCAUU	52	chrX(-):57550217-57550268
cfa-miR-450b	UUUUGCAAUAUGUUCCUGAAU	21	cfa-mir-450b	UUUUGCAAUAUGUUCCUGAAUAUGUAAUAUAAGUGUAUUGGGAACAUUUUGCAUCCAU	58	chrX(-):105177287-105177344
cfa-miR-451	AAACCGUUACCAUUACUGAGUU	22	cfa-mir-451	UUGGGGAUGGCGAGGAAACCGUUACCAUUACUGAGUUUAGUAAUGGUAAUGGUUCUCUUGCUGUACCCA	69	chr9(-):43030863-43030931
cfa-miR-483	UCACUCCUCCCCUCCCGUCUU	21	cfa-mir-483	GAGGACGGGAGGAAAGGAGGACGUGGUUUCAUGCAGGUCCUCACUCCUCCCCUCCCGUCUUCCUCUUCC	69	chr18(-):46298392-46298460
cfa-miR-532	CAUGCCUUGAGUGUAGGACCGU	22	cfa-mir-532	CAUGCCUUGAGUGUAGGACCGUUGGUAUCUUAAUUACCCUCCCACACCCAAGGCUUGCA	59	chrX(+):42774680-42774738
cfa-miR-7	UGGAAGACUAGUGAUUUUGUUGU	23	cfa-mir-7-1	UGGAAGACUAGUGAUUUUGUUGUUUUUAGAUAACUAAAUCGACAACAAAUCACAGUCUGCCAUA	64	chr1(+):75509765-75509828
cfa-miR-802	CAGUAACAAAGAUUCAUCCUUGU	23	cfa-mir-802	UUCUAUUAUUUGUACUCAGUAACAAAGAUUCAUCCUUGUGUCCGUCAAGCAACAAGGAGAAUCUUUGUCACUUAGUGUAAUUAAUAGCUG	90	chr31(+):31005200-31005289
cfa-miR-8789	CUCAGGCAGCUAAGCGAACGACUCU	25	cfa-mir-8789	CUAGACCCAGGGCAGCGGCAGAAAGCAUGAAGACCUGGUUUGGAUUCAAGAAACGUUCCCGAGCUCAGGUGCCUGGGUGGCUCAGGCAGCUAAGCGAACGACUCUCCAUUUCAGUUCGGGGUGUGAUCUCUGGGUUGUGGGAUCG	145	chr33(+):29672097-29672241
cfa-miR-9	UCUUUGGUUAUCUAGCUGUAUGA	23	cfa-mir-9-1	UCUUUGGUUAUCUAGCUGUAUGAGUGGUGUGGAGUCUUCAUAAAGCUAGAUAACCGAAAGUA	62	chr7(+):41509404-41509465
cfa-miR-96	UUUGGCACUAGCACAUUUUUGCU	23	cfa-mir-96	CUGCUUGGCCGAUUUUGGCACUAGCACAUUUUUGCUUGUGUCUCUCCGCUCUGAGCAAUCAUGUGCAGUGCCAAUAUGGGAAAAGCGGG	89	chr14(+):7068754-7068842
cfa-miR-98	UGAGGUAGUAAGUUGUAUUGUU	22	cfa-mir-98	UGAGGUAGUAAGUUGUAUUGUUGUGGGGUAGGGAUUUUAGGCCCCAAUUAGAAGAUAACUAUACAACUUACUACUUUCCC	80	chrX(-):45253693-45253772
cfa-miR-99a	AACCCGUAGAUCCGAUCUUGU	21	cfa-mir-99a-2	AACCCGUAGAUCCGAUCUUGUGGUGAUAGUCCACACAAGCUUGUGUCUAUAGGUAUG	57	chr5(+):12047369-12047425
cfa-miR-99b	CACCCGUAGAACCGACCUUGCG	22	cfa-mir-99b	CACCCGUAGAACCGACCUUGCGGGGCCUUCGCCGCACACAAGCUCGAGUCUGUGGGUCUG	60	chr1(-):105400925-105400984
cgr-let-7a	UGAGGUAGUAGGUUGUAUAGUU	22	cgr-let-7a-1	CACUGUGGGAUGAGGUAGUAGGUUGUAUAGUUUUAGGGUCACACCCACCACUGGGAGAUAACUAUACAAUCUACUGUCUUUCCUAAGGUGAUGGAAAAGU	100	JH000030.1(-):3831224-3831323
cgr-let-7a-2	CUGUACAGCCUCCUAGCUUUCC	22	cgr-let-7a-2	AGGUUGAGGUAGUAGGUUGUAUAGUUUAGAGUUACAUCAAGGGAGAUAACUGUACAGCCUCCUAGCUUUCCU	72	JH002112.1(-):148261-148282
cgr-let-7b	UGAGGUAGUAGGUUGUGUGGUU	22	cgr-let-7b	ACCGCAGGGUGAGGUAGUAGGUUGUGUGGUUUCAGGGCAGUGAUGUUGCCCCUUAGAAGAUAACUAUACAACCUACUGCCUUCCCUGAGGGGCCCAGGGA	100	JH002598.1(+):107142-107163
cgr-let-7d-5p	AGAGGUAGUAGGUUGCAUAGUU	22	cgr-let-7d	GCUCCUAGGAAGAGGUAGUAGGUUGCAUAGUUUUAGGGCAGGGAUUUUGCCCACAAGGAGGUAACUAUACGACCUGCUGCCUUUCUUAGGGCCUU	95	JH000030.1(-):3829137-3829231
cgr-let-7f	UGAGGUAGUAGAUUGUAUAGUU	22	cgr-let-7f	UCUAUCAGAGUGAGGUAGUAGAUUGUAUAGUUGUGGGGUAGUGAUUUUACCCUGUUCAGGAGAUAACUAUACAAUCUAUUGCCUUCCCUGAGGAGUAGAC	100	JH000030.1(-):3830940-3830961
cgr-let-7g-5p	UGAGGUAGUAGUUUGUACAGUU	22	cgr-let-7g	AUUCCAGGCUGAGGUAGUAGUUUGUACAGUUUGAGGGUCUAUGAUACCACCCGGUACAGGAGAUAACUGUACAGGCCACUGCCUUGCCAGGAACAGC	97	JH000078.1(+):2992041-2992137
cgr-miR-1	UGGAAUGUAAAGAAGUGUGUAU	22	cgr-mir-1	CGAACUACCUGCUUGGGGCACACACUUCUUUAUAUGCCCAUAUGGACCUGCUAAACUAUGGAAUGUAAAGAAGUGUGUAUUUCAGGCCAG	90	JH000364.1(+):318685-318774
cgr-miR-100-5p	AACCCGUAGAUCCGAACUUGU	21	cgr-mir-100	UGUUGCCACAAACCCGUAGAUCCGAACUUGUGUUGAUCGUCCACACAAGCUUGUGUCUAUAGGUAUGUGUCUGGUA	76	JH002112.1(-):153527-153602
cgr-miR-101b-3p	UACAGUACUGUGAUAACUGAAG	22	cgr-mir-101b	GUCCUUUUUCGGUUAUCAUGGUACCGAUGCUGUAUAUCUGAAAGGUACAGUACUGUGAUAACUGAAGAAUGGUGGUG	77	JH000649.1(+):945587-945663
cgr-miR-103-3p	AGCAGCAUUGUACAGGGCUAUGA	23	cgr-mir-103	UCGUGCUUUCAGCUUCUUUACAGUGCUGCCUUGUAGCAUUCAGGUCAAGCAGCAUUGUACAGGGCUAUGAAAGAACCAA	79	JH000136.1(-):1241800-1241878
cgr-miR-106b-5p	UAAAGUGCUGACAGUGCAGAUA	22	cgr-mir-106b	CUGCUGGGGCUAAAGUGCUGACAGUGCAGAUAGUGGUCCUCUCUGUGCUACCGCACUGUGGGUACUUGCUGCUCCAGCAGG	81	JH001296.1(-):179099-179179
cgr-miR-107	AGCAGCAUUGUACAGGGCUAUC	22	cgr-mir-107	CUCUCUGCUUUCAGCUUCUUUACAGUGUUGCCUUGUGGCAUGGAAUUCAAGCAGCAUUGUACAGGGCUAUCAAAGCACUG	80	JH000132.1(-):205737-205816
cgr-miR-10a-5p	UACCCUGUAGAUCCGAAUUUGU	22	cgr-mir-10a	UUCUGUAUAUACCCUGUAGAUCCGAAUUUGUGUAAGGAAUUUUGUGGUCACAAAUUCGUAUCUAGGGGAAUAUGUAGUUGA	81	JH000166.1(+):154110-154190
cgr-miR-10b-5p	UACCCUGUAGAACCGAAUUUGU	22	cgr-mir-10b	UGUCUAUAUAUACCCUGUAGAACCGAAUUUGUGUGGUACCCACAUAGUCACAGAUUCGAUUCUAGGGGAAUAUAUGGUCG	80	JH000109.1(-):1421205-1421284
cgr-miR-122	UGGAGUGUGACAAUGGUGUUU	21	cgr-mir-122	AGCAGAGCUGUGGAGUGUGACAAUGGUGUUUGUGUCCAAACUAUCAAACGCCAUUAUCACACUAAAUAGCUACUGCUAGG	80	JH000659.1(-):638593-638672
cgr-miR-124	UAAGGCACGCGGUGAAUGCCAA	22	cgr-mir-124	ACUCUGCCCUCCGUGUUCACAGCGGACCUUGAUUUAAUGUCAUACAAUUAAGGCACGCGGUGAAUGCCAAGAGCGGAGCC	80	JH000824.1(+):714302-714381
cgr-miR-1249	ACGCCCUUCCCCCCCUUCUUCA	22	cgr-mir-1249	CGAUUCUUGUUUGCAUGGGGAGGAGGGAGGGGAUGGGCCAAGUUCCCUGUGCCUGGAACGCCCUUCCCCCCCUUCUUCACCUGGCGAACUCCUACUCG	98	JH001887.1(+):67394-67491
cgr-miR-125b-5p	UCCCUGAGACCCUAACUUGUGA	22	cgr-mir-125b	CUUUUCCUAGUCCCUGAGACCCUAACUUGUGAGGGAUUUUAGUAACAUCACAAGUCAGGCUCUUGGGACCUAGGCGGA	78	JH000146.1(-):89052-89129
cgr-miR-1260	AUCCCACCGCUGCCACCA	18	cgr-mir-1260	ACUUGGGAAAUCCCACCGCUGCCACCAAAUAAAGUGAAACACAGUAAAUGGGGAUCGCUAUGGAGUCAAAGCAAGUUUGA	80	JH000033.1(+):3309782-3309861
cgr-miR-126a	UCGUACCGUGAGUAAUAAUGCG	22	cgr-mir-126a	CGGUGACAGCACAUUAUUACUUUUGGUACGCGCUGUGACACUUCAAACUCGUACCGUGAGUAAUAAUGCGCUGUCAGCAG	80	JH003541.1(+):12281-12360
cgr-miR-128-3p	UCACAGUGAACCGGUCUCUUU	21	cgr-mir-128	UGUUGGAUUCGGGGCCGUAGCACUGUCUGAGAGGUGUAUAUUUCUCACAGUGAACCGGUCUCUUUUUCAGCUGCU	75	JH000082.1(+):511517-511591
cgr-miR-141	UAACACUGUCUGGUAAAGAUGGC	23	cgr-mir-141	GACUGGCUUUGGGUCCAUCUUCCAGUGCAGUGUUGGAUGGUUGAAGUAUGAAGCUCCUAACACUGUCUGGUAAAGAUGGCCCCCGGGUCA	90	JH000031.1(+):4002691-4002780
cgr-miR-142-5p	CCCAUAAAGUAGAAAGCACUAC	22	cgr-mir-142	AGUGCAGUCACCCAUAAAGUAGAAAGCACUACUAACAGCACUGGAGGGUGUAGUGUUUCCUACUUUAUGGAUGAGUGUA	79	JH000425.1(-):187817-187895
cgr-miR-143	UGAGAUGAAGCACUGUAGCUC	21	cgr-mir-143	CUGUCUCCCAGCCUGAGGUGCAGUGCUGCAUCUCUGGUCAGUUGGGAGUCUGAGAUGAAGCACUGUAGCUCAGGAAGGGA	80	JH000986.1(-):202913-202992
cgr-miR-146a	UGAGAACUGAAUUCCAUGGGUU	22	cgr-mir-146a	CCUCAGCUCUGAGAACUGAAUUCCAUGGGUUGUGUCAAUGUCAGACCUGUGAAGUUCAGUUCUUCAGCUGGGAUAGCUCU	80	JH000303.1(+):1014971-1015050
cgr-miR-146b-5p	UGAGAACUGAAUUCCAUAGGCUG	23	cgr-mir-146b	ACCUGGCUCUGAGAACUGAAUUCCAUAGGCUGUGAGCUCUAGCAAAUGCCCUAGGGACUCAGUUCUGGUGCCCGGUUGU	79	JH000895.1(+):588891-588969
cgr-miR-148a	UCAGUGCACUACAGAACUUUGU	22	cgr-mir-148a	GAGGCAAAGUUCUGAGACACUUCGACUCUGAGUAUGAUAGAAGUCAGUGCACUACAGAACUUUGUCUC	68	JH000116.1(+):864991-865058
cgr-miR-148b-3p	UCAGUGCAUCACAGAACUUUGU	22	cgr-mir-148b	AUUUGAGGUGAAGUUCUGUUAUACACUCAGGCUGUGGCUCUGAAAGUCAGUGCAUCACAGAACUUUGUCUCGAAAGCU	78	JH001354.1(+):427-504
cgr-miR-151-5p	UCGAGGAGCUCACAGUCUAGU	21	cgr-mir-151	UUCCUGCCCUCGAGGAGCUCACAGUCUAGUAUGUCUCCUUCCUACUAGACUGAGGCUCCUUGAGGACAGGGAUCG	75	JH001423.1(+):191400-191474
cgr-miR-15b-5p	UAGCAGCACAUCAUGGUUUACA	22	cgr-mir-15b	AAAGUACUAUAGCAGCACAUCAUGGUUUACAUACUAUAGUCAAGAUGCGAAUCAUUAUUUGCUGCUCUAGAAAUUUAA	78	JH001756.1(+):252840-252917
cgr-miR-16-5p	UAGCAGCACGUAAAUAUUGGCG	22	cgr-mir-16	GCAGUGCCUUAGCAGCACGUAAAUAUUGGCGUUAAGAUUCUGAAAUUAUCUCCAGUAUUAACUGUGCUGCUGAAGUAAGGUUGG	84	JH000694.1(+):802988-803071
cgr-miR-181a-5p	AACAUUCAACGCUGUCGGUGAGU	23	cgr-mir-181a	GCUUCAGUGAACAUUCAACGCUGUCGGUGAGUUUGGAAUUCAAAUAAAAACCAUCGACCGUUGAUUGUACCCUAUAGCUAA	81	JH000549.1(+):850517-850597
cgr-miR-181b-5p	AACAUUCAUUGCUGUCGGUGG	21	cgr-mir-181b	GUCACAAUCAACAUUCAUUGCUGUCGGUGGGUUGAACUGUGUAGAAAAGCUCACUGAACAAUGAAUGCAACUGUGGCC	78	JH000549.1(+):850698-850775
cgr-miR-181c-5p	AACAUUCAACCUGUCGGUGAGU	22	cgr-mir-181c	GUUUGGGGGAACAUUCAACCUGUCGGUGAGUUUGGGCAGCUCAGACAAACCAUCGACCGUUGAGUGGACCCCGAGGCCUG	80	JH000286.1(+):1109008-1109087
cgr-miR-181d-5p	AACAUUCAUUGUUGUCGGUGGGU	23	cgr-mir-181d	GUCACAAUCAACAUUCAUUGUUGUCGGUGGGUUGUGAUGAGGAGGCCAGACCCACCGGGGGAUGAAUGUCACUGUGGCUGG	81	JH000286.1(+):1109186-1109266
cgr-miR-182	UUUGGCAAUGGUAGAACUCACACC	24	cgr-mir-182	UCCCACCCUUUUUGGCAAUGGUAGAACUCACACCGGUGAGGUACUGGGACCCGGUGGUUCUAGACUUGCCAACUAUGGUGUAAGUGCUGAGCUGCUGAAG	100	JH000073.1(-):2318803-2318902
cgr-miR-183	AUGGCACUGGUAGAAUUCACUG	22	cgr-mir-183	UGUUCUGUGUAUGGCACUGGUAGAAUUCACUGUGAACAGUCUCAGUCAGUGAAUUACCGAAGGGCCAUAAACAGAGCAGA	80	JH000073.1(-):2322620-2322699
cgr-miR-1839-3p	AGACCUACUUAUCUACCAACAG	22	cgr-mir-1839	CUAAAUGAAAAGGUAGAUAGAACAGGUCUUGUUUGCAAAAUAAAUCCAAGACCUACUUAUCUACCAACAGCCAUUACCUA	80	JH001657.1(+):14500-14579
cgr-miR-184	UGGACGGAGAACUGAUAAGGGU	22	cgr-mir-184	UCGCCUGGCAAUCACGUUUCCUUAUCACUUUUCCAGCCAGCUUUGUGACUCUAAGUGUUGGACGGAGAACUGAUAAGGGUAGGUGAUUGG	90	JH000018.1(+):1675074-1675163
cgr-miR-186-5p	CAAAGAAUUCUCCUUUUGGGCUU	23	cgr-mir-186	UACAACUUUCCAAAGAAUUCUCCUUUUGGGCUUUCUCAUUUUAUUUUAAGCCCAAAGGUGAAUUUUUUGGGAAGUAUGA	79	JH000264.1(-):705202-705280
cgr-miR-192	CUGACCUAUGAAUUGACAGCCA	22	cgr-mir-192	GCACAGGGCUCUGACCUAUGAAUUGACAGCCAGUGCUCUGGUCUCUCCUCUGGCUGCCAAUUCCAUAGGUCACAGGUAUG	80	JH001367.1(-):289739-289818
cgr-miR-193a	AACUGGCCUACAAAGUCCCAGU	22	cgr-mir-193a	GAGAGCUGGGUCUUUGCGGGCAAGAUGAGGGUGUCAGUUCAACUGGCCUACAAAGUCCCAGUCCUC	66	-
cgr-miR-194	UGUAACAGCAACUCCAUGUGGA	22	cgr-mir-194	GUCAUCACAUGUAACAGCAACUCCAUGUGGACUGUGGGCUGACUUCCAGUGGAGGUGCUGUUACUCUUGAUGGCCACCAA	80	JH000002.1(+):3326794-3326873
cgr-miR-195	UAGCAGCACAGAAAUAUUGGCA	22	cgr-mir-195	UCCUGGCUCUAGCAGCACAGAAAUAUUGGCACUGGGAAGCGAGUCUGCCAAUAUUGGCUGUGUUGCUCCAGGCAGGGUGG	80	JH000064.1(+):2276744-2276823
cgr-miR-196a-5p	UAGGUAGUUUCAUGUUGUUGGG	22	cgr-mir-196a	AUCUGUGGCUUAGGUAGUUUCAUGUUGUUGGGAUUGAGUUUUGAACUCGGCAACAAGAAACUGCCUGAGUUACAUCA	77	JH000760.1(-):79295-79371
cgr-miR-196b	UAGGUAGUUUCCUGUUGUUGGG	22	cgr-mir-196b	GUCGGUGAUUUAGGUAGUUUCCUGUUGUUGGGAUCCACCUUUCUCUCGACAGCACGACACUGCCUUCAUUACUUCAGUUG	80	JH000291.1(-):82690-82769
cgr-miR-199a-3p	ACAGUAGUCUGCACAUUGGUU	21	cgr-mir-199a	CCCCGCCAUCCCAGUGUUCAGACUAGCUGUUCAGCAGGCUGUGAUAUGUACAGUAGUCUGCACAUUGGUUAGGCUGGGCG	80	JH000173.1(+):721995-722074
cgr-miR-19b-3p	UGUGCAAAUCCAUGCAAAACUGA	23	cgr-mir-19b	GUCUAUGGUUAGUUUUGCAGGUUUGCAUCCAGCUGUAUAAUACUCUGCUGUGCAAAUCCAUGCAAAACUGACUGUGGUGG	80	JH001979.1(-):109073-109152
cgr-miR-200a	UAACACUGUCUGGUAACGAUGUU	23	cgr-mir-200a	GGGCCUCUGUGGGCAUCUUACCGGACAGUGCUGGAUUUCUUGACUUGACUCUAACACUGUCUGGUAACGAUGUUCAAAGGUGACCC	86	JH001219.1(+):152161-152246
cgr-miR-200b	UAAUACUGCCUGGUAAUGAUGAC	23	cgr-mir-200b	UCCAACUUGGGCAGCCGUGGCCAUCUUACUGGGCAGCAUUGGAUAGUGUCUGAUCUCUAAUACUGCCUGGUAAUGAUGACGGCGGAGCCC	90	JH001219.1(+):151410-151499
cgr-miR-202	UUCCUAUGCAUAUACUUCUUU	21	cgr-mir-202	GUUCCUUUUUCCUAUGCAUAUACUUCUUUGUGGAACUGGUCUAAAGAGGUGUAGUGCAUGGGAAAAUGGAGC	72	JH001729.1(-):166771-166842
cgr-miR-210-3p	CUGUGCGUGUGACAGCGGCUGA	22	cgr-mir-210	GGCUCAGGACAGCCACUGCCCACCGCACACUGCGUUGCUCCGGACCCACUGUGCGUGUGACAGCGGCUGAUCUGUCCCU	79	JH001184.1(-):77044-77122
cgr-miR-214-3p	UACAGCAGGCACAGACAGG	19	cgr-mir-214	GUCAUGUGUCUGCCUGUCUACACUUGCUGUGCAGAACAUCCGCUCACCUGUACAGCAGGCACAGACAGGCAGUCACAU	78	JH000079.1(-):370058-370135
cgr-miR-215-3p	UCUGUCAUUCUGUAGGCCAAU	21	cgr-mir-215	UACAGGAAAAUGACCUAUGAAUUGACAGACAGUAUGGCUGUGUAUGUCUGUCAUUCUGUAGGCCAAUAUUCUGUAUG	77	JH000002.1(+):3327065-3327141
cgr-miR-215-5p	AUGACCUAUGAAUUGACAGACA	22	cgr-mir-215	UACAGGAAAAUGACCUAUGAAUUGACAGACAGUAUGGCUGUGUAUGUCUGUCAUUCUGUAGGCCAAUAUUCUGUAUG	77	JH000002.1(+):3327065-3327141
cgr-miR-218a	UUGUGCUUGAUCUAACCAUGUG	22	cgr-mir-218a	GGCUUUCCUUUGUGCUUGAUCUAACCAUGUGGUGGAACGAUGGAAACGGAACAUGGUUCUGUCAAGCACCGCGGAAAGUA	80	JH000047.1(+):925537-925616
cgr-miR-22-3p	AAGCUGCCAGUUGAAGAACUGU	22	cgr-mir-22	GAGCCGCAGUAGUUCUUCAGUGGCAAGCUUUAUGUCCUGACCCAGCUAAAGCUGCCAGUUGAAGAACUGUUGCCCUCUG	79	JH003801.1(-):17001-17079
cgr-miR-23a-3p	AUCACAUUGCCAGGGAUUUCC	21	cgr-mir-23a	UUGGCCGGCUGGGGUUCCUGGGGAUGGGAUUUGAUGCCAGUCACAAAUCACAUUGCCAGGGAUUUCCAACUGACCU	76	JH000286.1(-):1079003-1079078
cgr-miR-23b-3p	AUCACAUUGCCAGGGAUUACC	21	cgr-mir-23b	CUGGCUGCUUGGGUUCCUGGCAUGCUGAUUUGUGACUUGAGAUUAAAAUCACAUUGCCAGGGAUUACCACGCAACCA	77	JH002734.1(-):36660-36736
cgr-miR-24-3p	UGGCUCAGUUCAGCAGGAACAGG	23	cgr-mir-24	UCCGCCUCCUGUGCCUACUGAGCUGAAACAGUUGAUUCCAGUGCACUGGCUCAGUUCAGCAGGAACAGGAGUCCAGCC	78	JH000286.1(-):1078704-1078781
cgr-miR-25-3p	CAUUGCACUUGUCUCGGUCUGA	22	cgr-mir-25	CGGGACUGGCCAGUGUUGAGAGGCGGAGACUUGGGCAAUUGCUGGAAGCUGCCCUGGGCAUUGCACUUGUCUCGGUCUGACAGUGCCGGCCCAACACUG	99	JH001296.1(-):178664-178762
cgr-miR-26a-2	UUCAAGUAAUCCAGGAUAGG	20	cgr-mir-26a-2	UGUGGCUGGAUUCAAGUAAUCCAGGAUAGGCUGUUUCCAUGUGUGAGGCCUAUUCUUGAUUACUUGUUUCUGGAGGCAG	79	JH000814.1(-):743060-743138
cgr-miR-26b-5p	UUCAAGUAAUUCAGGAUAGGUU	22	cgr-mir-26b	GGGACCCAGUUCAAGUAAUUCAGGAUAGGUUGUGGUGCUGGCCAGCCUGUUCUCCAUUACUUGGCUCGGGGGCCGGU	77	JH002214.1(+):192684-192760
cgr-miR-27a-3p	UUCACAGUGGCUAAGUUCCGC	21	cgr-mir-27a	CCUGAGGAGCAGGGCUUAGCUGCUUGUGAGCAAGGUCCGCAGCAAGUCGUGUUCACAGUGGCUAAGUUCCGCUCCCCCGGG	81	JH000286.1(-):1078836-1078916
cgr-miR-27b-3p	UUCACAGUGGCUAAGUUCUGC	21	cgr-mir-27b	AACAAGGUGCAGAGCUUAGCUGAUUGGUGAACAGUGAUUGGUUUCCGCUUUGUUCACAGUGGCUAAGUUCUGCACCUGAAGA	82	JH002734.1(-):36430-36511
cgr-miR-28-5p	AAGGAGCUCACAGUCUAUUGA	21	cgr-mir-28	CCCUACCCUCAAGGAGCUCACAGUCUAUUGAGUUGCCUUUCUGAUUCUCCCACUAGAUUGUGAGCUCCUGGAGGGCAGGCA	81	JH000017.1(-):3563425-3563505
cgr-miR-29a-3p	UAGCACCAUCUGAAAUCGGUU	21	cgr-mir-29a	UUAGAGGAUGACUGAUUUCUUUUGGUGUUCAGAGUCAAUAGAAUUUUCUAGCACCAUCUGAAAUCGGUUAUAAUGAUU	78	JH005876.1(-):8380-8457
cgr-miR-29b-3p	UAGCACCAUUUGAAAUCAGUGUU	23	cgr-mir-29b	CCUUCAGGAAGCUGGUUUCAUAUGGUGGUUUAGAUUUAAAUAGUGAUUGUCUAGCACCAUUUGAAAUCAGUGUUCUUGGUGGA	83	JH005876.1(-):8713-8795
cgr-miR-30a-3p	CUUUCAGUCGGAUGUUUGCAGC	22	cgr-mir-30a	AGUGAGCGACUGUAAACAUCCUCGACUGGAAGCUGUGAAGCCACAAAUGGGCUUUCAGUCGGAUGUUUGCAGCUGCCUACUG	82	JH000029.1(-):3496113-3496194
cgr-miR-30b-5p	UGUAAACAUCCUACACUCAGCU	22	cgr-mir-30b	GUUCAGUUCAUGUAAACAUCCUACACUCAGCUGUCAUACAUGAGUUGGCUGGGAUGUGGAUGUUUACGUCAGCUGUCUU	79	JH020411.1(-):249-327
cgr-miR-30e-3p	CUUUCAGUCGGAUGUUUACAGC	22	cgr-mir-30e	CUUUGCUACUGUAAACAUCCUUGACUGGAAGCUGUAAGGUGUUGAGAAGAGCUUUCAGUCGGAUGUUUACAGCGGCAGGCUGC	83	JH000283.1(+):438667-438749
cgr-miR-30e-5p	UGUAAACAUCCUUGACUGGAAGC	23	cgr-mir-30e	CUUUGCUACUGUAAACAUCCUUGACUGGAAGCUGUAAGGUGUUGAGAAGAGCUUUCAGUCGGAUGUUUACAGCGGCAGGCUGC	83	JH000283.1(+):438667-438749
cgr-miR-31-5p	AGGCAAGAUGCUGGCAUAGCUG	22	cgr-mir-31	CCUGGAGAGGAGGCAAGAUGCUGGCAUAGCUGUUGAACUAGAACCUGCUAUGCCAACAUAUUGCCAUCUUUCCUGUC	77	JH001015.1(-):239153-239229
cgr-miR-32-3p	CAAUUUAGUGUGUGUGAUAUU	21	cgr-mir-32	CUGGUGGAGAUAUUGCACAUUACUAAGUUGCAUGUUGUCACGGCCUCAGUGCAAUUUAGUGUGUGUGAUAUUUUCACGUGA	81	JH000228.1(-):1290648-1290728
cgr-miR-32-5p	UAUUGCACAUUACUAAGUUGC	21	cgr-mir-32	CUGGUGGAGAUAUUGCACAUUACUAAGUUGCAUGUUGUCACGGCCUCAGUGCAAUUUAGUGUGUGUGAUAUUUUCACGUGA	81	JH000228.1(-):1290648-1290728
cgr-miR-320a	AAAAGCUGGGUUGAGAGGGCGA	22	cgr-mir-320a	GCGCCUCGCUACCCUCCGCCUUCUCUUCCCGGUUCUUCCCGGAGUCGGGAAAAGCUGGGUUGAGAGGGCGAAAAAAAAAG	80	JH000034.1(-):1890160-1890239
cgr-miR-33	GUGCAUUGUAGUUGCAUUGC	20	cgr-mir-33	GCUGCUGUGGUGCAUUGUAGUUGCAUUGCAUGUUCCGGCAGUACCUGUGCAAUGUUCCCACAGUGCAUCACAGAGGCCUG	80	JH001848.1(+):153548-153627
cgr-miR-340-5p	UUAUAAAGCAAUGAGACUGAUU	22	cgr-mir-340	UUGGUGUGAUUAUAAAGCAAUGAGACUGAUUGUCAUAUGUCGUUUGUGGGAUCCGUCUCAGUUACUUUAUAGCCAUACCUGGUA	84	JH000566.1(+):523039-523122
cgr-miR-342-3p	UCUCACACAGAAAUCGCACCCGUC	24	cgr-mir-342	CUCAAGGUGAGGGGUGCUAUCUGUGAUUGAGGGGCAUGGUCAAUGGAAUUGUCUCACACAGAAAUCGCACCCGUCACCUUGGCCU	85	JH000414.1(+):950950-951034
cgr-miR-34c-5p	AGGCAGUGUAGUUAGCUGAUUGC	23	cgr-mir-34c	CUAGUUACUAGGCAGUGUAGUUAGCUGAUUGCUAAUAGUACCAAUCACUAACCACACGGCCAGGUAAAAAGACU	74	JH000115.1(+):808827-808900
cgr-miR-361	UUAUCAGAAUCUCCAGGGGUAC	22	cgr-mir-361	CUUGGAAGCUUAUCAGAAUCUCCAGGGGUACUUAUUAUUUGAAAAAGUCCCCCAGGUGUGGUUCUGAUUCGUUUCCUUCU	80	JH001478.1(+):84893-84972
cgr-miR-365-3p	UAAUGCCCCUAAAAAUCCUUAU	22	cgr-mir-365	GGGAAAAUGAGGGACUUUUGGGGGCAGAUGUGUUUCCAUUCCGCUAUCAUAAUGCCCCUAAAAAUCCUUAUUGCUCUUGCA	81	JH000052.1(+):3327293-3327373
cgr-miR-369-3p	AAUAAUACAUGGUUGAUCUUU	21	cgr-mir-369	CUUGAAGGGAGAUCGACCGUGUUAUAUUCGCUUGGCUGACUUCGAAUAAUACAUGGUUGAUCUUUUCUCGGUAUC	75	JH000884.1(+):73327-73401
cgr-miR-374-5p	AUAUAAUACAACCUGCUAAGUG	22	cgr-mir-374	CUCGGAUGGAUAUAAUACAACCUGCUAAGUGUUCUAGCACUUAUCAGGUUGUAUUAUCAUUGUCCGUGUUU	71	JH000656.1(+):639645-639715
cgr-miR-379	UGGUAGACUAUGGAACGUAGG	21	cgr-mir-379	CUGAAGAGAUGGUAGACUAUGGAACGUAGGCGUUAUGUUUUUGACCUAUGUAACAUGGUCCACUAACUCUCAGUAUCCAA	80	JH000884.1(+):36528-36607
cgr-miR-384-5p	UGUAAACAAUUCCUAGGCAAUGU	23	cgr-mir-384	AAUCAGGAAUUGUAAACAAUUCCUAGGCAAUGUGUAUAAUGUUGGUAAGUCAUUCCUAGAAAUUGUUCACAAUGCCUGUAAC	82	JH000560.1(-):15553-15634
cgr-miR-423-5p	UGAGGGGCAGAGAGCGAGACUUU	23	cgr-mir-423	GAAGUUAGGCUGAGGGGCAGAGAGCGAGACUUUUCUAUUUUCCAAAAGCUCGGUCUGAGGCCCCUCAGUCUUGCUUCC	78	JH000631.1(-):520509-520586
cgr-miR-451a	AAACCGUUACCAUUACUGAGUU	22	cgr-mir-451a	CUUGGGGAUGGCGAGGAAACCGUUACCAUUACUGAGUUUAGUAAUGGUAACGGUUCUCUUGCUGCUCCCAAA	72	JH001459.1(+):338429-338500
cgr-miR-484	UCAGGCUCAGUCCCCUCCCGAU	22	cgr-mir-484	UGCAGCCUCGUCAGGCUCAGUCCCCUCCCGAUAAACCUCUAAAUAGGGUGUUUCCCCGGGGGUGGCCUCCG	71	JH000332.1(-):1297236-1297306
cgr-miR-532-5p	CAUGCCUUGAGUGUAGGACCGU	22	cgr-mir-532	UUUCUCUUUCAUGCCUUGAGUGUAGGACCGUUAACAUCCUAAUUACCCUCCCACACCCAAGGUUUGCAGGAGAGCAA	77	JH000611.1(+):77734-77810
cgr-miR-542-3p	UGUGACAGAUUGAUAACUGAAAG	23	cgr-mir-542	UCUCAGGCGUCUCGGGGAUCAUCAUGUCACGAGAUACACUGUGCCCUUGUGACAGAUUGAUAACUGAAAGGUCUUGGAA	79	JH000353.1(-):1170704-1170782
cgr-miR-7a	UGGAAGACUAGUGAUUUUGUUGU	23	cgr-mir-7a	GGUGGUGGCCAAGGCCCAGAGGAGGUGGUUAGCAAGGCCAUGGACAGGCCAGCCCCGCCUGGAAGACUAGUGAUUUUGUUGUUGUCUCUCUAUACUCAACAACAAGUCCCAGUCUACCACACGGUGCGGGUCCUCUGAGCAUCAGGGGGAGGUAUGGGAGCACCAUUUCUGGAUGUAUUUUCUCUGCCUUCUAUGUUCCCUAGCAAACUACCAAAAUAUUCCUC	224	JH002901.1(+):118788-119011
cgr-miR-7b	UGGAAGACUUGUGAUUUUGUUGUU	24	cgr-mir-7b	AGUGCUAUGUGGAAGACUUGUGAUUUUGUUGUUCUAAUGUGAUAUGACAACAAGUCACAGCCGGCCUCAUAGCGUGGACU	80	JH000282.1(+):434229-434308
cgr-miR-802	UCAGUAACAAAGAUUCAUCCU	21	cgr-mir-802	GUUCUAUUAUUUGCAAUCAGUAACAAAGAUUCAUCCUGUGUCAAUUGCACAACACGGAGAGUCUUUGUCACUCAGUGUGAUUAAUAGCCUUCCACU	96	JH000556.1(+):987480-987575
cgr-miR-872-5p	AAGGUUACUUGUUAGUUCAGG	21	cgr-mir-872	GACUUGUCAGAAGGUUACUUGUUAGUUCAGGACCUCAUUACUUUCUGCCUGAACUAUUGCAGUAGCCUCCUAACUGGUU	79	JH000371.1(-):424956-425034
cgr-miR-9	UCUUUGGUUAUCUAGCUGUAUG	22	cgr-mir-9	GAGUUGUUAUCUUUGGUUAUCUAGCUGUAUGAGUGUAUUGGUCUUCAUAAAGCUAGAUAACCGAAAGUAAAAACUCCUUC	80	JH000258.1(+):941049-941128
cgr-miR-92a-3p	UAUUGCACUUGUCCCGGCCUGU	22	cgr-mir-92a	CUUUCUACACAGGCUGGGAUUUGUUGCAAUGCUGUGUUUCUCGAUGGUAUUGCACUUGUCCCGGCCUGUUGAGUUUGG	78	JH001979.1(-):108958-109035
cgr-miR-93-3p	ACUGCUGAGCUAGCACUUCCCGA	23	cgr-mir-93	AUGGGGGCUCCAAAGUGCUGUUCGUGCAGGUAGUGUAAUUACCUGACCUACUGCUGAGCUAGCACUUCCCGAGCCCCCAGG	81	JH001296.1(-):178880-178960
cgr-miR-98	UGAGGUAGUAAGUUGUAUUGUU	22	cgr-mir-98	AUGCUGGGGUGAGGUAGUAAGUUGUAUUGUUGUGGGGUAGGGAUUUUGGGCCCCAAUAAGAAGAUAACUAUACAACUUAC	80	JH000201.1(+):1737577-1737656
cgr-miR-99a-5p	AACCCGUAGAUCCGAUCUUGU	21	cgr-mir-99a	CGUUGACAUAAACCCGUAGAUCCGAUCUUGUGGUGAAAGUGGACGCACAAGCUCGCUUCUAUGGGUCUGUGGCAGUGU	78	JH000146.1(-):137344-137421
chi-let-7a-5p	UGAGGUAGUAGGUUGUAUAGUU	22	chi-let-7a	AGACUGACGGCCCUUUGGGGUGAGGUAGUAGGUUGUAUAGUUUGGGGCUCUGCCCUGCUAUGGGAUAACUAUACAAUCUACUGUCUUUCCUGAAGUGGCUGUAAUA	106	chr5(+):118521992-118522097
chi-let-7b-5p	UGAGGUAGUAGGUUGUGUGGUU	22	chi-let-7b	GGCGGGGUGAGGUAGUAGGUUGUGUGGUUUCAGGGUAGUGAUGUUGCCCCCUCGGAAGAUAACUAUACAACCUACUGCCUUCCUUGAGGGGCCCAGU	97	chr5(+):118522775-118522871
chi-let-7c-5p	UGAGGUAGUAGGUUGUAUGGUU	22	chi-let-7c	GAAGCUGUGUGCAUCCGGGUUGAGGUAGUAGGUUGUAUGGUUUAGAGUUACACCCUGGGAGUUAACUGUACAACCUUCUAGCUUUCCUUGGAGCACACUUGAGCCAUC	108	chr1(-):20809702-20809809
chi-let-7d-5p	AGAGGUAGUAGGUUGCAUAGUU	22	chi-let-7d	AAUGGGUUCCUAGGAAGAGGUAGUAGGUUGCAUAGUUUUAGGGCAGGGAUUUUGCCCACAAGGAGGUAACUAUACGACCUGCUGCCUUUCUUAGGGCCUUAUUAU	105	chr8(+):86753372-86753476
chi-let-7e-5p	UGAGGUAGGAGGUUGUAUAGUU	22	chi-let-7e	ACCUGCCGCGCCCCCCGGGCUGAGGUAGGAGGUUGUAUAGUUGAGGAGGACACCCAAGGAGAUCACUAUACGGCCUCCUAGCUUUCCCCAGGCUGCGCCCUGCACGGGA	109	chr18(+):62075747-62075855
chi-let-7f-5p	UGAGGUAGUAGAUUGUAUAGUU	22	chi-let-7f	AAAAGAUUGCUCUAUCAGAGUGAGGUAGUAGAUUGUAUAGUUGUGGGGUAGUGAUUUUACCCUGUUCAGGAGAUAACUAUACAAUCUAUUGCCUUCCCUGAGGAGUAGAC	110	chr8(+):86751159-86751268
chi-let-7g-5p	UGAGGUAGUAGUUUGUACAGUU	22	chi-let-7g	CCUUUUGCCUGAUUCCAGGCUGAGGUAGUAGUUUGUACAGUUUGAGGGUCUAUGAUACCACCCGGUACAGGAGAUAACUGUACAGGCCACUGCCUUGCCGGGAACAG	107	chr22(+):50154243-50154349
chi-let-7i-5p	UGAGGUAGUAGUUUGUGCUGUU	22	chi-let-7i	CCCGACACCAUGGCCCUGGCUGAGGUAGUAGUUUGUGCUGUUGGUCGGGUUGUGACAUUGCCCGCUGUGGAGAUAACUGCGCAAGCUACUGCCUUGCUAGUGCUGGUG	108	chr5(-):52010869-52010976
chi-miR-1	UGGAAUGUAAAGAAGUAUGUAU	22	chi-mir-1	UACCUGCUUGGGAAACAUACUUCUUUAUGUGCCCAUAUGGACCUGCUAAGCUAUGGAAUGUAAAGAAGUAUGUAUUUCAGGUCGGGAACUCUC	93	chr13(-):55663345-55663437
chi-miR-100-5p	AACCCGUAGAUCCGAACUUGU	21	chi-mir-100	AGGCCUGUUGCCACAAACCCGUAGAUCCGAACUUGUGGUGAUAGUGCACACAAGCUUGUGUCUAUAGGUAUGUGUCUGUGGGC	83	chr15(-):35916181-35916263
chi-miR-101-3p	UACAGUACUGUGAUAACUGA	20	chi-mir-101	AGGCUGCCCUGGCUCAGUUAUCACAGUGCUGAUGCUGUCCAUUCUAAAGGUACAGUACUGUGAUAACUGAAGGAUGGCAGCCA	83	chr3(+):81377563-81377645
chi-miR-103-3p	AGCAGCAUUGUACAGGGCUAUGA	23	chi-mir-103	GUCUUUGUGCUUUCAGCUUCUUUACAGUGCUGCCUUGUAGCAUUCAGGUCAAGCAGCAUUGUACAGGGCUAUGAAAGAACUAAGAA	86	chr13(-):51964308-51964393
chi-miR-106b-5p	UAAAGUGCUGACAGUGCAGAU	21	chi-mir-106b	CCUGCCGGGGCUAAAGUGCUGACAGUGCAGAUAGUGGUCCUGUGUGCUACCGCACUGUGGGUACUUGCUGCUCCAGCAGG	80	chr25(+):38750004-38750083
chi-miR-107-3p	AGCAGCAUUGUACAGGGCUAU	21	chi-mir-107	UUCUCUCUGCUUUCAGCUUCUUUACAGUGUUGCCUUGUGGCAUGGAGUUCAAGCAGCAUUGUACAGGGCUAUCAAAGCACAGAGAGC	87	chr26(-):11322796-11322882
chi-miR-10a-5p	UACCCUGUAGAUCCGAAUUUGU	22	chi-mir-10a	AAGAAGAUCUGUCUGUCUUCUGUAUAUACCCUGUAGAUCCGAAUUUGUGUAAGGAAUUUUGUGAUCACAAAUUCGUAUCUAGGGGAAUAUGUAGUUGACAUAAACACUCCGCUCAUUUUUU	121	chr19(+):39033927-39034047
chi-miR-10b-5p	UACCCUGUAGAACCGAAUUUGU	22	chi-mir-10b	CAGUAACGUUGUCUAUAUAUACCCUGUAGAACCGAAUUUGUGUGGUAUCCUCGUAGUCACAGAUUCGAUUCUAGGGGAAUAUAUGGUCGAUGCAAAAACUUCAC	104	chr2(-):21871351-21871454
chi-miR-122	UGGAGUGUGACAAUGGUGUUUG	22	chi-mir-122	CCUUAGCAGAGCUGUGGAGUGUGACAAUGGUGUUUGUGUCCAAACUAUCAAACGCCAUUAUCACACUAAAUAGCUACUGUUAGGCAAUCCUUCCC	95	chr24(+):60739784-60739878
chi-miR-1249	ACGCCCUUCCCCCCCUUCUUCA	22	chi-mir-1249	UCCUCAGAUUCUUGUUUGCAUGGGGAGGAGGGAGGAGAUGGGCCACGUUCCCUCUGCCUGGAACGCCCUUCCCCCCCUUCUUCACCUAGCGAACUCCUACUCGUCCUUCAAGAC	114	AJPT02057647.1(+):77-190
chi-miR-124a	UAAGGCACGCGGUGAAUGCC	20	chi-mir-124a	AUCAAGAUCAGACUCUGCCCUCCGUGUUCACAGCGGACCUUGAUUUAAUGUCAUACAAUUAAGGCACGCGGUGAAUGCCAAGAGCGGAGCCUACGGGCGGCUGCACUUGAA	111	chr14(+):40474234-40474344
chi-miR-125b-5p	UCCCUGAGACCCUAACUUGU	20	chi-mir-125b	GACUUUUCCUAGUCCCUGAGACCCUAACUUGUGAGGUAUUUUAGUAACAUCACAAGUCAGGCUCUUGGGACCUAGGCGGAGGG	83	chr1(-):20759329-20759411
chi-miR-126-3p	UCGUACCGUGAGUAAUAAUGC	21	chi-mir-126	GCUGGUGACGGGACAUUAUUACUUUUGGUACGCGCUGUGACACUUCAAACUCGUACCGUGAGUAAUAAUGCGCCGUCAGCAG	82	chr11(+):107845630-107845711
chi-miR-128-3p	UCACAGUGAACCGGUCUCUUU	21	chi-mir-128	UGUUUAAUAUUUUGCAAUAAUUGGCCUUGUUCCUGAGCUGUUGGAUUCGGGGCCGUAGCACUGUCUGAGAGGUUUACAUUUCUCACAGUGAACCGGUCUCUUUUUCAGCUGCUUCCUGGCUUCUUUUUACUC	132	chr2(-):65017076-65017207
chi-miR-133a-3p	UUUGGUCCCCUUCAACCAGCUGU	23	chi-mir-133a	CGGGACCGAAUGCUUUGCUAAAGCUGGUAAAAUGGAACCAAAUCAACUGUUCGAUGGAUUUGGUCCCCUUCAACCAGCUGUAGCUGUGCAUUGAU	95	chr13(-):55645237-55645331
chi-miR-133b	UUUGGUCCCCUUCAACCAGCU	21	chi-mir-133b	UGCCCCCUGCUCUGGCUGGUCAAACGGAACCAAGUCCGUCUUCCUGAGAGGUUUGGUCCCCUUCAACCAGCUACAGCAGGGCUGGCAAAGCCCAGUCCUUGGAGA	105	chr23(+):25419918-25420022
chi-miR-135a	UAUGGCUUUUUAUUCCUAUGUGA	23	chi-mir-135a	AGGCCUCGCUGUUCUCUAUGGCUUUUUAUUCCUAUGUGAUUCUACUGCUCACUCAUAUAGGGAUUGGAGCCGUGGCGCACGGCGGGGGCA	90	chr22(+):50096622-50096711
chi-miR-135b-5p	UAUGGCUUUUCAUUCCUAUGUGA	23	chi-mir-135b	GCUCUGCUGUGGCCUAUGGCUUUUCAUUCCUAUGUGAUUACUGUUCCAAACUCAUGUAGGGCUAAAAGCCAUGGGUUACAGUGAGGGGCGCGCGCCUACUCCUGC	105	chr16(-):2864806-2864910
chi-miR-143-3p	UGAGAUGAAGCACUGUAGCUCG	22	chi-mir-143	GCGUCCUGUCUCCCAGCCUGAGGUGCAGUGCUGCAUCUCUGGUCAGUUGGGAGUCUGAGAUGAAGCACUGUAGCUCGGGAAGGGAGAAGUUGUUCUACAGC	101	chr7(+):60508524-60508624
chi-miR-144-3p	UACAGUAUAGAUGAUGUAC	19	chi-mir-144	GGGCCCUGACUGGGAUAUCAUCAUAUACUGUAAGUUUGCGAUGAGAUACUACAGUAUAGAUGAUGUACUCGUCCGGGUGCUCCCAGCUCUGGAGCC	96	chr19(-):20538924-20539019
chi-miR-145-3p	AUUCCUGGAAAUACUGUUCUU	21	chi-mir-145	CACCUUGUCCUCACGGUCCAGUUUUCCCAGGAAUCCCUUAGAUGCUAAGAUGGGGAUUCCUGGAAAUACUGUUCUUGAGGUCAUGGUU	88	chr7(+):60509933-60510020
chi-miR-146a	UGAGAACUGAAUUCCAUAGGUU	22	chi-mir-146a	CCUAUGUGUAUCCUCAGCUUUGAGAACUGAAUUCCAUAGGUUGUGUCAGUGUCAGACCUGUGAAGUUUAGUUCUUUAGCUGGGAUAUCUCUGUCAUCCU	99	chr7(+):72031491-72031589
chi-miR-146b-5p	UGAGAACUGAAUUCCAUAGGCUGU	24	chi-mir-146b	UAAGAGAACUUUGGCCACCUGGCUCUGAGAACUGAAUUCCAUAGGCUGUGAGCUCUAGCAAAUGCCCUAGGGACUCAGUUCUGGUGCCCGGCUGCGCUACACCAUCAAU	109	chr26(+):22970956-22971064
chi-miR-148a-3p	UCAGUGCACUACAGAACUUUGU	22	chi-mir-148a	CAGUUUGGUCUUUUGAGGCAAAGUUCUGAGACACUCCGACUCUGAAUAUGAUAGAAGUCAGUGCACUACAGAACUUUGUCUCUAG	85	chr4(+):71633508-71633592
chi-miR-148b-3p	UCAGUGCAUCACAGAACUUUGU	22	chi-mir-148b	AUCAUUUCCAGUCACCGUUAGCAUUUGAGGUGAAGUUCUGUUAUACACUCAGGCUGUGGCUCUCUGAAAGUCAGUGCAUCACAGAACUUUGUCUCGAAAGCUUUCUAGC	109	chr5(-):26340976-26341084
chi-miR-151-5p	UCGAGGAGCUCACAGUCUAGU	21	chi-mir-151	ACACUUUUCCUGCCCUCGAGGAGCUCACAGUCUAGUACGUCUCAUCCCCUACUAGACUGAAGCUCCUUGAGGACAGGGAUCGUCAUACUCACCU	94	chr14(+):13263949-13264042
chi-miR-15b-5p	UAGCAGCACAUCAUGGUUUACA	22	chi-mir-15b	UUGAGGCCUUAAAGUACUGUAGCAGCACAUCAUGGUUUACAUACUACAGUCAAGAUGCGAAUCAUUAUUUGCUGCUCUAGAAAUUUAAGGAAAUUCAU	98	chr1(-):109436450-109436547
chi-miR-16a-5p	UAGCAGCACGUAAAUAUUGGAG	22	chi-mir-16a	GUCAGCAGUGCCUUAGCAGCACGUAAAUAUUGGAGUUAAGAUUCUAAAAUUAUCUCCAGUAUUAACUGUGCUGCUGAAGUAAGGUUGAC	89	chr12(-):18725843-18725931
chi-miR-16b-5p	UAGCAGCACGUAAAUAUUGGGG	22	chi-mir-16b	CUGACAUACUUGUUCCGCUCUAGCAGCACGUAAAUAUUGGGGUAGUAAAAUAAAUAUUAAACACCAAUAUUAUUGUGCUGCUUUAGCGUGACAGGGA	97	chr1(-):109436307-109436403
chi-miR-17-3p	ACUGCAGUGAAGGCACUUGUAGCA	24	chi-mir-17	GUCAGAAUAAUGUCAAAGUGCUUACAGUGCAGGUAGUGAUUUGUGCAUCUACUGCAGUGAAGGCACUUGUAGCAUUAUGGUGAC	84	chr12(+):66729474-66729557
chi-miR-181b-5p	AACAUUCAUUGCUGUCGGUGGGU	23	chi-mir-181b	CUGAUGGCUGCACUCAACAUUCAUUGCUGUCGGUGGGUUUGACUUUGAAUCAACUCACUGAUCAAUGAAUGCAAACUGCGGACCAAACA	89	chr11(+):98560989-98561077
chi-miR-181c-5p	AACAUUCAACCUGUCGGUGAG	21	chi-mir-181c	CAAGGGUUUGGGGGAACAUUCAACCUGUCGGUGAGUUUGGGCAGCUCAGGCAAACCAUCGACCGUUGAGUGGACCCCGAGGCCUGGAACUGCC	93	chr7(-):10034232-10034324
chi-miR-181d	AACAUUCAUUGUUGUCGGUGGGU	23	chi-mir-181d	UCCCCUCCCUUAGGCCACAGCAAAGGUCACAAUCAACAUUCAUUGUUGUCGGUGGGUUGUGACGGAGACCAGACCCACCGAGGGAUGAAUGUCACUGUGGCUGGGCCAGACACAGCCUCGGGGGAAUGGG	130	chr7(-):10034037-10034166
chi-miR-182	UUUGGCAAUGGUAGAACUCAC	21	chi-mir-182	GCCGCCGCCUGCCUCCCACCAUUUUUGGCAAUGGUAGAACUCACACUGGUGAGGUAAUGGGAUCCGGUGGUUCUAGACUUGCCAACUAUGGUGUGAGGGCUCAG	104	chr4(-):96226171-96226274
chi-miR-183	UAUGGCACUGGUAGAAUUCACU	22	chi-mir-183	CCAGAGAGCGUGACUCCUGUUCUGUGUAUGGCACUGGUAGAAUUCACUGUGAACAGUCUCGGUCAGUGAAUUACCGAAGGGCCAUAAACAGAGCAGAGACAGAUCCGCGA	110	chr4(-):96232544-96232653
chi-miR-192-5p	CUGACCUAUGAAUUGACAGCC	21	chi-mir-192	CGAGUGCACAGGGCUCUGACCUAUGAAUUGACAGCCAGUGCUCUCGUGUCCCCUCUGGCUGCCAAUUCCAUAGGUCACAGGUAUGUUCGCCUCAAUGCCAGCCACCA	107	chr29(-):44796495-44796601
chi-miR-194	UGUAACAGCAACUCCAUGUGGA	22	chi-mir-194	UUCUUAAUGGCAUCAUCGAUUGUAACAGCAACUCCAUGUGGACUGUGCGUCAAUUUCCAGUGGAGAUGCUGUUACUUUUGAUGGCUGCCAACUCACU	97	chr16(-):23074153-23074249
chi-miR-196a	UAGGUAGUUUCAUGUUGUUGG	21	chi-mir-196a	UGAACUGGAACUGCUGAGUGAAUUAGGUAGUUUCAUGUUGUUGGGCCUGGAUUUCUGAACACAACGACAUUAAACCACCCGACUCACGGCAGUUACUGCUCC	102	chr19(+):38976510-38976611
chi-miR-196b	UAGGUAGUUUCCUGUUGUUGG	21	chi-mir-196b	AACUGGUCGGUGAUUUAGGUAGUUUCCUGUUGUUGGGAUCCACCUUUCUCUCGACAGCACGACACUGCCUUCAUUACUUCAGUUG	85	chr4(+):70532571-70532655
chi-miR-199a-3p	ACAGUAGUCUGCACAUUGGUU	21	chi-mir-199a	UGGAAGCUUCUGGAGAUCCUGCUCCGUCGCCCCAGUGUUCAGACUACCUGUUCAGGACAAUGCCGUUGUACAGUAGUCUGCACAUUGGUUAGACUGGGCAAGGGAGAGCA	110	chr16(-):39507404-39507513
chi-miR-199b-3p	ACAGUAGUCUGCACAUUGGUU	21	chi-mir-199b	CCUCCACUCCGUCUACCCAGUGUUUAGACUAUCUGUUCAGGACUCCCAAAUUGUACAGUAGUCUGCACAUUGGUUAGGCUGGGCUGGGUGAGACCCU	97	-
chi-miR-200a	UAACACUGUCUGGUAACGAUG	21	chi-mir-200a	GGGCCUCUGUGGACAUCUUACCGGACAGUGCUGGAUUUCUCAGCUCAACUCUAACACUGUCUGGUAACGAUGUUCAAAGGUGACCCAC	88	AJPT02077529.1(-):1264-1351
chi-miR-200b	UAAUACUGCCUGGUAAUGAUGA	22	chi-mir-200b	GCCAUCGCCAUCUUACUGGGCAGCAUUGGAUGGUGUCUGGUCUCUAAUACUGCCUGGUAAUGAUGACGCUGGGGCCCUGC	80	chr16(-):51960891-51960970
chi-miR-202-5p	UUCCUAUGCAUAUACUUCUUU	21	chi-mir-202	GCCACUCGCUGUUCCUUUUUCCUAUGCAUAUACUUCUUUGAGGGUCUGGCCUAAAGAGGUGUAGGGCAUGGGAAAAUGGGGCCCCGAGGUUCCCCUGC	98	chr26(-):52891745-52891842
chi-miR-21-5p	UAGCUUAUCAGACUGAUGUUGAC	23	chi-mir-21	UGUACCACCUUGUCGGGUAGCUUAUCAGACUGAUGUUGACUGUUGAAUCUCAUGGCAACAGCAGUCGAUGGGCUGUCUGACAUUUUGGUAUC	92	chr19(+):10841436-10841527
chi-miR-214-3p	UACAGCAGGCACAGACAGGC	20	chi-mir-214	GGCCUGGCUGGACGGAGUUGUCAUGUGUCUGCCUGUCUACACUUGCUGUGCAGAACAUCCGCUCACCUGUACAGCAGGCACAGACAGGCAGUCACAUGACAACCCAGCCUGA	112	chr16(-):39501613-39501724
chi-miR-215-5p	AUGACCUAUGAAUUGACAGAC	21	chi-mir-215	AUUCAGAAAUGGUGUACAGGAAAAUGACCUAUGAAUUGACAGACAAUGGGACUAAGUCUGUCUGUCAUUUCUGUAGGCCAAUAUUCUGUAUAUCUCUGCGACUUCAA	107	chr16(-):23073850-23073956
chi-miR-218	UUGUGCUUGAUCUAACCAUGU	21	chi-mir-218	GACCAGUCGCCGCGGGGCUUUCCUUUGUGCUUGAUCUAACCAUGUGGUGGAACGAUGGAAACGGAACAUGGUUCUGUCAAGCACCGCGGAAAGCACCGCGCUCUCCUGCA	110	chr20(-):583380-583489
chi-miR-219	UGAUUGUCCAAACGCAAUUCU	21	chi-mir-219	ACUCAGGGGCUUCGCCACUGAUUGUCCAAACGCAAUUCUUGUACGAGUCUGCGGCCAACCGAGAAUUGUGGCUGGACAUCUGUGGCUGAGC	91	chr11(-):101987090-101987180
chi-miR-22-3p	AAGCUGCCAGUUGAAGAAC	19	chi-mir-22	CCUCACCUGGCUGAGCCGCAGUAGUUCUUCAGUGGCAAGCUUUAUGUCCUGACCCAGCUAAAGCUGCCAGUUGAAGAACUGUUGCCCUCUGCCCCUGGCUU	101	chr19(-):23209797-23209897
chi-miR-223-3p	UGUCAGUUUGUCAAAUACCCCA	22	chi-mir-223	CCAGCCUUCUGCAGUGCCAUGCUCUGUGUAUUUGACAAGCUGAGUUGGACACUCCAUGUAGUAGUGUCAGUUUGUCAAAUACCCCAAGUGCGGCAUAUGCCUAGCAG	107	chrX(+):88490300-88490406
chi-miR-23a	AUCACAUUGCCAGGGAUUUCC	21	chi-mir-23a	UGGCCGGCUGGGGUUCCUGGGGAUGGGAUUUGCUGCCUGUCACAAAUCACAUUGCCAGGGAUUUCCAACCGACCC	75	chr7(+):10075323-10075397
chi-miR-23b-3p	AUCACAUUGCCAGGGAUUACC	21	chi-mir-23b	GUGCUCUGGCUGCUUGGGUUCCUGGCAUGCUGAUUUGUGACUUAAGAUUAAAAUCACAUUGCCAGGGAUUACCACGCAACCACGACC	87	chr8(+):82818597-82818683
chi-miR-24-3p	UGGCUCAGUUCAGCAGGAAC	20	chi-mir-24	GACCCGCCCUCCGGUGCCUACUGAGCUGAUAUCAGUUCUCAUUUUACACACUGGCUCAGUUCAGCAGGAACAGGAGUCGA	80	chr8(+):82819368-82819447
chi-miR-25-3p	CAUUGCACUUGUCUCGGUCUGA	22	chi-mir-25	CGGGACUGGCCAGUGUUGAGAGGCGGAGACUUGGGCAAUUGCUGGACGCUGCCCCGGGCAUUGCACUUGUCUCGGUCUGACAGUGCCGGCCCCACACUG	99	chr25(+):38750401-38750499
chi-miR-26a-5p	UUCAAGUAAUCCAGGAUAGGCU	22	chi-mir-26a	AAGGCCGUGGCCUCGUUCAAGUAAUCCAGGAUAGGCUGUGCAGGUCCCAAGGGGCCUAUUCUCGGUUACUUGCACGCGGACGCGGGCCUG	90	chr22(+):11745483-11745572
chi-miR-26b-5p	UUCAAGUAAUUCAGGAUAGGUU	22	chi-mir-26b	ACCCUGCCCGGGACCCAGUUCAAGUAAUUCAGGAUAGGUUGUGUGCUGUCCAGCCUGUUCUCCAUUACUUGGCUCGGGGGCCGGUGCCCUGCAGCCUUGGGGUGAGGG	108	chr2(+):110951723-110951830
chi-miR-27a-3p	UUCACAGUGGCUAAGUUCCG	20	chi-mir-27a	UGGCCUGGGGAGCAGGGCUUAGCUGCUUGUGAGCAGGUCCACAUCAAGUCGUGUUCACAGUGGCUAAGUUCCGCCCCCCCGGG	83	chr7(+):10075498-10075580
chi-miR-27b-3p	UUCACAGUGGCUAAGUUCUGC	21	chi-mir-27b	GCGACGACCUCUCUGACGAGGUGCAGAGCUUAGCUGAUUGGUGAACAGUGACUGGUUUCCGCUUUGUUCACAGUGGCUAAGUUCUGCACCUGAAGAGAAGGUGA	104	chr8(+):82818815-82818918
chi-miR-28-5p	AAGGAGCUCACAGUCUAUUGA	21	chi-mir-28	GGUCCUUGCCCUCAAGGAGCUCACAGUCUAUUGAGUUGCCUUUCUGACUUUCCCACUAGAUUGAGAGCUCCUGGAGGGCAGGCACU	86	chr1(-):80630274-80630359
chi-miR-29a-3p	UAGCACCAUCUGAAAUCGGUU	21	chi-mir-29a	CCCCUUAGAGGAUGACUGAUUUCUUUUGGUGUUCAGAGUCAAUAUAAUUUUCUAGCACCAUCUGAAAUCGGUUAUAAUGAUUGGGGA	87	chr4(-):97291653-97291739
chi-miR-29b-3p	UAGCACCAUUUGAAAUCAGU	20	chi-mir-29b	CUUCUGGAAGCUGGUUUCACAUGGUGGCUUAGAUUUUUCCAUCUUUGUAUCUAGCACCAUUUGAAAUCAGUGUUUUAGGAGUAA	84	chr16(+):77240318-77240401
chi-miR-29c-3p	UAGCACCAUUUGAAAUUGGUU	21	chi-mir-29c	GAGCAUCACCGGACCCAUCUCUUACACAGGCUGACCGAUUUCUCCUGGUGUUCAGAGUCUGUUUUUGUCUAGCACCAUUUGAAAUUGGUUAUGAUGUAGGGGGGAAAGCAGCAG	114	chr16(+):77335341-77335454
chi-miR-30a-3p	CUUUCAGUCGGAUGUUUGCAG	21	chi-mir-30a	UCCCUGUGACAGUGAGCGGCUGUAAACAUCCUCGACUGGAAGCUGUGAGGCUGCAGAAAGGCUUUCAGUCGGAUGUUUGCAGCUGCUGACUGCCGCCCACGUCAGGA	107	chr14(+):2517238-2517344
chi-miR-30b-5p	UGUAAACAUCCUACACUCAGCU	22	chi-mir-30b	ACCAAGUUUCCAGUUCAUGUAAACAUCCUACACUCAGCUGUAACACUUGAGUCGGCUGGGAGGUGGAUGUUUACUUCAGCUGACUUGGA	89	chr14(+):17702995-17703083
chi-miR-30e-3p	CUUUCAGUCGGAUGUUUACAG	21	chi-mir-30e	UUCUGGGCAGUCUUUGCUACUGUAAACAUCCUUGACUGGAAGCUGUAAGGCGUUGCAAGGAGCUUUCAGUCGGAUGUUUACAGCGGCAGGCUGCCACGGUCAUCCC	106	chr3(-):107747145-107747250
chi-miR-30e-5p	UGUAAACAUCCUUGACUGGAAGCU	24	chi-mir-30e	UUCUGGGCAGUCUUUGCUACUGUAAACAUCCUUGACUGGAAGCUGUAAGGCGUUGCAAGGAGCUUUCAGUCGGAUGUUUACAGCGGCAGGCUGCCACGGUCAUCCC	106	chr3(-):107747145-107747250
chi-miR-320-3p	AAAAGCUGGGUUGAGAGGGCGA	22	chi-mir-320	GCGUCUCGCUCGCCUCCGCCUUCUCUUCCCGGUUCUUCCCGGAGUCGGGAAAAGCUGGGUUGAGAGGGCGAAAAAGGAAGAGGGGA	86	chr8(-):70376303-70376388
chi-miR-329b-3p	AACACACCUGGUUAACCUCU	20	chi-mir-329b	CACUGGUGUUCUGGUCAGUGUUCACCCAUGGUACCUGAAGAGAGGUUUUCUGGGUUUCUGUUUCUUUAAUGAGGAUGAAACACACCUGGUUAACCUCUUUUCCAGUAUCAAAUCCCAUCUUGAA	124	chr21(+):67105074-67105197
chi-miR-335-5p	UCAAGAGCAAUAACGAAAAAU	21	chi-mir-335	CUUUUGGGCGGGGGUCAAGAGCAAUAACGAAAAAUGUUUGUCAUAAACCGUUUUUCAUUAUUGCUCCUGACCUCCUCUCAUUUGCUGUAUUC	92	chr4(+):96880780-96880871
chi-miR-338-5p	AACAAUAUCCUGGUGCUGAGU	21	chi-mir-338	GCACGGGCCGUCCUCCCCAACAAUAUCCUGGUGCUGAGUGAUGACACACGCAACUCCAGCAUCAGUGAUUUUGUUGAAGAGGGCAGCUGCCA	92	chr19(+):53446002-53446093
chi-miR-33a-5p	GUGCAUUGUAGUUGCAUUGC	20	chi-mir-33a	UGCUGCGGUGCAUUGUAGUUGCAUUGCAUGUUCCGGCGGCACCGUGCAAUGUUUCCACAGUGCAUCACAGAGGCCUG	77	chr5(+):114359915-114359991
chi-miR-340-5p	UUAUAAAGCAAUGAGACUGAUU	22	chi-mir-340	GUUUGUACCUGGUGUGAUUAUAAAGCAAUGAGACUGAUUGUCAUGUGUCGUUUGUGGGAUCCGUCUCAGUUACUUUAUAGCCAUACCUGGUAUCUUAUACCACAGA	106	chr7(+):899623-899728
chi-miR-342-3p	UCUCACACAGAAAUCGCACCCA	22	chi-mir-342	CGAGGCGAGGGGUGCUAUCUGUGGUUGAGGACACGGCAAAUGGAACUGUCUCACACAGAAAUCGCACCCAUCUCCUCGGCCC	82	chr21(+):66158564-66158645
chi-miR-34c-5p	AGGCAGUGUAGUUAGCUGAUUGC	23	chi-mir-34c	UGAGUCUAGUUACUAGGCAGUGUAGUUAGCUGAUUGCUAAUAAUACCAAUCACUAACCACACGGCCAGGUAAAAAGAUUUGGGAAUUCAUCCAAAUGAGCUG	102	chr15(+):21773345-21773446
chi-miR-361-5p	UUAUCAGAAUCUCCAGGGGUAC	22	chi-mir-361	CCUGGGAUUUGGGAGCUUAUCAGAAUCUCCAGGGGUACUUAUAAUUUGAAAAAGUCCCCCAGGUGUGAUUCUGAUUUGCUUCCUUCUCCUCCUCCU	96	chrX(+):62289151-62289246
chi-miR-365-3p	UAAUGCCCCUAAAAAUCCUUAU	22	chi-mir-365	AGAGUGCUCGAGGACAGCAAGAAAAAUGAGGGACUUUCAGGGGCAGCUGUGUUUUCUGACUCAGUCAUAAUGCCCCUAAAAAUCCUUAUUGUUCUUGCAGUGUGCAUCAGG	111	chr19(-):18731051-18731161
chi-miR-369-3p	AAUAAUACAUGGUUGAUCUUU	21	chi-mir-369	AGCAUCUCUCCUGGUACCUGAAGGGAGAUCGACCGUGUUAUAUUCGCUUUAUUGACUUCGAAUAAUACAUGGUUGAUCUUUUCUCAGUAUCAAAUCUCACCUUGGAG	107	chr21(+):67143159-67143265
chi-miR-374a-5p	UUAUAAUACAACCUGAUAAGU	21	chi-mir-374a	CUGGAGCAGCGCCCCCUGGAAGUGAAUUUUACAUCGGCCAUUAUAAUACAACCUGAUAAGUGUUACAGCACUUAUCAGGUUGUAUUGUAAUUGUCUGUGUAUAUGCCUGUC	111	chrX(+):72713757-72713867
chi-miR-374b-5p	AUAUAAUACAACCUGCUAAGUG	22	chi-mir-374b	GAAGAAAUCCUACUCGGAUGGAUAUAAUACAACCUGCUAAGUGUCCUAGCACUUAUCAGGUUGUAUUAUCAUUGUCCGUGUCUAUGGCUCUCGUCUACCAGACUCUAAAUUCC	113	chrX(+):72776625-72776737
chi-miR-379-5p	UGGUAGACUAUGGAACGUAGG	21	chi-mir-379	CCUGAUUCUGGGGUCAGCACCACUCCACGGUUCCUGCAGAGAUGGUAGACUAUGGAACGUAGGCUGUGUGAUUUCUGACCUAUGUAACAUGGUCCACUAACUCUCAGUAUCCAAUCCGUCCUCGGAGGGC	130	chr21(+):67100421-67100550
chi-miR-3959-5p	GGUUGAUCAGAGAACAUACAUU	22	chi-mir-3959	AUGGUCCGUGAUAGGGGAGUGGAUGGUUGAUCAGAGAACAUACAUUUUGUCAAUGAUGUAUGUCAACUGAUCCACAGUCCCUCCCUAUCCAGUCACUUCUC	101	chr21(+):67127378-67127478
chi-miR-412-5p	UGGUCGACCAGUUGGAAAGUAAU	23	chi-mir-412	AGGGAAGAACGUCAGUACCAGCAACCACUCGGGUACAGGACGGAUGGUCGACCAGUUGGAAAGUAAUUGUUUCUAAUGUACUUCACCUGGUCCACUAGCUGUCCGUACCCACUGCAGCCUGC	122	chr21(+):67142997-67143118
chi-miR-423-5p	UGAGGGGCAGAGAGCGAGACUUU	23	chi-mir-423	ACUUGUGAGGAAAUAAAGGAAGUUAGGCUGAGGGGCAGAGAGCGAGACUUUUCUAUUUUCCAAAAGCUCGGUCUGAGGCCCCUCAGUCUUGCUUCCUACCCCGCGCUUGAGUUUCUCCCC	120	chr19(+):21574266-21574385
chi-miR-424-5p	CAGCAGCAAUUCAUGUUUUGA	21	chi-mir-424	UCGUUGACUCCAAGGGGAUACAGCAGCAAUUCAUGUUUUGAAGUGCUUUAAACGGUUCAAAACGUGAGGCGCUGCUAUACCCCCUUGCGAGGAAGUAGGAAGGUGGGGU	109	chrX(-):40346458-40346566
chi-miR-451-5p	AAACCGUUACCAUUACUGA	19	chi-mir-451	CUUGGGGUGGCGAGGAAACCGUUACCAUUACUGAGUUUAGUAAUGGUAACGGUUCUCUUGCUGCACCCAGA	71	chr19(-):20538775-20538845
chi-miR-483	CACUCCUCUCCUCCCGUCUUCU	22	chi-mir-483	GGGGAGGGCGGGAAGAAAGGAGGGCGUGGUCUGUGCAGCUCCUCACUCCUCUCCUCCCGUCUUCUCCU	68	chr29(+):52307793-52307860
chi-miR-532-5p	CAUGCCUUGAGUGUAGGACCGU	22	chi-mir-532	GACUUGCUUUCUCUCUUACAUGCCUUGAGUGUAGGACCGUUGGCAUCUUAAUUACCCUCCCACACCCAAGGCUUGCAGGAGGGCCAGCCUUUUCCUCCCUC	101	chrX(-):82620208-82620308
chi-miR-542-3p	UGUGACAGAUUGAUAACUGA	20	chi-mir-542	GUCAAGGAUGCACAGACCUCAGACAUCUCGGGGAUCAUCAUGUCACGAGAUACCACUGUGCACUUGUGACAGAUUGAUAACUGAAAGGUCUGGGAGCCGCUCAUCUUCA	109	chrX(-):40340880-40340988
chi-miR-7-5p	UGGAAGACUAGUGAUUUUGUUGUU	24	chi-mir-7	UUAUACAGAGCCUGUAGAAAAUGUAGAAGAUUCAGUGGAUGUUGGUCUAGUUCUGUGUGGAAGACUAGUGAUUUUGUUGUUUUUAGAUAACUGAAUCGACAACAAAUCACAGUCUGCCAUAUGGCACAGGCCAUGCCUCUACAGGAC	147	chr8(-):78274063-78274209
chi-miR-877-3p	UCCUCUUCUCCCUCCUCCCAGG	22	chi-mir-877	CUGCCGAGAGGCUCGAGAAGGUAGAGGAGAUGGCGCAGGGGACACGAGCUAAAAUGGGGGGCUCCUGGGACCCCCCAACAUGUGUCCUCUUCUCCCUCCUCCCAGGUGUACG	112	chr23(-):28494370-28494481
chi-miR-9-3p	AUAAAGCUAGAUAACCGAAA	20	chi-mir-9	UCUCUUUGGUUAUCUAGCUGUAUGAGUGCCACAGAGCCGUCAUAAAGCUAGAUAACCGAAAGUAGAAAUGACUCUCA	77	chr21(+):20828583-20828659
chi-miR-9-5p	UCUUUGGUUAUCUAGCUGUAUGA	23	chi-mir-9	UCUCUUUGGUUAUCUAGCUGUAUGAGUGCCACAGAGCCGUCAUAAAGCUAGAUAACCGAAAGUAGAAAUGACUCUCA	77	chr21(+):20828583-20828659
chi-miR-92a-3p	UAUUGCACUUGUCCCGGCCUGU	22	chi-mir-92a	GGAAAAUCAAACCCCUUUCUACACAGGUUGGGAUCAGUUGCAAUGCUGUGUUUCUGUAUGGUAUUGCACUUGUCCCGGCCUGUUGAGUUUGGUGGGGAU	99	chr12(+):66730161-66730259
chi-miR-92b	UAUUGCACUUGUCCCGGCCUGU	22	chi-mir-92b	CCCAUUCAUUCAUGGGUGGGGAUUUGUUGCACUGCUUGUGUUAUAUGUAAAGUAUUGCACUUGUCCCGGCCUGUGGAAGAAACGAGG	87	chrX(-):40074814-40074900
chi-miR-96	UUUGGCACUAGCACAUUUUUG	21	chi-mir-96	CCACUACCAUCUGCUUGGCCGACUUUGGCACUAGCACAUUUUUGCUUGUGUCUCUCCGCUCUGAGCAAUCAUGUGCAGUGCCAAUAUGGGAAAAGCAGGAUGC	103	chr4(-):96232297-96232399
chi-miR-98-5p	UGAGGUAGUAAGUUGUAUUGUU	22	chi-mir-98	AGGACUCUGCUCAUGCUGGGGUGAGGUAGUAAGUUGUAUUGUUGUGGGGUAGGGAUUUUAGGCCCCAAUUAGAAGAUAACUAUACAACUUACUACUUUCCCUGGUGUGUAGCACAUUCA	119	chrX(-):90705668-90705786
cin-let-7c	UGAGGUAGUAGGUUAUAUCAGU	22	cin-let-7c	UGAACUGAUUCAAGUUGAGGUAGUAGGUUAUAUCAGUUGAUUAUAUGAACCAGGAGAUAACUGUAUAGCCCACUAGCUUACUUGCAUGGUUUACUUUCAACCAAAAAGAG	110	4q(+):2082994-2083015
cin-let-7d-5p	UGAGGUAGUUGGUUGUAUUGUU	22	cin-let-7d	UCAGCUAUUCGUGGCUGAGGUAGUUGGUUGUAUUGUUUCCCUUGUGUAAUGUUAACUAUACAGCCCGCUAGCUUAACCAUGGUUGCUAACUAUCCACGAAU	101	10p(-):1217625-1217725
cin-let-7e	UGAGGUAGUUGGUUGUAUCGGU	22	cin-let-7e	UCAGCUAUUCGUGGCUGAGGUAGUUGGUUGUAUCGGUUCCCUUGUGAAAUGUUAACUAUACAGCCCGCUAACUUAACCAUUGGUUGCUAACUAUCCAC	98	-
cin-miR-1-3p	UGGAAUGUAAAGAAGUAUGCGU	22	cin-mir-1	ACCUACUUCUUUACAUCUUCAUAGACUAAGAAUACCGUGGCUGACAUUUCAAUUGCAGUUCCGGCAACUUAUAUGGAAUGUAAAGAAGUAUGCGU	95	1q(-):5268751-5268845
cin-miR-124-3p	UAAGGCACGCGGUGAAUGCCAA	22	cin-mir-124-2	CGUAAUAUUUAAAGGGCGCUUAUGAGUCGUGUUUACUGUGGACCUUGCUGUGUGACGUCACAAUAAGGCACGCGGUGAAUGCCAAUCAAAAGUCGCCGC	99	7q(+):6301598-6301696
cin-miR-126-3p	UCGUACCGUGAGUAAUAAAGC	21	cin-mir-126	UUUCGAUGCUGCCUUGUUACCUACGGUACCAGGUAGAAAGUAUGUCAUCUCGUACCGUGAGUAAUAAAGCAUUCUCGGGAG	81	1q(+):1582551-1582631
cin-miR-133-3p	UUGGUCCCCUUCAACCAGCUG	21	cin-mir-133	AGAAAACAUUGCGGGUGUCGGUCGUUGGUAAAGUGGAAUCAAACCUUACGGUUUUAGUCCAUGGUUUGGUCCCCUUCAACCAGCUGCUGCUACCACGCACA	101	1q(-):5268510-5268610
cin-miR-141-3p	UAACACUGUCUGGUAAAGAUGC	22	cin-mir-141	UGGUGUAUCUUGGUCAUAUAGUGUUGUAGAUUCAUGAUCUAACACUGUCUGGUAAAGAUGCAUUCGACGUGUCUC	75	scaffold_71(+):128547-128621
cin-miR-183-5p	UAUGGCACUGGUAGAAUUCACUG	23	cin-mir-183	CUGGUGUUUUCGGUGUAUGGCACUGGUAGAAUUCACUGCCAAGCCAGUGGUUCAACAAGCGCCGUAAGCUGGAAACACUA	80	scaffold_36(+):549852-549931
cin-miR-184	UGGACGGAGAACUGAUAAGGGC	22	cin-mir-184	GCGUAAUAGAACUUGCCACUUCUUCGCUUUCCAUCAUUUUGGGGUUAAAUCACCCAAGCCAUUGAUGGACGGAGAACUGAUAAGGGCUCUUGCGUUGGUCAA	102	-
cin-miR-281-3p	UGUCAUGGAGUUGCUCUCUUAUU	23	cin-mir-281	UUGGAAAAUAUAUAACUGUCCAGUGCGUGUCGGAGAGUAAUUUCAUGUUAGUGACAUCAUACUACUGUCAUGGAGUUGCUCUCUUAUUAGCGCUGAGGCCA	101	scaffold_64(-):295962-296062
cin-miR-33	GUGCAUUGUAGUUGCAUUG	19	cin-mir-33	UGGUAGUUUUCCCUUGUGCAUUGUAGUUGCAUUGCACUGUUGCAUUGUGGGUAAUGUGACAACAAUACAACCGGGAUUUCUGCACAGUCAUCAUAAAUUUG	101	-
cin-miR-34-5p	AGGCAGUGUAGUUAGCUAGUUG	22	cin-mir-34	UUUCACGUGAUUCUGAGGCAGUGUAGUUAGCUAGUUGUUUUCUUGCCGAGAUGGACUUGCAUCCCGAACGGUUUAUUUCGAACAACUGCUUUUUGCACUACCACGGAAAUCACUUGACU	119	10q(-):2152513-2152631
cin-miR-4171-5p	UGACUCUCUUAAGGAAGCCA	20	cin-mir-4171	UGACUCUCUUAAGGAAGCCAGGACUUUUUCUUAGGUCAGAGUCA	44	scaffold_156(+):134470-134513
cin-miR-7-5p	UGGAAGACUAGUGAUUUUGUUG	22	cin-mir-7	AUAUCCGCACCCGGUUGGAAGACUAGUGAUUUUGUUGUUAUAGCAACAACAAUCUAUGGUCUCCUGCACGGAAGUGGA	78	1p(-):1774516-1774593
cin-miR-92a-3p	UAUUGCACUUGUCCCGGUCUU	21	cin-mir-92a	GAAGCUUUAGUGAAGUUUGAUUAUAUAUUACUCGACGGCUGGUACAAGAGCACGAUCGAUUAGGAUAUUGCACUUGUCCCGGUCUUAGGGUGGUAUAAAAA	101	3p(+):1864426-1864526
cin-miR-92b-3p	UAUUGCACUUGUCCCGGCCUU	21	cin-mir-92b	AAAAAGCUCCAUUUUCGCAGUUUACUUGCAGGUUUGGACCGGUGCACCAGAUUAUAUAAGAUUUCUAUUGCACUUGUCCCGGCCUUCAAAUACUGCUGAAC	101	1p(-):2635676-2635776
cin-miR-92c-3p	UAUUGCACUCGUCCCGGUCUAU	22	cin-mir-92c	UCCCAAACUUAUAAACUGUACCUGCAUACUUAGGCCUGGCGAAGUGCAUUGCGUUGUCAUGGUCGUAUUGCACUCGUCCCGGUCUAUGUAUCUGGUAAAAA	101	3p(+):1865219-1865319
cin-miR-92d-3p	UAUUGCACCUGUCCCGGCCG	20	cin-mir-92d	GGUCGUGUUUGGUGUAUCAUACUUAAGCAAACACAGUAUUGCACCUGUCCCGGCCG	56	3p(+):1864796-1864851
cja-let-7a	UGAGGUAGUAGGUUGUAUAGUU	22	cja-let-7a-1	GGUCAUUUUCCAGCCAUUGUGAUUGCAUGUUCCCAGGUUGAGGUAGUAGGUUGUAUAGUUUAGAAUUACAUCAAGGGAGAUAACUGUACAGCCUCCUAGCUUUCCUUGGGUCUUGCACAAAACAACAUGGUGAGAAUGAUC	141	chr11(-):19874202-19874342
cja-let-7b	UGAGGUAGUAGGUUGUGUGGUU	22	cja-let-7b	GGUUGGUGGGCCCUCCCGCAGGGCGAGGCCGGGCCUGGCGGGGUGAGGUAGUAGGUUGUGUGGUUUCAGGGCAGUGAUGUUGCCCCUCAGAAGAUAACUAUACAACCUACUGCCUUCCCUGAGGAGCCCAGUGACGUGACCCCACGGGAGGGCUGCCUCC	160	chr1(+):205840657-205840678
cja-let-7d	AGAGGUAGUAGGUUGCAUAGUU	22	cja-let-7d	AGAGGUAGUAGGUUGCAUAGUUUUAGGGCAGGGAUUUUGCCCACAAGGAGCUAACUAUACGACCUGCUGCCUUUC	75	chr1(+):76830086-76830107
cja-let-7e	UGAGGUAGGAGGUUGUAUAGUU	22	cja-let-7e	UGAGGUAGGAGGUUGUAUAGUUGAGGAGGACACCCAAGGAGAUCACUAUACGACCUCCUAGCUUUCC	67	chr22(+):43320235-43320256
cja-let-7f	UGAGGUAGUAGAUUGUAUAGUU	22	cja-let-7f	UGAGGUAGUAGAUUGUAUAGUUGUGGGGUAGUGAUUUUACCCUGUUCAGGAGAUAACUAUACAAUCUAUUGCCU	74	chr1(+):76827633-76827654
cja-let-7g	UGAGGUAGUAGUUUGUACAGUU	22	cja-let-7g	GCUCCGUUUCCUUUUGCCUGAUUCCAGGCUGAGGUAGUAGUUUGUACAGUUUGAGGGUCUAUGAUACCACCCGGUACAGGAGAUAACUGUACAGGCCACUGCCUUGCCAGGAACAGUGCGCCAGCUGCCAAAUGGGGC	138	chr15(-):28013030-28013051
cja-miR-100	AACCCGUAGAUCCGAACUUGUG	22	cja-mir-100	AACCCGUAGAUCCGAACUUGUGGUGUUAAUGUGCACAAGCUUGUGUCUAUAGGUAUG	57	chr11(-):19880338-19880394
cja-miR-101-2	UACAGUACUGUGAUAACUGAA	21	cja-mir-101-2	CGGUUAUCAUGGUACCGAUGCUGUAUAUCUGAAAGGUACAGUACUGUGAUAACUGAA	57	chr1(+):106619564-106619620
cja-miR-103a	AGCAGCAUUGUACAGGGCUAU	21	cja-mir-103a-2	UCUUACUGCCCUCGGCUUCUUUACAGUGCUGCCUUGUUGCAUAUGGAUCAAGCAGCAUUGUACAGGGCUAUGAAGGCAUUGAGA	84	chr2(-):29819347-29819430
cja-miR-106b	UAAAGUGCUGACAGUGCAGAU	21	cja-mir-106b	UAAAGUGCUGACAGUGCAGAUAGUGGUCCUCUCCGUGCUACCGCACUGUGGGUACUUGCUG	61	chr2(+):11814369-11814429
cja-miR-10a	UACCCUGUAGAUCCGAAUUUGU	22	cja-mir-10a	GUCUUCUGUAUAUACCCUGUAGAUCCGAAUUUGUGUAAGGAAUUUUGUGGUCACAAAUUCGUAUCUAGGGGAAUAUGUAGUUGAC	85	chr5(+):108979664-108979748
cja-miR-10b	UACCCUGUAGAACCGAAUUUGU	22	cja-mir-10b	GGGACCCAGAGGUUGUAACGUUGUCUAUAUAUACCCUGUAGAACCGAAUUUGUGUGGUAUCCAUAUAGUCACAGAUUCGAUUCUAGGGGAAUAUAUGGUCGAUGCAAAAACUUCACGUUUC	121	chr6(-):42186363-42186483
cja-miR-122	UGGAGUGUGACAAUGGUGUUUG	22	cja-mir-122	CUUAGCAGAGCUGUGGAGUGUGACAAUGGUGUUUGUGUCUAAACUAUCAAACGCCAUUAUCACACUAAAUAGCUACUGCUAGG	83	chr13(+):96350170-96350252
cja-miR-124	UAAGGCACGCGGUGAAUGC	19	cja-mir-124-2	GGCCUCUCUCUCCGUGUUCACAGCGGACCUUGAUUUAAAUGUCCAUACAAUUAAGGCACGCGGUGAAUGCCAAGAAUGGGGCU	83	chr13(+):8862339-8862421
cja-miR-1249	ACGCCCUUCCCCCCCUUCUUC	21	cja-mir-1249	GAGGAGGGAGGAGAUGGGCCAAGUUCCCUCUGCCUGGAACGCCCUUCCCCCCCUUCUUC	59	chr1(-):204826332-204826390
cja-miR-125	UCCCUGAGACCCUAACUUGUGA	22	cja-mir-125	UGUUGCGCUCCUCUCAGUCCCUGAGACCCUAACUUGUGAUGUUUACCGUUUAAAUCCACGGGUUAGGCUCUUGGGAGCUGCGAGUCGUGCUUUUGCA	97	chr11(-):19826788-19826884
cja-miR-126	UCGUACCGUGAGUAAUAAUGCG	22	cja-mir-126	GCCUGGCCUCUGCUGGUGACAGGACAUUAUUACUUUUGGUACGCGCUGUGACACUUCAAACUCGUACCGUGAGUAAUAAUGCGCUGUCCACAGCACCACAUCCAAGC	107	chr1(+):180801985-180802091
cja-miR-133a	UUGGUCCCCUUCAACCAGCUGU	22	cja-mir-133a-2	GCUGCCGUUCCUUGGAUCUGGGAGCCAAAUGCUUUGCUAGAGCUGGUAAAAUGGAACCAAAUCGACUGUCCAAUGGAUUUGGUCCCCUUCAACCAGCUGUAGCUGUGCAUUGAGGGCACCAUGCGGCCCGGCGGC	135	chr5(+):56594043-56594177
cja-miR-133b	UUUGGUCCCCUUCAACCAGCU	21	cja-mir-133b	UGCCCCUUGCUCUGGCUGGUCAAACGGAACCAAGUCCGUCUUCCUGAGAGGUUUGGUCCCCUUCAACCAGCUACAGCAGGGCUGGCA	87	chr4(+):53431141-53431227
cja-miR-135	UAUGGCUUUUUAUUCCUAUGUGA	23	cja-mir-135	CCUCGCUGUUCUCUAUGGCUUUUUAUUCCUAUGUGAUUCUACUGCUAACUCAUAUAGGGAUUGGAGCCGUGGCGCACGGCGGGG	84	chr15(-):28038842-28038925
cja-miR-141	UAACACUGUCUGGUAAAGAUGGC	23	cja-mir-141	CCGCCCUGGGUCCAUCUUCCAGUACAGUGUUGGAUGGUCUAAUUGUGAAGCUCCUAACACUGUCUGGUAAAGAUGGCCCCCGGGUCGG	88	chr9(+):18818491-18818578
cja-miR-143	UGAGAUGAAGCACUGUAGCU	20	cja-mir-143	CCUGAGGUGCAGUGCUGCAUCUCUGGUCAGUUGGGAGUCUGAGAUGAAGCACUGUAGCUCAGG	63	chr2(+):46850837-46850899
cja-miR-145	GUCCAGUUUUCCCAGGAAUCCCU	23	cja-mir-145	ACCUUGUCCUCACGGUCCAGUUUUCCCAGGAAUCCCUUAGAUGCUAAGACGGGGAUUCCUGGAAAUACUGUUCUUGAGGUCAUGGU	86	chr2(+):46852888-46852973
cja-miR-146a	UGAGAACUGAAUUCCAUGGGUU	22	cja-mir-146a	GUAUCCUCAGCUUUGAGAACUGAAUUCCAUGGGUUGUGUCAGUGUCAGACCUGUGAAAUUCAGUUCUUCAGCUGGGAUAU	80	chr2(+):21625481-21625560
cja-miR-146b	UGAGAACUGAAUUCCAUAGGCUGU	24	cja-mir-146b	CCUGGCACUGAGAACUGAAUUCCAUAGGCUGUGAGCUCUAGCGAAUGCCCUAUGGACUCAGUUCUGGUGCCCGG	74	chr12(+):89817388-89817461
cja-miR-148a	UCAGUGCACUACAGAACUUUGU	22	cja-mir-148a	GGUCUUUUGAGGCAAAGUUCUGAGACACUCCGACUCUGAGUAUGAUAGAAGUCAGUGCACUACAGAACUUUGUCUCUAGAGGCU	84	chr8(+):29779998-29780081
cja-miR-148b	UCAGUGCAUCACAGAACUUUGU	22	cja-mir-148b	AGCACUAUUAGCAUUUGAGGUGAAGUUCUGUUUUACACUCAGGCUGUGGCUCUCUGAAAGUCAGUGCAUCACAGAACUUUGUCUCGAAAGCUUUCUAGCAGCU	103	chr9(+):43282722-43282824
cja-miR-151	UCGAGGAGCUCACAGUCUAG	20	cja-mir-151	AUGCUGGGCACUGGAGCUACCCAGAGGAAUGCACAUCGCUCCCCUCGAGGAGCUCACAGUCUAGCAU	67	chr2(+):72714278-72714344
cja-miR-15b	UAGCAGCACAUCAUGGUUUACA	22	cja-mir-15b	UGAGGCCUUAAAGUACUGUAGCAGCACAUCAUGGUUUACAUACUACAGUCAAGAUGCGAAUCAUUAUUUGCUGCUCUAGAAAUUUAAGGAAAUUCA	96	chr17(-):16921311-16921406
cja-miR-16	UAGCAGCACGUAAAUAUUGGCG	22	cja-mir-16-2	AUUCUUGUUCCACUCUAGCAGCACGUAAAUAUUGGCGUAGUGAAAUAUAUAUUAAACACCAAUAUUACUGUGCUGCUUUAGUGUGACAGGGAU	93	chr17(-):16921164-16921256
cja-miR-181a	AACAUUCAACGCUGUCGGUGAGU	23	cja-mir-181a-1	UGAGGUUGCUUCAGUGAACAUUCAACGCUGUCGGUGAGUUUGGAAUUAAAAUCAAAACCAUCGACCGUUGAUUGUACCCUAUGGCUAACCAUCA	94	chr19(-):20359354-20359447
cja-miR-181b	AACAUUCAUUGCUGUCGGUGG	21	cja-mir-181b-1	GGUCACAAUCAACAUUCAUUGCUGUCGGUGGGUUGAACUGUGUGGACAAGCUCACUGAACAAUGAAUGCAACUGUGGCC	79	chr19(-):20359180-20359258
cja-miR-181c	AACAUUCAACCUGUCGGUGAGU	22	cja-mir-181c	GGGUUUGGGGGAACAUUCAACCUGUCGGUGAGUUUGGGCAGCUCAGGCAAACCAUCGACCGUUGAGUGGACCCUGAGACCU	81	chr22(+):13111853-13111933
cja-miR-181d	AACAUUCAUUGUUGUCGGUGGGU	23	cja-mir-181d	CCCCCUCCCCUAAGCCACAGCCAAGGUCACAAUCAACAUUCAUUGUUGUCGGUGGGUUGUGAGGACCGAGGCCAGACCCACCGGGGGAUGAAUGUCACUGUGGCUGGGCCAGACAUGGCUUAAGGGGAAUAGGG	134	chr22(+):13112014-13112147
cja-miR-182	UUUGGCAAUGGUAGAACUCACA	22	cja-mir-182	CCUCUCCCCGUUUUUGGCAAUGGUAGAACUCACACUGGUGAGGUAAUGGGAUCCGGUGGUUCUAGACUUGCCAACUAUGGGGCGAGG	87	chr8(+):116496076-116496162
cja-miR-183	UAUGGCACUGGUAGAAUUCACU	22	cja-mir-183	UGACUCCUGUUCUGUGUAUGGCACUGGUAGAAUUCACUGUGAACAGUCUCAGUCAGUGAAUUACCGAAGGGCCAUAAACAGAGCAGAGACA	91	chr8(+):116491525-116491615
cja-miR-184	UGGACGGAGAACUGAUAAGGGU	22	cja-mir-184	CAGUCACGUCCCCUUAUCACUUUUCCAGCCCAGCUUUGUGACUGUAAGUGUUGGACGGAGAACUGAUAAGGGUAGGUGACUG	82	chr6(-):26866077-26866158
cja-miR-186	CAAAGAAUUCUCCUUUUGGGCU	22	cja-mir-186	GCUUGUAACUUUCCAAAGAAUUCUCCUUUUGGGCUUUCUGGUUUUAUUUUAAGCCCAAAGGUGAAUUUUUUGGGAAGUUUGAGC	84	chr7(-):106812777-106812860
cja-miR-194	UGUAACAGCAACUCCAUGUGGA	22	cja-mir-194	UGGUGUUAUCAAGUGUAACAGCAACUCCAUGUGGACCGUGUACCAAUUUCCAGUGGAGACGCUGUUACUUCUGAUGGUUACCA	83	chr19(+):4541320-4541402
cja-miR-196a	UAGGUAGUUUCAUGUUGUUGG	21	cja-mir-196a	GGAACUGCUGAGUGAAUUAGGUAGUUUCAUGUUGUUGGGCCUGGGUUUCUGAACACAACAACAUCAAACCACCCGAUUCACGGCAGUUACU	91	chr5(+):108924757-108924847
cja-miR-196b	UAGGUAGUUUCCUGUUGUUGGG	22	cja-mir-196b	AACUGGUCGGUGAUUUAGGUAGUUUCCUGUUGUUGGGAUCCACCUUUCUCUCGACAGCACGACACUGCCUUCAUUACUUCAGUU	84	chr8(+):28526347-28526430
cja-miR-199	ACAGUAGUCUGCACAUUGGUU	21	cja-mir-199-1	GGGGGCGCCUGCGGGAUGGACAGCCGGCCCCGCCAACCCAGUGUUCAGACUACCUGUUCAGGAGGCCGUCAAUGUGUACAGUAGUCUGCACAUUGGUUAGGCUGGGCUUGGGCAAGCGGCGCGUCGAGACAGGCCCCCC	139	chr22(-):10238994-10239132
cja-miR-19b	UGUGCAAAUCCAUGCAAAACUGA	23	cja-mir-19b-2	AAGACAUUGCUACUUACAAUUAGUUUUGCAGGUUUGCAUUUCAGCGUAUACAUGUAUAUAUGGCUGUGCAAAUCCAUGCAAAACUGAUUGUGAUAAUGUGUU	102	chrX(-):122082043-122082144
cja-miR-1a	UGGAAUGUAAAGAAGUAUGUAU	22	cja-mir-1a-1	CCUACUCAGAGUACAUACUUCUUUAUGUACCCAUAUGAACAUACAAUGCUAUGGAAUGUAAAGAAGUAUGUAUUUUUGGUAGG	83	chr13(-):59037922-59038004
cja-miR-202	UUCCUAUGCAUAUACUUCUUU	21	cja-mir-202	CCCGCCGUUCCUUCUUCCUAUGCAUAUACUUCUUUGAGGAUCUGGCCUAAAGAGGUAUAGGGCAUGGGAAGAUGGGGCGGUGGG	84	chr12(-):121381232-121381315
cja-miR-203	GUGAAAUGUUUAGGACCACUAG	22	cja-mir-203	CGCUGGGUCCAGUGGUUCUUAACAGUUCAACAGUUCUGUGGCGCAAUUGUGAAAUGUUUAGGACCACUAGACCCGGCG	78	chr10(+):130109452-130109529
cja-miR-21	UAGCUUAUCAGACUGAUGUUGA	22	cja-mir-21	GUACCACCUUGUCAGGUAGCUUAUCAGACUGAUGUUGACUGUUGAAUCUCAUGGCAACAGCAGUCGAUGGGCUGUCUGACAUUUUGGUAU	90	chr5(+):84550157-84550246
cja-miR-214	ACAGCAGGCACAGACAGGCAGU	22	cja-mir-214	GUUGUCAUGUGUCUGCCUGUCUACACUUGCUGUGCAGAACAUCCGCUCACCUGUACAGCAGGCACAGACAGGCAGUCACAUGACAAC	87	chr18(+):34524100-34524186
cja-miR-215	AUGACCUAUGAAUUGACAGACA	22	cja-mir-215	CAGGAAAAUGACCUAUGAAUUGACAGACAAUAUGGCUAAGUUUGUCUGUCAUUUCUUUAGGCCAAUAUUCUG	72	chr19(+):4541743-4541814
cja-miR-218	UUGUGCUUGAUCUAACCAUGU	21	cja-mir-218	GGUCCUGCCUUUGGCCUAGUGGUUGGUGUAGUGAUAAUGUAGCGAGAUUUUCUGUUGUGCUUGAUCUAACCAUGUGGUUGCAAGGUAUGAGUAAAACAUGGUUCCGUCAAGCACCAUGGAACGUCACGCAGCUUUCUACAGCAUGACAAGCUGCUGAGGCUUAAAUCAGGAUU	173	chr3(-):170692316-170692488
cja-miR-22	AAGCUGCCAGUUGAAGAACUGU	22	cja-mir-22	AGUUCUUCAGUGGCAAGCUUUAUGUCCUGACCCCGCUAAAGCUGCCAGUUGAAGAACUGU	60	chr5(+):61812008-61812067
cja-miR-223	UGUCAGUUUGUCAAAUACCCCA	22	cja-mir-223	CCCUGGCCUGGCCUCCUGCAGUGCCACGCUCCGUGUAUUUGACAAGCUGAGUUAGACACUCCGUGUGGUAGAGUGUCAGUUUGUCAAAUACCCCAAGUGUGACACAUGCUUAGCAGCUCCAGACCAGGG	129	chrX(+):57781089-57781217
cja-miR-23a	AUCACAUUGCCAGGGAUUUCCA	22	cja-mir-23a	GGGUUCCUGGGGAUGGGAUUUGCUGCCUAUCACAAAUCACAUUGCCAGGGAUUUCCA	57	chr22(-):13069498-13069554
cja-miR-23b	AUCACAUUGCCAGGGAUUACC	21	cja-mir-23b	UGGCUGCUUGGGUUCCUGGCAUGCUGAUUUGUGACUUAAGAUUAAAAUCACAUUGCCAGGGAUUACCACGCAACCA	76	chr1(+):78274956-78275031
cja-miR-24	UGGCUCAGUUCAGCAGGAACAG	22	cja-mir-24-2	CUCCGGUGCCUACUGAGCUGAUAUCAGUUCUCAUUUUACACACUGGCUCAGUUCAGCAGGAACAGGAG	68	chr1(+):78275753-78275820
cja-miR-26a	UUCAAGUAAUCCAGGAUAGGCU	22	cja-mir-26a-1	GCCACAGGCGCCAAGGGCAGGAGGACCAAAGCCCUGGCGAAGGCCGUGGCCUCGUUCAAGUAAUCCAGGAUAGGCUGUGCAGGUCCCAAUGGGCCUAUUCUUGGUUACUUGCACGGGGACGCGGGCCUGGACGCCGGCAUCCGGGCUCAGGACUCCCCCUCUCUGCCAGAGGC	173	chr17(+):68419980-68420152
cja-miR-26b	UUCAAGUAAUUCAGGAUAGGUU	22	cja-mir-26b	GCCCCCUCACCCCACCCUGCCCGGGACCCAGUUCAAGUAAUUCAGGAUAGGUUGUGUGCUGUCCAGCCUGUUCUCCAUUACUUGGCUCGGGGACCGGUGCACUGCAGCCUUGGGGUGAGGGGGC	124	chr6(+):134777728-134777851
cja-miR-27a	UUCACAGUGGCUAAGUUCCGC	21	cja-mir-27a	GAUGCCGCCUGGGGACGGGGUGGCAGAGAGCCCCGACGCCUGUGCCUGGCCUGAGGAGCAGGGCUUAGCUGCUUGUGAGCAGGGUUCACUCCAAGUCAUGUUCACAGUGGCUAAGUUCCGCCCCCCAGGCCCUCACCUCCUCCGGCCCUGCCGCCUGUCCCCCAAUGCUGCCUGUC	176	chr22(-):13069297-13069472
cja-miR-27b	UUCACAGUGGCUAAGUUCUGC	21	cja-mir-27b	GGAAGAUGCUCACCGGCCCUUUAUUUAUGCCCAGCGAUGACCUCUCUGACAAGGUGCAGAGCUUAGCUGAUUGGUGAACAGUGAUUGGUUUCCGCUUUGUUCACAGUGGCUAAGUUCUGCACCUGAAGAGAAGGUGAGAUGGGGACAGUUAAGUUGGAGCCGCUGGGGCAGAGGCC	176	chr1(+):78275131-78275306
cja-miR-29b	UAGCACCAUUUGAAAUCAGUGUU	23	cja-mir-29b-2	CUUCUUCAGGAAGCUGGUUUCAUAUGGUGGUUUAGAUUUAAAUAGUGAUUGUCUAGCACCAUUUGAAAUCAGUGUUCUUGGGGGAG	86	chr8(+):115411263-115411348
cja-miR-302a-5p	ACUUAAACGUGGAUGUACUUGCU	23	cja-mir-302a	GGCUCCCCACCACUUAAACGUGGAUGUACUUGCUUUGAAACGAAAGAAGUAAGUGCUUCCAUGUUUUGGUGAUGGUAAGUC	81	chr3(+):80984725-80984805
cja-miR-30b	UGUAAACAUCCUACACUCAGCU	22	cja-mir-30b	CCGAGUUUCAGUUCAUGUAAACAUCCUACACUCAGCUGUAAUACAUGGAUUGGCUGAGAGGUGGAUGUUUACUUCAGCUGACUUGG	86	chr16(+):59866819-59866904
cja-miR-30d	UGUAAACAUCCCCGACUGGAAGC	23	cja-mir-30d	GAAAGUCUGUUGUUGUAAACAUCCCCGACUGGAAGCUGUAAGAUUCAACUAAGCUUUCAGUCAGAUGUUUGCUGCUACCGGCUAUUC	87	chr16(+):59862478-59862564
cja-miR-30e	UGUAAACAUCCUUGACUGGAAGC	23	cja-mir-30e	GGCAGUCUUUGCUACUGUAAACAUCCUUGACUGGAAGCUGUAAGGUGUUGAGAGGAGCUUUCAGUCGGAUGUUUACAGCGGCAGGCUGCC	90	chr7(+):75280895-75280984
cja-miR-31	AGGCAAGAUGCUGGCAUAGCUG	22	cja-mir-31	UUGGAACUGGAGAGGAGGCAAGAUGCUGGCAUAGCUGUUGAACUGGGAACCUGCUAUGCCAACAUAUUGCCAUCUUUCCUGUCUGA	86	chr1(-):123406485-123406570
cja-miR-32	UAUUGCACAUUACUAAGUUGC	21	cja-mir-32	GCUUGCUCUGGUGGAGAUAUUGCACAUUACUAAGUUGCAUGUUGUCACGGCCUCAAUGCAAUUUAGUGUGUGUGAUAUUUUCACAUGAGUGCAUGC	96	chr1(-):152476969-152477064
cja-miR-320	AAAAGCUGGGUUGAGAGGGC	20	cja-mir-320-1	CGCCUUCUCUUCCCGGUUCUUCCCGGAGUCGGGAAAAGCUGGGUUGAGAGGGCG	54	chr13(+):15968064-15968117
cja-miR-329	AACACACCUGGUUAACCUCUUU	22	cja-mir-329	UGGUACCUGAAGAGAGGUUUUCUGGGGUUCUGUUUCUUUAAUGAGGAUGAAACACACCUGGUUAACCUCUUUUCCAGUAUCA	82	chr10(+):126943452-126943533
cja-miR-33	GUGCAUUGUAGUUGCAUUGC	20	cja-mir-33	CCUGGCGGGCAGCUGUGGUGCAUUGUAGUUGCAUUGCAUGUUCUGGUGGCAUCCAUGCAAUGUUUCCACAGUGCAUCACAGAGGCCUGCCUGG	93	GL286373.1(-):462173-462265
cja-miR-338	AACAAUAUCCUGGUGCUGAGU	21	cja-mir-338	CCCUCCAACAAUAUCCUGGUGCUGAGUGAUGACUCACACGACUCCAGCAUCAGUGAUUUUGUUGAAGAGGG	71	chr5(-):130409543-130409613
cja-miR-340	UUAUAAAGCAAUGAGACUGAUU	22	cja-mir-340	UUAUAAAGCAAUGAGACUGAUUGUCAUAUGUUGUUGUGGGAUCCGUCUCAGUUACUUUAUAGCC	64	chr2(-):59642515-59642578
cja-miR-342	UCUCACACAGAAAUCGCACCCGUC	24	cja-mir-342	GGGCUCAAGGUGAGGGGUGCUAUCUGUGAUUGAGGGACAUGGUUAAUGGAAUUGUCUCACACAGAAAUCGCACCCGUCACCUUGGCCU	88	chr10(+):125999887-125999974
cja-miR-34c	AGGCAGUGUAGUUAGCUGAUUGC	23	cja-mir-34c	GAGUCUAGUUACUAGGCAGUGUAGUUAGCUGAUUGCUAAUAGUACCAAUCACUAACCACACGGCCAGGUAAAAAGAUUU	79	chr11(+):9010001-9010079
cja-miR-361	UUAUCAGAAUCUCCAGGGGUAC	22	cja-mir-361	GCAGUGGCAUGCUUGACAGUGAUUCUUUCCUGGGAUUUGGGAGCUUAUCAGAAUCUCCAGGGGUACUUUAUAAUUUAAAAAUGUCCCCCAGGUGUGAUUCUGAUUUGCUUCCUUCUCCUCCCACUCUGACAAUCACUGUUUCAUUAGAAGCCUCAGC	157	chrX(-):76283136-76283292
cja-miR-365	UAAUGCCCCUAAAAAUCCUUAU	22	cja-mir-365-2	GCAAGAAAAAUGAGGGACUUUCAGGGGCAGCUGUGUUUUCUGACUCAGUCAUAAUGCCCCUAAAAAUCCUUAUUGUUCUUGC	82	chr5(-):92984451-92984532
cja-miR-369-3p	AAUAAUACAUGGUUGAUCUUU	21	cja-mir-369	UGAAGAGAGAUCGACCGUGUUAUAUUCGCUUUGUUGAUUUCGAAUAAUACAUGGUUGAUCUUUUCUCA	68	chr10(+):126984433-126984500
cja-miR-374b	AUAUAAUACAACCUGCUAAGU	21	cja-mir-374b	CGGAUGGAUAUAAUACAACCUGCUAAGUGUCCUAGCACUUAGCAGGUUGUAUUAUCAUUGUCCG	64	chrX(-):65949527-65949590
cja-miR-379	UGGUAGACUAUGGAACGUAG	20	cja-mir-379	UGGUUCCUGAAGAGAUGGUAGACUAUGGAACGUAGGCGUUAUGGUUUCUGACCUAUGUAACAUGGUCCACUAACUCUCAGUAUCCA	86	chr10(+):126938792-126938877
cja-miR-412	UGGUCGACCAGUUGGAAAGU	20	cja-mir-412	CCGGCAUCAGCACCGUUCUGGGGUAGGGGAUGGAUGGUCGACCAGUUGGAAAGUAAUUGUUUCUAAUGUACUUCACCUGGUCCACUAGCCGUCCGUACCCGCUGCAGCCCGCGGGGCCUGCGUGCCAGG	129	chr10(+):126984266-126984394
cja-miR-423-5p	UGAGGGGCAGAGAGCGAGACUUU	23	cja-mir-423	CCGUACAUUUUCCAGGAUGGAAGCCCGAAGUUUGAGGGAGAAACUUGUGAGGAAAUAAAGGAAGUUAGGCUGAGGGGCAGAGAGCGAGACUUUUCUAUUUUCCAAAAGCUCGGUCUGAGGCCCCUCAGUCUUGCUUCCUACCCCGCGCUUGAGUUUCUCCCCGCUUGGAUGCUCUCAGGGGCAGUGUGAAG	191	chr5(-):93956151-93956341
cja-miR-424	CAGCAGCAAUUCAUGUUUUGA	21	cja-mir-424	CCGGUCAAUCCCCCUUCGUUGACUCCAAGGGGAUACAGCAGCAAUUCAUGUUUUGAAGUGCUCUAAAUGGUUCAAAACGUGAAGUGCUGCUAUACCCCCUUGUGGGGAAGGAAGAAGGUGGGAUAUGCCGG	131	chrX(-):122453790-122453920
cja-miR-451	AAACCGUUACCAUUACUGAGUUU	23	cja-mir-451	UUGGGAAUGGCAAGGAAACCGUUACCAUUACUGAGUUUAGUAAUGGUAACGGUUCUCUUGCUGUACCCAG	70	chr5(+):95230497-95230566
cja-miR-483	UCACUCCUCUCCUCCCGUCUUC	22	cja-mir-483	GAGGGGGAAGACGGGAGGAAAGAAGGGAGUGGUUCCAUCGCGCCUCCUCACUCCUCUCCUCCCGUCUUCUUCUCUC	76	chr11(+):128302319-128302394
cja-miR-484	UCAGGCUCAGUCCCCUCCCGA	21	cja-mir-484	UCAGGCUCAGUCCCCUCCCGAUAAACCCCUAAAUAGGGACUUUCCCGGGGAGUGACCCUGGCU	63	chr12(-):11738168-11738230
cja-miR-532	CAUGCCUUGAGUGUAGGACCGU	22	cja-mir-532	GCUUUCUCUCCUCCAUGCCUUGAGUGUAGGACCGUUGGCAUCUUAAUUACCCUCCCACACCCAAGGCUUGCAGAAGAGCGAGC	83	chrX(+):48476376-48476458
cja-miR-542-3p	UUGUGACAGAUUGAUAACUGA	21	cja-mir-542	CUCAGACAUCUCGGGGAUCAUCGUGUCACGAGAUAUCACUGUGCACUUGUGACAGAUUGAUAACUGAAAGGUCUGGG	77	chrX(-):122448592-122448668
cja-miR-7	UGGAAGACUAGUGAUUUUGUUGUU	24	cja-mir-7	GGAUAUUGGCCUAGUUCUGUGUGGAAGACUAGUGAUUUUGUUGUUUUUAGAUAACUAAAUUGACAACAAAUCACAGUCUGCCAUAUGGCACAGGCCAUGCC	101	chr1(+):84300233-84300333
cja-miR-9	UCUUUGGUUAUCUAGCUGUAUGA	23	cja-mir-9-1	GGGGUUGGUUGUUAUCUUUGGUUAUCUAGCUGUAUGAGUGGUGUGGAGUCUUCAUAAAGCUAGAUAACCGAAAGUAAAAAUAACCCC	87	chr18(-):10470809-10470895
cja-miR-92a	UAUUGCACUUGUCCCGGCCUGU	22	cja-mir-92a-2	GGGAAAAUCAAACCCCUUUCUACACAGGUUGGGAUCGGUUGCAAUGCUGUGUUUCUGUAUGGUAUUGCACUUGUCCCGGCCUGUUGAGUUUGGUGGGGAUUGUGACC	107	chr1(+):6515068-6515174
cja-miR-96	UUUGGCACUAGCACAUUUUUGCU	23	cja-mir-96	GUGUCAUCUGCUUGGCCGAUUUUGGCACUAGCACAUUUUUGCUUUUCUCUCCGCUCUGAGCAAUCAUGUGCAGUGCCAAUAUGGGAAAAGCAGGAUGC	98	chr8(+):116491748-116491845
cja-miR-98	UGAGGUAGUAAGUUGUAUUGUU	22	cja-mir-98	UGAGGUAGUAAGUUGUAUUGUUGUGGGGUAGGGAUAUUAGGCCCCAAUUAGAAGAUAACUAUACAACUUACUACUUUCCC	80	chrX(-):51362493-51362572
cja-miR-99	AACCCGUAGAUCCGAUCUUGU	21	cja-mir-99	GUUGCCCAUUGGCAUAAACCCGUAGAUCCGAUCUUGUGGUGAAGUGGACCGCACAAGCUCGCUUCUAUGGGUCUGUGUCAGUGUGGUAAU	90	chr21(+):21285939-21286028
cja-miR-9984	CGCCGCGGCGGCGGCGGC	18	cja-mir-9984-2	UGCGCCGCGGCGGCGGCGGCGGCGGCGCGGGCUCUGGGGCUGGUGUUUGGCGGCGCCAGAGCAGCGGAUCCUGGUCUCGCCGCGGCAGCA	90	chr3(-):164173228-164173317
cli-let-7a-5p	UGAGGUAGUAGGUUGUAUAGUU	22	cli-let-7a-2	UGCAUCCAGGUUGAGGUAGUAGGUUGUAUAGUUUAGAAUUACACCAAGGGAGAUAACUGUACAACCUCCUAGCUUUCCUU	80	KB375651.1(-):862705-862784
cli-let-7c-5p	UGAGGUAGUAGGUUGUAUGGUU	22	cli-let-7c	GCAUCCGGGUUGAGGUAGUAGGUUGUAUGGUUUAGAGUUACACCCUGGGAGUUAACUGUACAACCUUCUAGCUUUCCUUGGAGCA	85	KB375804.1(+):18430659-18430743
cli-let-7d-5p	AGAGGUAGUAGGUUGCAUAGUU	22	cli-let-7d	UAGGAAGAGGUAGUAGGUUGCAUAGUUUUAGGGCAGGGAUUUUGCUCACAAGGAGGUAACUAUACAACCUGCUGCCUUUCUUAGGGC	87	KB375849.1(+):23611-23697
cli-let-7e-5p	UGAGGUAGUAGAUUGAAUAGUU	22	cli-let-7e	CUGUCCUUGAGGCUGAGGUAGUAGAUUGAAUAGUUGUGGAGUCCGAUCCUCCCUUUGAGCAAACUAUACAAUCUACUGUCUUUCCUAAGGAGA	93	KB375734.1(-):1198016-1198108
cli-let-7f-5p	UGAGGUAGUAGAUUGUAUAGUU	22	cli-let-7f	UUCUCUGUCAGAGUGAGGUAGUAGAUUGUAUAGUUGUAGGGUAGUUAUUUUACCCUGUUCAGGAGAUAACUAUACAAUCUAUUGCCUUCCCUGCGGAGUAAA	102	KB375849.1(+):22603-22704
cli-let-7g-5p	UGAGGUAGUAGUUUGUACAGUU	22	cli-let-7g	UUCUUGCCUGAUUCCAGGCUGAGGUAGUAGUUUGUACAGUUUGAGGGUCUAUGAUACCACCCGGUACAGGAGAUAACUGUACAGGCCACUGCCUUGCCUGGGACAGA	107	KB375633.1(-):757937-758043
cli-let-7i-5p	UGAGGUAGUAGUUUGUGCUGUUG	23	cli-let-7i	CUGGCUGAGGUAGUAGUUUGUGCUGUUGGUCGGGUUGUGACAUUGCCCGCUGUGGAGAUAACUGCGCAAGCUACUGCCUUGCUA	84	KB375322.1(-):1403720-1403803
cli-miR-100-5p	AACCCGUAGAUCCGAACUUGUG	22	cli-mir-100-1	GCGCCUGUUGCCACAAACCCGUAGAUCCGAACUUGUGGUCAUAUUCCACACAAGCUUGUAUCUAUAGGUAUGUGUCUGUCUGGCAAGUGC	90	KB375651.1(-):869665-869754
cli-miR-101-3p	UACAGUACUGUGAUAACUGAA	21	cli-mir-101-2	ACUAUGAACUGUCCUUUUUCGGUUAUCAUGGUACCGGUGCUGUAUACGUGAAAGGUACAGUACUGUGAUAACUGAAGAAUGGUGGUGCCAUCAC	94	KB375318.1(-):3523017-3523110
cli-miR-103-3p	AGCAGCAUUGUACAGGGCUAUGA	23	cli-mir-103-2	UUAUCUUUGUGCUUUCAGCUUCUUUACAGUGCUGCCUUGUUGCGUUCAUGUCAAGCAGCAUUGUACAGGGCUAUGAAAGAGCAGAGACGA	90	KB375512.1(-):1112332-1112421
cli-miR-107-3p	AGCAGCAUUGUACAGGGCUAU	21	cli-mir-107	GUGUUCUCUUUGCUUUCAGCUUCUUUACAGUGUUGCCUUGUGGCAUGGAGUUCAAGCAGCAUUGUACAGGGCUAUCAAAGCAUGG	85	KB375396.1(-):365360-365444
cli-miR-10a-5p	UACCCUGUAGAUCCGAAUUUGUG	23	cli-mir-10a	CUUCUAUAUGUACCCUGUAGAUCCGAAUUUGUGUAAAGGAAGUUGGGUCACAAAUUCGUAUCUAGGGGAAUAUGUAGUUG	80	KB375599.1(+):1564483-1564562
cli-miR-10b-5p	UACCCUGUAGAACCGAAUUUGU	22	cli-mir-10b	UUACGUUGUCUAUAUAUACCCUGUAGAACCGAAUUUGUGUGAUAUUCAUAUAGUCACAGAUUCGAUUCUAGGGGAAUAUAUGGUCGAUGAAA	92	KB376208.1(-):612541-612632
cli-miR-10c-5p	UACCCUGUAGACUCGAAUUUG	21	cli-mir-10c	CCCCGUCUCCUAUAUGUACCCUGUAGACUCGAAUUUGUGUGAGCGUCUCCCAGUCACAAAUUCGUCUCUAGGGGAAUAUAUGGGCGAUGCCA	92	KB376284.1(+):255100-255191
cli-miR-122-3p	AACGCCAUUAUCACACUAAAUA	22	cli-mir-122	CUGCCCGAGCUGUGGAGUGUGACAAUGGUGUUUGUGUCCUGGCUAUCAAACGCCAUUAUCACACUAAAUAGCUACUGGUAGACA	84	KB376610.1(+):24141-24224
cli-miR-122-5p	UGGAGUGUGACAAUGGUGUUUG	22	cli-mir-122	CUGCCCGAGCUGUGGAGUGUGACAAUGGUGUUUGUGUCCUGGCUAUCAAACGCCAUUAUCACACUAAAUAGCUACUGGUAGACA	84	KB376610.1(+):24141-24224
cli-miR-124-3p	UAAGGCACGCGGUGAAUGCCAA	22	cli-mir-124-2	CCCGAGCCCCUCUCUGCGUGUUCACAGCGGACCUUGAUUUAAUGUCCAUACAAUUAAGGCACGCGGUGAAUGCCAAGAGAGGAGCCUCACA	91	KB375315.1(-):2496168-2496258
cli-miR-125-5p	UCCCUGAGACCCUAACUUGUGA	22	cli-mir-125-1	GUUGCGCCCCUCUCAAUCCCUGAGACCCUAACUUGUGAUGUUUAGCUUUUAAAUCCACGGGUUAGGCUCUUGGGAGCUGUGAGUUGUGCUUU	92	KB375651.1(-):846253-846344
cli-miR-126-3p	UCGUACCGUGAGUAAUAAUGCG	22	cli-mir-126	ACCGCUGGUGACGGCCCAUUAUUACUUUUGGUACGCGCUGUGACACUUCAAACUCGUACCGUGAGUAAUAAUGCGCUGUGGCCAGCACG	89	KB375962.1(-):1958252-1958340
cli-miR-128-3p	UCACAGUGAACCGGUCUCUUU	21	cli-mir-128-1	GAGCUGUUGGAUUCGGGGCCGUAACACUGUCUGAGAGGUUUACAUUUCUCACAGUGAACCGGUCUCUUUUUCAGCUGCUUCCUG	84	KB375634.1(+):1216448-1216531
cli-miR-133a-3p	UUUGGUCCCCUUCAACCAGCUGU	23	cli-mir-133a-1	CUCCAAUGCUUUGCUAAAGCUGGUAAAAUGGAACCAAAUCACCUCUUCAAUGGAUUUGGUCCCCUUCAACCAGCUGUAGCUAUGCAUUGAUC	92	KB375298.1(-):295624-295715
cli-miR-133b-3p	UUUGGUCCCCUUCAACCAGCUA	22	cli-mir-133b	UAUGCUCUGCUCUGGCUGGUCAAACGGAACCAAGCCCAUCUUCCUCGGAGGUUUGGUCCCCUUCAACCAGCUAUAGCAGUGUUGA	85	KB375390.1(+):6645-6729
cli-miR-133c-3p	UUUGGUCCCCUUCAACCAGCUGC	23	cli-mir-133c	AUGGUGCGUCCCUGGGGCUGGUAAAAAGGAACCAGAUCAACUUGCAACUGGAUUUGGUCCCCUUCAACCAGCUGCAGCGGCGCAUGUG	88	KB375684.1(-):950877-950964
cli-miR-135-5p	UAUGGCUUUUUAUUCCUAUGUGA	23	cli-mir-135-1	UGCUGUCUUGUAUGGCUUUUUAUUCCUAUGUGAUUAUACAUCCCACUUCAUAUAGGGAUUGAAGCCGUGCAAUACACUG	79	KB375633.1(-):781840-781918
cli-miR-137b-3p	UUAUUGCUUGAGAAUACGCGUAG	23	cli-mir-137b	CCCGCUCCCUUCGGCAACGGGUAUUCUCGGGCGGAUAAUACGGACGCGCUGUUAUUGCUUGAGAAUACGCGUAGCCGAGGGGACGCC	87	KB377647.1(-):3939-4025
cli-miR-142-5p	CAUAAAGUAGAAAGCACUACU	21	cli-mir-142	GAGACAGUGCAGUCACCCAUAAAGUAGAAAGCACUACUAAACAGCACUGCAGGGUGUAGUGUUUCCUACUUUAUGGAUGAGUGUACUGUGGG	92	KB375567.1(+):47087-47178
cli-miR-143-3p	UGAGAUGAAGCACUGUAGCUC	21	cli-mir-143	AUGUCUCCCAGCCCAAGGUGCAGUGCUGCAUCUCUGGUCAAUUGGGAGUCUGAGAUGAAGCACUGUAGCUCGGGAAGGGAGGAACUGC	88	KB375668.1(+):918242-918329
cli-miR-145-3p	GGAUUCCUGGAAAUACUGUUCUU	23	cli-mir-145	CCGUGCCCUCAGGGUCCAGUUUUCCCAGGAAUCCCUUAGGCGCUACGUUGGGGAUUCCUGGAAAUACUGUUCUUGAGGCCACGG	84	KB375668.1(+):918669-918752
cli-miR-145-5p	GUCCAGUUUUCCCAGGAAUCCCU	23	cli-mir-145	CCGUGCCCUCAGGGUCCAGUUUUCCCAGGAAUCCCUUAGGCGCUACGUUGGGGAUUCCUGGAAAUACUGUUCUUGAGGCCACGG	84	KB375668.1(+):918669-918752
cli-miR-146a-5p	UGAGAACUGAAUUCCAUGGGUUG	23	cli-mir-146a	CGUGUAUUCUCAGCUUUGAGAACUGAAUUCCAUGGGUUGUAAUUGAAUUCGCUGUCAGACCCAUGGGGCUCAGUUCUUCAGCUUGGAUAUUUC	93	KB375405.1(+):8894965-8895057
cli-miR-146b-5p	UGAGAACUGAAUUCCAUAGGCAUU	24	cli-mir-146b	CUGGCUACUUGGCUCUGAGAACUGAAUUCCAUAGGCAUUAAAGCCUCUAAAAAUGCCCUAUGGAUUCAGUUCUGCAGCUGGGCAGCAAA	89	KB375604.1(+):30533-30621
cli-miR-146c-5p	UGAGAACUGAAUUCCAUGGACUG	23	cli-mir-146c	GUUCCCAGCUCUGAGAACUGAAUUCCAUGGACUGGUUCCAGUUCCAUGUGUUCAGUCCAUGGUAUUCAGUUCUCUAGCUUGGCUG	85	KB375512.1(-):1412182-1412266
cli-miR-148a-3p	UCAGUGCACUACAGAACUUUGU	22	cli-mir-148a	GGAGCCUCCGGAAGCAAAGUUCUGUGACACUCCGACUCUGGGUACGAUAGCAGUCAGUGCACUACAGAACUUUGUCUCCGGCGGC	85	KB376037.1(-):533815-533899
cli-miR-148b-3p	UCAGUGCAUCACAGAACUUGGU	22	cli-mir-148b	GCGCCCGGGGCGAGGUUCUGUCCUACACUCCGGCUGUAGCUACAGACAGUCAGUGCAUCACAGAACUUGGUCCCGGGAGC	80	KB376284.1(+):322350-322429
cli-miR-1662-5p	UUGACAUCAUCAUACUUGGGAU	22	cli-mir-1662	AUAGCUGUGCUCUAUGGGUUUGACAUCAUCAUACUUGGGAUGUAUGACACAAAGUCCCAAGCAGGCUGAUGUCAGGCCCAAGAUGGCUGCCA	92	KB375752.1(-):607984-608075
cli-miR-16a-5p	UAGCAGCACGUAAAUAUUGGUGU	23	cli-mir-16a-2	UUCCGCCCUAGCAGCACGUAAAUAUUGGUGUAGUAAAAUAAACCUUAAACCCCAAUAUUAUUGUGCUGCUUAAGCGUGG	79	KB375540.1(+):1615796-1615874
cli-miR-17-3p	ACUGCAGUGAAGGCACUUGUAGC	23	cli-mir-17	UGCGUCAGAGUAAUGUCAAAGUGCUUACAGUGCAGGUAGUGAUAUAUAGAACCUACUGCAGUGAAGGCACUUGUAGCAUUAUGUUGACAGC	91	KB375488.1(-):2837957-2838047
cli-miR-181a-5p	AACAUUCAACGCUGUCGGUGAGUU	24	cli-mir-181a-2	AUCUUUGGAUAGCUUCAGUGAACAUUCAACGCUGUCGGUGAGUUUGAGAACUACAAAAACCAUCGACCGUUGACUGUACCUUGAGGUUUAUCACAAACCC	100	KB375970.1(-):919211-919310
cli-miR-181b-5p	AACAUUCAUUGCUGUCGGUGGGUU	24	cli-mir-181b-1	AAAGGUCACAAUCAACAUUCAUUGCUGUCGGUGGGUUUAACUAUGUGGACAAGCUCACUGAACAAUGAAUGCAACUGUGGCCCCA	85	KB375307.1(+):7344927-7345011
cli-miR-182-5p	UUUGGCAAUGGUAGAACUCACACU	24	cli-mir-182	CGGCCCCGGGGCUGCUUUUGGCAAUGGUAGAACUCACACUGGUGCGGUAGCAGGAUCCGGUGGUUCUAGACUUGCCAACUACAGCCCCGGGGGAG	95	KB375435.1(+):1262243-1262337
cli-miR-183-5p	UAUGGCACUGGUAGAAUUCACUG	23	cli-mir-183	UACUCCUGUUCUGUGUAUGGCACUGGUAGAAUUCACUGUGCAACCCCGCGGUCAGUGAAUUACCAUAGGGCCAUAAACAGAGCAGAGAAAG	91	KB375435.1(+):1261576-1261666
cli-miR-184-3p	UGGACGGAGAACUGAUAAGGGU	22	cli-mir-184	GGCCAUUCUCAUCUCCUUAUCACUUUUCCAGCCCAGCUUCUUCACUGUAACUGUUGGACGGAGAACUGAUAAGGGUAUGCGAGUGACA	88	KB375795.1(-):3395653-3395740
cli-miR-194-5p	UGUAACAGCAACUCCAUGUGGAC	23	cli-mir-194	CAUGGGCGCUCUCAGAUGUAACAGCAACUCCAUGUGGACUACACUGACUUCCAGUGGAGAUGCUGUUACUUUUGAUAGCCUCUCA	85	KB375331.1(-):1524707-1524791
cli-miR-196-5p	UAGGUAGUUUCAUGUUGUUGGG	22	cli-mir-196-1	CUCUGUGAAUUAGGUAGUUUCAUGUUGUUGGGCUUUUAAUUUUAAACACAAGAACAUCAAACUACCUGAUUUACUCC	77	KB375599.1(+):1508605-1508681
cli-miR-199-3p	UACAGUAGUCUGCACAUUGGUUA	23	cli-mir-199-1	AGAUCCUGCUCCGUCGCCCCAGUGUUCAGACUACCUGUUCAGGACAAUGCUGUUGUACAGUAGUCUGCACAUUGGUUAGACUGGGCAAGGGAAA	94	KB375307.1(+):10450260-10450353
cli-miR-19b-3p	UGUGCAAAUCCAUGCAAAACUGA	23	cli-mir-19b-2	CAGUGCUAAUUACAGUCAGUUUUGCAGGUUUGCAUCCCAGCUUACUAAAAUUGCUGUGCAAAUCCAUGCAAAACUGACUGUGGUGGUGGUG	91	KB375349.1(-):3451977-3452067
cli-miR-1a-3p	UGGAAUGUAAAGAAGUAUGUAU	22	cli-mir-1a-1	CUGCUUGAGAGACAUACUUCUUUAUAUGCCCAUAUGAACCUGGGAAGCUAUGGAAUGUAAAGAAGUAUGUAUUUCAGGUGG	81	KB375315.1(-):3131813-3131893
cli-miR-1b-3p	UGGAAUGUUAAGAAGUAUGUAUU	23	cli-mir-1b	CCUCCCAACCCUACAUACUUCUUCAUAUACCCAUAUGGAGUCGGCCGGCGUUAUGGAAUGUUAAGAAGUAUGUAUUUUUGGGCUGG	86	KB375684.1(-):951010-951095
cli-miR-200a-3p	UAACACUGUCUGGUAACGAUGUU	23	cli-mir-200a	CCAUGGUCCUCUGUGGGCAUCUUACUAGACAGUGCUGGAUUUUUUGGAUCUACUCUAACACUGUCUGGUAACGAUGUUUAAAGGGUGAACCAAAC	95	KB376210.1(+):2379399-2379493
cli-miR-200b-3p	UAAUACUGCCUGGUAAUGAUGAU	23	cli-mir-200b	CCUGAGAUGCCAUUACCAUCUUACUGGGCAGCAUUGGAUGUUUUCUGUCUUUCUAAUACUGCCUGGUAAUGAUGAUUAUGGUGUUUCGUG	90	KB376210.1(+):2377070-2377159
cli-miR-200b-5p	CAUCUUACUGGGCAGCAUUGGA	22	cli-mir-200b	CCUGAGAUGCCAUUACCAUCUUACUGGGCAGCAUUGGAUGUUUUCUGUCUUUCUAAUACUGCCUGGUAAUGAUGAUUAUGGUGUUUCGUG	90	KB376210.1(+):2377070-2377159
cli-miR-202-5p	UUCCUAUGCAUAUACUUCUUU	21	cli-mir-202	UGACUCGUUGUUCCUUUUUCCUAUGCAUAUACUUCUUUGAGAAUUUGAUCUAAAGAGGCAUAGGGCAUGGGAAAAUGGGGCGACUGAGGUA	91	KB375535.1(+):1438264-1438354
cli-miR-21-5p	UAGCUUAUCAGACUGAUGUUGA	22	cli-mir-21	UCCUGUCGGAUAGCUUAUCAGACUGAUGUUGACUGUUGGAUCUCAUGGCAACAACAGUCGGUAGGCUGUCUGACAUUU	78	KB375855.1(-):434997-435074
cli-miR-210-3p	CUGUGCGUGUGACAGCGGCUAA	22	cli-mir-210	CCCUCCAGGAGCAGGUGAGCCACUGACUAACGCACAUUGUGCUCUCGGCGACUCCACUGUGCGUGUGACAGCGGCUAACCUGCUCCUCGGACAU	94	KB375641.1(-):1057655-1057748
cli-miR-214-3p	ACAGCAGGCACAGACAGGCAGU	22	cli-mir-214	GGAGUUGUCAUGUGUCUGCCUGUCUACACUUGCUGUGCAGAACAUCCUCUCACCUGUACAGCAGGCACAGACAGGCAGUCGCAUGACAACCCAGC	95	KB375307.1(+):10456129-10456223
cli-miR-215-5p	AUGACCUAUGAAUUGACAGACU	22	cli-mir-215	ACUGGUGUCCAGGAAAAUGACCUAUGAAUUGACAGACUGCUUUCUAAACUUGCCUGUCAUUUCUAUAGGCCAAUAUUCUGCACACUUUC	89	KB375331.1(-):1524393-1524481
cli-miR-218-5p	UUGUGCUUGAUCUAACCAUGU	21	cli-mir-218-1	UAAUGUAGCGAGAUUUUCUGUUGUGCUUGAUCUAACCAUGUGGUUGUGAGGUAUGAGUAAAACAUGGUUCUGUCAAGCACCAUGGAACGUCACGCAGCUU	100	KB375368.1(-):14206860-14206959
cli-miR-22-3p	AAGCUGCCAGUUGAAGAACUGU	22	cli-mir-22	CAGCACCAGUUCUUCAGUGGCAAGCUUUAUGUCCUUCUCUAGUAGCUAAAGCUGCCAGUUGAAGAACUGUUGAAU	75	KB375376.1(-):2621547-2621621
cli-miR-223-3p	UGUCAGUUUGUCAAAUACCCCA	22	cli-mir-223	AGCGCGGUGCCGCGCUGCGUGUAUUUGACAAGCUGAGUCCGACACUCAGUGCGAGAGUGUCAGUUUGUCAAAUACCCCAAGCGAGGCACUGCUGA	95	KB375664.1(+):204593-204687
cli-miR-23b-3p	AUCACAUUGCCAGGGAUUACCACA	24	cli-mir-23b	GUUGUGGCUGUUUGGGUUCCUGGCAUGAUGAUUUGUGACUUAAGAUUAAAAUCACAUUGCCAGGGAUUACCACACAGCCAUUAC	84	KB375520.1(+):156759-156842
cli-miR-26-5p	UUCAAGUAAUCCAGGAUAGGCU	22	cli-mir-26-2	CAGUGGCCGGCCCCAGGUUCAAGUAAUCCAGGAUAGGCUGUGAUCUGGGCAGUCAGCCUGUUCUUGGUUACUUGGCUCUGGAGCUGGCCAGAU	93	KB375305.1(+):1151281-1151373
cli-miR-27b-3p	UUCACAGUGGCUAAGUUCUGC	21	cli-mir-27b	GCGAGGUGCAGAGCUUAGCUGAUUGGUGAACAGUGAUUGUUUCCCUCUUUGUUCACAGUGGCUAAGUUCUGCACCUGAGGAG	82	KB375520.1(+):156995-157076
cli-miR-2954-3p	CAUCCCCAUUCCACUCCUAGCAGC	24	cli-mir-2954	UGUCUGGGCUUGGAGCAGUGCUGAGAGGGCUUGGGGAGAGGAUUGUAGUGGAGCUCCAUCCCCAUUCCACUCCUAGCAGCUCUCUGGCCACCCAC	95	KB375742.1(+):14798-14892
cli-miR-29b-3p	UAGCACCAUUUGAAAUCAGUGUU	23	cli-mir-29b-2	CCUCUGGAAGCUGGUUUCACAUGGUGGCUUAGAUUUUCCCACUUUGUAUCUAGCACCAUUUGAAAUCAGUGUUCUAGGAG	80	KB375734.1(-):2208559-2208638
cli-miR-302b-3p	AAGUGCUUCCAUGUUUUAG	19	cli-mir-302b-1	CUUUUACUUUAACAUGGAGGUGCUUUCUGUGACUUAAAAGAAGUAAGUGCUUCCAUGUUUUAGUAGAGG	69	KB376606.1(+):1626021-1626089
cli-miR-30a-3p	CUUUCAGUCGGAUGUUUGCAGC	22	cli-mir-30a	UGAGCGACUGUAAACAUCCUCGACUGGAAGCUGUGAAGCAGCAGAUGGGGCUUUCAGUCGGAUGUUUGCAGCUGCCAA	78	KB375528.1(+):5103425-5103502
cli-miR-30d-5p	UGUAAACAUCCCCGACUGGAAGCU	24	cli-mir-30d	CGUGGUCCGGUGCUGUAAACAUCCCCGACUGGAAGCUGUUCCCGUCCAGCUUUCAGUCAGAUGUUUGCUGCACCUGGCUGCG	82	KB375768.1(-):3168624-3168705
cli-miR-30e-3p	CUUUCAGUCGGAUGUUUGCAGC	22	cli-mir-30e	GUCCUUGCUGCUGUAAACAUCCUUGACUGGAAGCUGUGAGGUGCGAGCAGGAGCUUUCAGUCGGAUGUUUGCAGCAGCAGGCUG	84	KB375684.1(-):336851-336934
cli-miR-30e-5p	UGUAAACAUCCUUGACUGGAAGCU	24	cli-mir-30e	GUCCUUGCUGCUGUAAACAUCCUUGACUGGAAGCUGUGAGGUGCGAGCAGGAGCUUUCAGUCGGAUGUUUGCAGCAGCAGGCUG	84	KB375684.1(-):336851-336934
cli-miR-32-5p	UAUUGCACAUUACUAAGUUGCA	22	cli-mir-32	UCUGGUGGAGAUAUUGCACAUUACUAAGUUGCAUGUUGUCACGGCCUCAGUGCAAUUUAGUGUGUGCGAUACUUUCACAUGAGU	84	KB375503.1(-):729037-729120
cli-miR-33-5p	GUGCAUUGUAGUUGCAUUGCA	21	cli-mir-33-1	CCUGGGUGGCAGCUGUAGUGCAUUGUAGUUGCAUUGCAUGUUGUGGCAGUAACUGUGCAAUGUUCCUGCAGUGCAGUACAGAGGCACUCU	90	KB376364.1(-):144822-144911
cli-miR-338b-5p	AACAAUAUCCUGGUGCUGAGUG	22	cli-mir-338b	ACUGCUGCUCCUCCUGCCCAACAAUAUCCUGGUGCUGAGUGAGUUGCAGACAGAGACUCCAGCAUCAGUGAUUUUGUUGAGGAGGGGGUGCACUGCCAUC	100	KB375601.1(+):79313-79412
cli-miR-34b-5p	AGGCAGUGUAGUUAGCUGAUUGU	23	cli-mir-34b	GUGCUUGGUUUGUAGGCAGUGUAGUUAGCUGAUUGUAACCACUGCUCCGCAAUCACUACACUCACUGCCAUCAAAACAAGGCACAGG	87	KB375352.1(+):2053022-2053108
cli-miR-34c-5p	AGGCAGUGUAGUUAGCUGAUUGC	23	cli-mir-34c	AUCAGCCUAGUUACUAGGCAGUGUAGUUAGCUGAUUGCCAAAAGUACCAAUCACUAGCCACACAGCCAGGUAAAAAGGCUUGG	83	KB375352.1(+):2053395-2053477
cli-miR-365-3p	UAAUGCCCCUAAAAAUCCUUA	21	cli-mir-365-1	ACCGCAGGGAAAAUGAGGGACUUUUGGGGGCAGAUGUGUUUCCAUUACACUAUCAUAAUGCCCCUAAAAAUCCUUAUUGCUCUUGCAGU	89	KB375532.1(+):992939-993027
cli-miR-451-5p	AAACCGUUACCAUUACUGUGUUU	23	cli-mir-451	GCCGGCGGGGAAACCGUUACCAUUACUGUGUUUAGUAAUGGUAAUGGUUCUGCCGACGGCUGG	63	KB375376.1(-):3184903-3184965
cli-miR-7a-5p	UGGAAGACUAGUGAUUUUGUUGUU	24	cli-mir-7a-1	GUUGGUCUAGUUCUGUGUGGAAGACUAGUGAUUUUGUUGUUUUUAGAUAACUAAAUUGACAACAAAUCGCAGUCUGCCAUAUAGCACAGACUGUG	95	KB375705.1(+):147000-147094
cli-miR-7b-5p	UGGAAGACUUGUGAUUUUGUUGUU	24	cli-mir-7b	CAUCCCCGGGCAGGCUGGAAGACUUGUGAUUUUGUUGUUUCCAAUGUCAACGGGAGCGAACAACAAAUCCCAGUCUCCUCCCUGCCCCGGGCAC	94	KB376649.1(-):107537-107630
cli-miR-9-3p	AUAAAGCUAGAUAACCGAAAGUA	23	cli-mir-9-1	UCAGGGGUUGGUUGUUAUCUUUGGUUAUCUAGCUGUAUGAGUGGUGUCGAUUCUUCAUAAAGCUAGAUAACCGAAAGUAAAAAUAACCCCAUU	93	KB375676.1(-):120312-120404
cli-miR-9-5p	UCUUUGGUUAUCUAGCUGUAUGA	23	cli-mir-9-1	UCAGGGGUUGGUUGUUAUCUUUGGUUAUCUAGCUGUAUGAGUGGUGUCGAUUCUUCAUAAAGCUAGAUAACCGAAAGUAAAAAUAACCCCAUU	93	KB375676.1(-):120312-120404
cli-miR-92-3p	UAUUGCACUUGUCCCGGCCUGU	22	cli-mir-92-2	UGGUUUCUCCAUGGGUGGGGAUUUGUUGCAUUACUUGUAGCUGUAUGUAGAGUAUUGCACUUGUCCCGGCCUGUGGAGGAAAUG	84	KB375349.1(-):3451812-3451895
cli-miR-96-5p	UUUGGCACUAGCACAUUUUUGCU	23	cli-mir-96	GGCCCGUUUUGGCACUAGCACAUUUUUGCUUUGAUUUGUAGCUUUUGAGCAAUUAUGUGUAGUGCCAAUAUGGGAGAAGGCGGAGA	86	KB375435.1(+):1261705-1261790
cli-miR-99-5p	AACCCGUAGAUCCGAUCUUGUG	22	cli-mir-99	GAUGCCAAUUGGCAUAAACCCGUAGAUCCGAUCUUGUGUUGAAACGCACUGCACAAGCUCGCUUCUAUGGGUCUGUGUCAGUAUGGUGAUC	91	KB375804.1(+):18429898-18429988
cpi-let-7a-5p	UGAGGUAGUAGGUUGUAUAGUU	22	cpi-let-7a-2	GCAUGCAUCCAGGUUGAGGUAGUAGGUUGUAUAGUUUAGAAUUACACCAAGGGAGAUAACUGUACAACCUCCUAGCUUUCCUUGGGUCUUGCACAA	96	KK088232.1(-):2328699-2328794
cpi-let-7b-5p	UGAGGUAGUAGGUUGUGUGGUU	22	cpi-let-7b	GCUCUAGCAGGGUGAGGUAGUAGGUUGUGUGGUUUCAGGGUAGUGAUUUUGCCCCAAUCAGGAGAUAACUAUACAACCUACUGCCUUCCCUG	92	KK088200.1(-):3678396-3678487
cpi-let-7c-2-3p	CUGUACAGCCUCCUAGCUUUCC	22	cpi-let-7c-2	UGCGUGCCCCAGGCUGAGGUAGUAGGUUGUAUGGUUUAGAAUAACACCCGCAGGAGAUAACUGUACAGCCUCCUAGCUUUCCCUGGGGCGCUGCUUAG	98	KK083354.1(+):288926-289023
cpi-let-7c-5p	UGAGGUAGUAGGUUGUAUGGUU	22	cpi-let-7c-2	UGCGUGCCCCAGGCUGAGGUAGUAGGUUGUAUGGUUUAGAAUAACACCCGCAGGAGAUAACUGUACAGCCUCCUAGCUUUCCCUGGGGCGCUGCUUAG	98	KK083354.1(+):288926-289023
cpi-let-7d-5p	AGAGGUAGUAGGUUGCAUAGUU	22	cpi-let-7d	UAGGAAGAGGUAGUAGGUUGCAUAGUUUUAGGGCAGAGAUUUUGCUCACAAGGAGUUAACUAUACAACCUGCUGCCUUUCUUAGGGCU	88	KK088242.1(+):1331717-1331804
cpi-let-7e-5p	UGAGGUAGUAGAUUGAAUAGUU	22	cpi-let-7e	GUCCUUGAGGCUGAGGUAGUAGAUUGAAUAGUUGUGGAGUCCUACCCUCCCUUUGAGCUAACUAUACAAUCUACUGUCUUUCCUAAGGAGA	91	chr4(+):2386096-2386186
cpi-let-7f-5p	UGAGGUAGUAGAUUGUAUAGUU	22	cpi-let-7f-1	CCGAGGCCCUGGGGGAUGAGGUAGUAGAUUGUAUAGUUUUAGGGUCACACCCGGUCUCGGAGAUAACUAUACAGUCUACUGUCUUUCCCG	90	KK083246.1(-):398670-398759
cpi-let-7g-5p	UGAGGUAGUAGUUUGUACAGUU	22	cpi-let-7g	UCCAGGCUGAGGUAGUAGUUUGUACAGUUUGAGGGUCUAUGAUACCACCCGGUACAGGAGAUAACUGUACAGGCCACUGCCUUGCCUGGGA	91	KK083011.1(+):2949169-2949259
cpi-let-7i-5p	UGAGGUAGUAGUUUGUGCUGUU	22	cpi-let-7i	CCCUGGCUGAGGUAGUAGUUUGUGCUGUUGGUCGGGUUGUGACAUUGCCCGCUGUGGAGAUAACUGCGCAAGCUACUGCCUUGCUAGUGCUG	92	KK082989.1(+):2620659-2620750
cpi-miR-100-5p	AACCCGUAGAUCCGAACUUGU	21	cpi-mir-100	GCCCGUUGCCACAAACCCGUAGAUCCGAACUUGUGGUCAUAUUCCACACAAGCUUGUAUCUAUAGGUAUGUGUCUGCAUGGCAAAUG	87	KK088232.1(-):2339495-2339581
cpi-miR-101-3p	UACAGUACUGUGAUAACUGAAG	22	cpi-mir-101-2	AUGAACUGUCCUUUUUCGGUUAUCAUGGUACCGGUGCUGUAUACGUGAAAGGUACAGUACUGUGAUAACUGAAGAAUGAUGGUGCCAUCA	90	chr6(+):13378767-13378856
cpi-miR-103-3p	AGCAGCAUUGUACAGGGCUAU	21	cpi-mir-103-2	AGCUCUGUGCUUUCAGCUUCUUUACAGUGCUGCCUUGUUGCAUUCAUGUCAAGCAGCAUUGUACAGGGCUAUGAAAGAACUGAGACCCGUUC	92	KK082944.1(+):6461372-6461463
cpi-miR-106b-5p	UAAAGUGCUGACAGUGCAGGU	21	cpi-mir-106b	CCGGCUCCGCAGGGCUAAAGUGCUGACAGUGCAGGUAGCUAGCGUCUGGUUGCUACUGCAGUGUGGGGGCUUGCAGCUCUGGGGGGCCACUG	92	KK083587.1(-):75831-75922
cpi-miR-107-3p	AGCAGCAUUGUACAGGGCUA	20	cpi-mir-107	UUCUUUUUGCUUUCAGCUUCUUUACAGUGUUGCCUUGUGGCAUGGAGUUCAAGCAGCAUUGUACAGGGCUAUCAAAGCAUCGAGAGUU	88	KK082966.1(-):3528708-3528795
cpi-miR-10a-5p	UACCCUGUAGAUCCGAAUUUGU	22	cpi-mir-10a	AUGCAUCUGUCUUCUAUAUGUACCCUGUAGAUCCGAAUUUGUGUAAAGGAAAUUGUGUCACAAAUUCGUAUCUAGGGGAAUAUGUAGUUGACACAAACACUAC	103	KK088207.1(+):2588271-2588373
cpi-miR-10b-5p	UACCCUGUAGAACCGAAUUUGU	22	cpi-mir-10b	UAUUACGUUGUCUAUAUAUACCCUGUAGAACCGAAUUUGUGUGGUAUUCACAUAGUCACAGAUUCGAUUCUAGGGGAAUAUAUGGUCGAUGCAAAAACUU	100	KK088176.1(-):6311506-6311605
cpi-miR-10c-5p	ACCCUGUAGAAUCGAAUUUGUG	22	cpi-mir-10c	AUACAGUCGUCUAUAUGUACCCUGUAGAAUCGAAUUUGUGUGAAUAUUUGAGAGUCACAAAUUCGUCUCUAGGGGAGUAUAUGGACGAUGCCAGAGC	97	KK083067.1(-):969489-969585
cpi-miR-122-3p	AAACGCCAUUAUCACACUAAAU	22	cpi-mir-122	CUGCCAGAGCUGUGGAGUGUGACAAUGGUGUUUGUGUCCAAUCUAUCAAACGCCAUUAUCACACUAAAUAGCUACUGUUAGAUA	84	KK088217.1(+):528232-528315
cpi-miR-122-5p	UGGAGUGUGACAAUGGUGUUUG	22	cpi-mir-122	CUGCCAGAGCUGUGGAGUGUGACAAUGGUGUUUGUGUCCAAUCUAUCAAACGCCAUUAUCACACUAAAUAGCUACUGUUAGAUA	84	KK088217.1(+):528232-528315
cpi-miR-124-3p	UAAGGCACGCGGUGAAUGCCA	21	cpi-mir-124-4	CGCUCGGCUUCCGCUUUUCGUGUUCACAGCGGACCUUGAUUUAAUUUCAUACAAUUAAGGCACGCGGUGAAUGCCAAGAGAGAAGCCGGACU	92	KK082935.1(+):897991-898082
cpi-miR-125b-5p	UCCCUGAGACCCUAACUUGUGA	22	cpi-mir-125b-2	CGGACUUUUCCUAGUCCCUGAGACCCUAACUUGUGAGGUUUUUUAGCAACAAUCACAAGUCAGGCUCUUGGGACCUAGGCGGAGGGGAACCA	92	KK088228.1(+):9048824-9048915
cpi-miR-126-3p	UCGUACCGUGAGUAAUAAUGCG	22	cpi-mir-126	GGCGGCGACGCUGGUGCCGGCCCAUUAUUACUUUUGGUACGCGCUGUGACACUUCAAACUCGUACCGUGAGUAAUAAUGCGCUGCGGCCAGCCCUGGCGAC	101	KK082942.1(+):6838958-6839058
cpi-miR-128-3p	UCACAGUGAACCGGUCUCUUU	21	cpi-mir-128-2	AGCGAUGGGCAGUUGGAAGGGGGGCCGUUACACUGUAAGAGAGUGAGUAGCAGGUCUCACAGUGAACCGGUCUCUUUUCCUACUGUGUCAUGCCA	95	KK082982.1(+):1504736-1504830
cpi-miR-133a-3p	UUUGGUCCCCUUCAACCAGCUGU	23	cpi-mir-133a-1	UCCAAUGCUUUGCUAAAGCUGGUAAAAUGGAACCAAAUCACCUCUUCAAUGGAUUUGGUCCCCUUCAACCAGCUGUAGCUAUGCAUUGAU	90	KK088180.1(-):6514695-6514784
cpi-miR-133b-3p	UUUGGUCCCCUUCAACCAGCU	21	cpi-mir-133b	AGGGGCUGCACCCUGCUCUGGCUGGUCAAACGGAACCAAGUCCGUCUUCCUUGGAGGUUUGGUCCCCUUCAACCAGCUACAGCAGUGCUGAAAUC	95	KK088210.1(+):11559703-11559797
cpi-miR-133c-3p	UUUGGUCCCCUUCAACCAGCUG	22	cpi-mir-133c	CUGGAGAGAGUGUGUCCCUGGGGCUGGUAAAAAGGAACCAGAUCAACUUGGAACUGGAUUUGGUCCCCUUCAACCAGCUGCAGUGGCGCAUACGCCAGCC	100	chr19(+):4211024-4211123
cpi-miR-135-5p	UAUGGCUUUUUAUUCCUAUGUG	22	cpi-mir-135-3	GCCCUCUGCUGUGGUCUAUGGCUUUUUAUUCCUAUGUGAUUGCGUUUCCUAACUCAUGUAGGGCUAAAAGCCAUGGGCUACACAGAGGACA	91	KK083035.1(-):1088889-1088979
cpi-miR-137b-3p	UUAUUGCUUGAGAAUACGCGUAG	23	cpi-mir-137b	AGCCCACUAGCUCCCUUCGAUGACGGGUAUUCUUGGGUAGAUAAUACGGAUUGCGUUGUUAUUGCUUGAGAAUACGCGUAGCCGAGGGGAGAGUCGCUC	99	KK083153.1(-):32193-32291
cpi-miR-142-5p	CAUAAAGUAGAAAGCACUACUA	22	cpi-mir-142-2	ACAGUGCACUCCUCCAUAAAGUAGAAAGCACUACUAAACCGCCGCGUCCCGUGUAGUGUUUCCUACUUUAUGGAUGAGUGUACUGUGA	88	KK083282.1(-):271379-271466
cpi-miR-143-3p	UGAGAUGAAGCACUGUAGCUC	21	cpi-mir-143	AGCUCCGUCAAUGUCUCCCAGCCCAAGGUGCAGUGCUGCAUCUCUGGUCAGUUGUGAGUCUGAGAUGAAGCACUGUAGCUCGGGAAGGGAGGAACUGUGCA	101	KK088198.1(+):3605724-3605824
cpi-miR-144-3p	UACAGUAUAGAUGAUGUACUA	21	cpi-mir-144	UGGGGGCUCUGGGCAGGAUAUCAUCGUAUACUGUAAGUUUGCUAUGAGACACUACAGUAUAGAUGAUGUACUAUCCUGAGCUUCACCCCU	90	KK082936.1(+):6573231-6573320
cpi-miR-145-3p	GGAUUCCUGGAAAUACUGUUCU	22	cpi-mir-145	GUGUCCUCAGGGUCCAGUUUUCCCAGGAAUCCCUUAGGCACUAUGACGGGGAUUCCUGGAAAUACUGUUCUUGAGGCCAUGGCUCAGCAGCU	92	KK088198.1(+):3606854-3606945
cpi-miR-145-5p	GUCCAGUUUUCCCAGGAAUCCCU	23	cpi-mir-145	GUGUCCUCAGGGUCCAGUUUUCCCAGGAAUCCCUUAGGCACUAUGACGGGGAUUCCUGGAAAUACUGUUCUUGAGGCCAUGGCUCAGCAGCU	92	KK088198.1(+):3606854-3606945
cpi-miR-146b-5p	UGAGAACUGAAUUCCAUAGGCUUU	24	cpi-mir-146b	AGCUGCUUGGCUUUGAGAACUGAAUUCCAUAGGCUUUAAAAUAAUGAAAACGCCCUGUGGCUUCAGUUCUGUAGCUGGGUAGCAA	85	KK088201.1(-):3368937-3369021
cpi-miR-146c-5p	UGAGAACUGAAUUCCAUGGACUG	23	cpi-mir-146c	GCAGUUCCCAGCUCUGAGAACUGAAUUCCAUGGACUGGUUUCAGUUCUGUAUCUUCAGUCCAUGGUAGUCAGUUCUCUAGCUUGGCUGUAU	91	KK082944.1(+):5730617-5730707
cpi-miR-148a-3p	UCAGUGCACUACAGAACUUUGU	22	cpi-mir-148a	GAUUUAGUCUCUUGAAGCAAAGUUCUGUGACACUCAGACUCUGAUUAUGAUAGAAGUCAGUGCACUACAGAACUUUGUCUUUGGGGGCUGUAGCAG	96	chr2(-):11448224-11448319
cpi-miR-148b-3p	UCAGUGCAUCACAGAACUUUGU	22	cpi-mir-148b	AGCCCGCAGCAUUUGAGGUGAAGUUCUGUUAUACACUCUGACUGUGGCUACGUGGAGGUCAGUGCAUCACAGAACUUUGUCUCGAGAGCUUUUUA	95	KK083067.1(-):443165-443259
cpi-miR-16a-5p	UAGCAGCACGUAAAUAUUGGCG	22	cpi-mir-16a	CAGCAGUACAUUAGCAGCACGUAAAUAUUGGCGUUAACUCUGUAAAUAUCUCCAGUAUUAACUGUGCUGCUGAAGUAAAGU	81	chr1(-):56259040-56259120
cpi-miR-16b-5p	UAGCAGCACGUAAAUAUUGGUG	22	cpi-mir-16b	UAUACUCGUUCCGCCCUAGCAGCACGUAAAUAUUGGUGUAGUAAAGUAAAUCUUAAACCCCAAUAUUAUUGUGCUGCUUAAGCGUGGCAGA	91	KK088236.1(-):7080517-7080607
cpi-miR-17-3p	CUGCAGUGAAGGCACUUGUAGC	22	cpi-mir-17	GUCAGAGUAAUGUCAAAGUGCUUACAGUGCAGGUAGUGAUAUAAGAACCUACUGCAGUGAAGGCACUUGUAGCAUUAUAUUGACAA	86	KK083096.1(-):1397279-1397364
cpi-miR-181a-5p	AACAUUCAACGCUGUCGGUGAGU	23	cpi-mir-181a-1	GUUGCUUCAGUGAACAUUCAACGCUGUCGGUGAGUUUGGAAUUAAAGUGAAAACCAUCGACCGUUGAUUGUACCCUCCAGCUAACCAUCA	90	KK088227.1(-):2809170-2809259
cpi-miR-181b-5p	AACAUUCAUUGCUGUCGGUGGGUU	24	cpi-mir-181b-3	CGAAAAGUCACAAUCAACAUUCAUUGCUGUCGGUGGGUUGUGUUGUUGAAGGAAAAACUCACUGAUCAAUGAAUGCAACUGUGAUUGGAAUGGA	94	KK088216.1(-):221988-222081
cpi-miR-182-5p	UUUGGCAAUGGUAGAACUCACACU	24	cpi-mir-182	UCUCUCUCGCUGUCUUUGGCAAUGGUAGAACUCACACUGGUGAGGUAUCAGGAUCCGGUGGUUCUAGACUUGCCAACUACCGCCCGAGGGUACA	94	KK083104.1(+):1287313-1287406
cpi-miR-183-5p	UAUGGCACUGGUAGAAUUCAC	21	cpi-mir-183	GCGUUACUCCUGUUCUGUGUAUGGCACUGGUAGAAUUCACUGUGAAAACACACUAUCAGUGAAUUACCAUAGGGCCAUAAACAGAGCAGAGAAAGAACC	99	KK083104.1(+):1276366-1276464
cpi-miR-184-3p	UGGACGGAGAACUGAUAAGGGU	22	cpi-mir-184	GCAGCCAUUCUCGUGUCCUUAUCACUUUUCCAGCCCAGCUUUUUCAUUGUAACUGUUGGACGGAGAACUGAUAAGGGUAUGUGACUGACAUGAA	94	KK082964.1(-):1234993-1235086
cpi-miR-192-5p	AUGACCUAUGAAUUGACAGCC	21	cpi-mir-192	AGUGCACAGGACUAUGACCUAUGAAUUGACAGCCAGUCCUUCUGCCGCGCCCUGGCUGUCAGUUCUGUAGGGCACAGGUAUGUUCACCU	89	KK088199.1(+):6796464-6796552
cpi-miR-193a-3p	AACUGGCCUACAAAGUCCCAG	21	cpi-mir-193a	GGGCGAGUCUAGGGCUGGGUCUUUGCGGGCGAGAUGAGAGGUUUGUGGAUUCAACUGGCCUACAAAGUCCCAGUUCUCGGCUCC	84	KK082918.1(+):1636933-1637016
cpi-miR-194-5p	UGUAACAGCAACUCCAUGUGGA	22	cpi-mir-194-1	CAGUGUUAUCAGAUGUAACAGCAACUCCAUGUGGACUACACUGACUUCCAGUGGAGAUGCUGUUACUUUUGAUAUCUACUGAC	83	KK088190.1(+):1310613-1310695
cpi-miR-196-5p	UAGGUAGUUUCAUGUUGUUGGG	22	cpi-mir-196-2	UGCAGCUGAUCUGUGGUUUAGGUAGUUUCAUGUUGUUGGGAUUGGCUUUUAGCUCGGCAACAAGAAACUGCCUUAAUUACGUCAGUUAGUCU	92	KK083067.1(-):1032828-1032919
cpi-miR-199-3p	ACAGUAGUCUGCACAUUGGUUA	22	cpi-mir-199-2	GAUCCUGCUCCGUCGCCCCAGUGUUCAGACUACCUGUUCAGGACAAUGCUGUUGUACAGUAGUCUGCACAUUGGUUAGACUGGGCAAGGGAAA	93	KK083408.1(-):211169-211261
cpi-miR-19b-3p	UGUGCAAAUCCAUGCAAAACUG	22	cpi-mir-19b-1	GAACACUGUUCUCUGGUUAGUUUUGCAGGUUUGCAUCCAGCUGUAUGAUACUCUGCUGUGCAAAUCCAUGCAAAACUGACUGUGGCAGUGACAA	94	KK083096.1(-):1396664-1396757
cpi-miR-1a-3p	UGGAAUGUAAAGAAGUAUGUAU	22	cpi-mir-1a-1	CUACCUGCUUGAGAGACAUACUUCUUUAUAUGCCCAUAUGAACCUGGCAAGCUAUGGAAUGUAAAGAAGUAUGUAUUUCAGGUGGGGAUCAUU	93	KK088178.1(+):3459667-3459759
cpi-miR-1b-3p	UGGAAUGUUAAGAAGUAUGUAU	22	cpi-mir-1b	AGCCCCUCCCUCCCAACCCUACAUACUUCUUCAUAUGCCCAUAGGGAGUCAGCCGGCGUUAUGGAAUGUUAAGAAGUAUGUAUCCUUGGGCUGGGGUCC	99	chr19(+):4210814-4210912
cpi-miR-200a-3p	UAACACUGUCUGGUAACGAUGUU	23	cpi-mir-200a	UAUGGUCCUCUGUGGACAUCUUACUAGACAGUGCUGGAUUUUUUGGAUCUACUCUAACACUGUCUGGUAACGAUGUUUAAAGGGUGAACCAA	92	chr24(+):8886861-8886952
cpi-miR-200b-3p	UAAUACUGCCUGGUAAUGAUGAU	23	cpi-mir-200b	ACCCUGGGAUGCCAUUACCAUCUUACUGGGCAGCAUUGGAUGUUUUCUGUGUUUCUAAUACUGCCUGGUAAUGAUGAUUAUGGUGUCUCGCAC	93	chr24(+):8884139-8884231
cpi-miR-200b-5p	CAUCUUACUGGGCAGCAUUGGA	22	cpi-mir-200b	ACCCUGGGAUGCCAUUACCAUCUUACUGGGCAGCAUUGGAUGUUUUCUGUGUUUCUAAUACUGCCUGGUAAUGAUGAUUAUGGUGUCUCGCAC	93	chr24(+):8884139-8884231
cpi-miR-202-5p	UUCCUAUGCAUAUACUUCUUUG	22	cpi-mir-202	GCUCGUUGUUCCUUUUUCCUAUGCAUAUACUUCUUUGAGAAUUGGAACUAAAGAGGCAUAGGGCAUGGGAAAAUGGGGCGACUGAGG	87	KK088211.1(+):4361995-4362081
cpi-miR-203-3p	GUGAAAUGUUUAGGACCACUUGA	23	cpi-mir-203	GCGGGCAGCCUCCUUGGUGCAGUGGUUCUUAACAGUUCAACAGUUCUCUAGCAUAAUUGUGAAAUGUUUAGGACCACUUGACCAGGAAGGCCCGGG	96	KK082923.1(-):4391809-4391904
cpi-miR-21-5p	UAGCUUAUCAGACUGAUGUUGA	22	cpi-mir-21	CUGUACCAUCCUGUCGGAUAGCUUAUCAGACUGAUGUUGACUGUUGGAUCUCAUGGCAACAACAGUCGGUAGGCUGUCUGACAUUUUGGUAUCUUU	96	KK088184.1(+):632951-633046
cpi-miR-210-3p	CUGUGCGUGUGACAGCGGCUAA	22	cpi-mir-210	CAGAAGCUGGUGAGCCACUGACUAACGCACAUUGUGCUGUUAAAGAAUCCACUGUGCGUGUGACAGCGGCUAACCAGCUUUUCGGCC	87	KK083161.1(+):870670-870756
cpi-miR-214-3p	UACAGCAGGCACAGACAGGCAG	22	cpi-mir-214	GGACGGAGUUGUCAUGUGUCUGCCUGUCUACACUUGCUGUGCAGAACAUCCUCUCACCUGUACAGCAGGCACAGACAGGCAGUCACAUGACAACCCAGCC	100	KK083408.1(-):204476-204575
cpi-miR-215-5p	AUGACCUAUGAAUUGACAGAC	21	cpi-mir-215	GUGUACAGGAAAAUGACCUAUGAAUUGACAGACUGUGUCUUCUAAAUUUGUCUGUCACUUCUGUAGGCCAAUAUUCUGCAUGCCUUA	87	KK088190.1(+):1310931-1311017
cpi-miR-218-5p	UUGUGCUUGAUCUAACCAUGUG	22	cpi-mir-218-1	AGCGAGAUUUUCUGUUGUGCUUGAUCUAACCAUGUGGUUGCAAGGUAUGAGUAAAACAUGGUUCUGUCAAGCACCAUGGAACGUCACGCAGCU	93	KK084027.1(+):28867-28959
cpi-miR-219-5p	UGAUUGUCCAAACGCAAUUCUUG	23	cpi-mir-219-1	CUGAACACCGGCUCCUGAUUGUCCAAACGCAAUUCUUGUGUCUGCGCCCAAGAAUUGAGUGUGGACGUCGUGAGCCGGGGUUUCCU	86	KK083606.1(+):130495-130580
cpi-miR-22-3p	AAGCUGCCAGUUGAAGAACUGU	22	cpi-mir-22	CCGGCUAACUAGCACCAGUUCUUCAGUGGCAAGCUUUACGUCCCUGUCUAGCAGCUAAAGCUGCCAGUUGAAGAACUGUUGAAUGUAGCCACUCU	95	KK082936.1(+):7650182-7650276
cpi-miR-223-3p	UGUCAGUUUGUCAAAUACCCCA	22	cpi-mir-223	UGCAGUGCUGCGCUCCGUGUAUUUGACAAGCUGAGUUUGACACUCAAUGUGGCAGAGUGUCAGUUUGUCAAAUACCCCAAGUGAAGCAUUUGCUUA	96	KK083044.1(+):1602018-1602113
cpi-miR-23a-3p	AUCACAUUGCCAGGGAUUUCC	21	cpi-mir-23a	CCUGCCCCUGCCAGCUGGGGUUCCUGGUGAUGCGAUUUUUAUCCUACCACCCAAAAUCACAUUGCCAGGGAUUUCCAACGGGCGGCGGGCCA	92	KK088216.1(+):354537-354628
cpi-miR-23b-3p	AUCACAUUGCCAGGGAUUACC	21	cpi-mir-23b	UAAUGUUGUGGCUGUUUGGGUUCCUGGCAUGCUGAUUUGUGAUUUAAGAUUAAAAUCACAUUGCCAGGGAUUACCACAUAACCAUGACUGU	91	KK088213.1(+):2615768-2615858
cpi-miR-24-3p	UGGCUCAGUUCAGCAGGAACA	21	cpi-mir-24-1	GUUGAUGGACCCGUCCUCCGGUGCCUACUGAGCUGAUAUCAGUUCUGAUUUUACAUACUGGCUCAGUUCAGCAGGAACAGGAGUCGAGCCCUAAA	95	KK088213.1(+):2616485-2616579
cpi-miR-26-2-3p	CCUAUUCUUGAUUACUUGUUUC	22	cpi-mir-26-2	UGCGGAGGCCGUAGCCCGGUUCAAGUAAUCCAGGAUAGGCUGUUACCAGGCAGCACGGCCUAUUCUUGAUUACUUGUUUCAGGAGGCGGCUGCUGGCG	98	KK088209.1(-):19565507-19565604
cpi-miR-26-5p	UUCAAGUAAUCCAGGAUAGGCU	22	cpi-mir-26-3	CGGAGGCCGGCGCCGGGUUCAAGUAAUCCAGGAUAGGCUGUGGUCUGCGCAGUCGGCCUGUUCUCGAUUACUUGGCGCCGGAGCCGGCCGGCAGCU	96	KK082919.1(-):1627705-1627800
cpi-miR-27a-3p	UUCACAGUGGCUAAGUUCCGC	21	cpi-mir-27a	GAUACCGGGGUGCAGGGCUUAGCUCACCUGUGAACAGAGUUCGCAUCCGUAUCGUGUUCACAGUGGCUAAGUUCCGCCCCCCGGGGUCCGUU	92	KK088216.1(+):354904-354995
cpi-miR-27b-3p	UUCACAGUGGCUAAGUUCUGC	21	cpi-mir-27b	ACCUCUCUAACAAGGUGCAGAGCUUAGCUGAUUGGUGAACAGUGAUUGAUUUCCUCUUUGUUCACAGUGGCUAAGUUCUGCACCUGAAGAGAAGGUGAGA	100	KK088213.1(+):2615975-2616074
cpi-miR-29b-3p	UAGCACCAUUUGAAAUCAGUG	21	cpi-mir-29b-2	GUCUUCUUCUGGAAGCUGGUUUCACAUGGUGGCUUAGAUUUUCCCAUCUUUGUAUCUAGCACCAUUUGAAAUCAGUGUUCUAGGAGCAAGAA	92	chr4(-):88729-88820
cpi-miR-302a-3p	UAAGUGCUUCCAUGUUUUAGUG	22	cpi-mir-302a	AGCUUAAAGGACCCCCACUACUUUAAUGUGGAAGUACUUGCUUUGCUCCUGAUAAAGUAAGUGCUUCCAUGUUUUAGUGAUGGUGAAACCUG	92	KK082956.1(-):5875601-5875692
cpi-miR-302b-3p	UAAGUGCUUCCAUGUUUUAGUAG	23	cpi-mir-302b	CCCCUUCUACUUUAACAUGGAGGUGCUUUCUGUGACUAUAAAAAGUAAGUGCUUCCAUGUUUUAGUAGAGGUGAAUCCUGAUCU	84	KK082956.1(-):5876249-5876332
cpi-miR-302d-3p	UAAGUGCUUCCAUGUUUUAGUU	22	cpi-mir-302d	CCCCUCUACUUUAACAUGGAAGUACUUGCUGGAUGCUUGAAAAAGUAAGUGCUUCCAUGUUUUAGUUGUGGUGAAUCCU	79	KK082956.1(-):5875126-5875204
cpi-miR-30a-3p	CUUUCAGUCGGAUGUUUGCAGC	22	cpi-mir-30a	GCUGUUGACAGUGAGCGACUGUAAACAUCCUCGACUGGAAGCUGUGAAGCAGCAGAUGGGGCUUUCAGUCGGAUGUUUGCAGCUGCCAACUGCCACAGACU	101	KK083109.1(-):173874-173974
cpi-miR-30b-5p	UGUAAACAUCCUACACUCAGCU	22	cpi-mir-30b	UACUGAUUUUUAGUUCAUGUAAACAUCCUACACUCAGCUAUAAAACAUAGAACGGCUGGGAGGUGGAUGUUUACUUCAACUGACUUGGAAA	91	KK088237.1(+):13389201-13389291
cpi-miR-30d-5p	UGUAAACAUCCCCGACUGGAAGC	23	cpi-mir-30d	UAUUGUAGUCUGUUGUUGUAAACAUCCCCGACUGGAAGCUGUAAGAGAAAUUCUAGCUUUCAGUCAGAUGUUUGCUGCAUCCGGCUAUUCAUGG	94	KK088237.1(+):13381534-13381627
cpi-miR-30e-3p	CUUUCAGUCGGAUGUUUACAGC	22	cpi-mir-30e	GGGCAGUCGUUGCUACUGUAAACAUCCUUGACUGGAAGCUGUAAGGUGCUAGAAGGGAGCUUUCAGUCGGAUGUUUACAGCGGCAGGCUGCCACAG	96	chr19(+):6116256-6116351
cpi-miR-30e-5p	UGUAAACAUCCUUGACUGGAAGCU	24	cpi-mir-30e	GGGCAGUCGUUGCUACUGUAAACAUCCUUGACUGGAAGCUGUAAGGUGCUAGAAGGGAGCUUUCAGUCGGAUGUUUACAGCGGCAGGCUGCCACAG	96	chr19(+):6116256-6116351
cpi-miR-32-5p	UAUUGCACAUUACUAAGUUGCA	22	cpi-mir-32	GCUUGCUCUGGUGGAGAUAUUGCACAUUACUAAGUUGCAUGUUGUCACGGCCUCAGUGCAAUUUAGUGUGUGCGAUAUUUUCACAUGAGUGCAUGCAC	98	KK082940.1(-):436884-436981
cpi-miR-33-5p	GUGCAUUGUAGUUGCAUUGCA	21	cpi-mir-33-1	GGGGGGCAGCUGUAGUGCAUUGUAGUUGCAUUGCAUGUUCUGGCAGUACUUGUGCAAUGUUUCUGCAGUGCAGUACAGAGGCACUCUC	88	KK088194.1(-):321205-321292
cpi-miR-338a-5p	AACAAUAUCCUGGUGCUGAGU	21	cpi-mir-338a	GCUUCUCCUCCCCAACAAUAUCCUGGUGCUGAGUGAGUUGCACACGGAGACUCCAGCAUCAGUGAUUUUGUUGAAGAGGGCGAGC	85	KK082918.1(+):11346023-11346107
cpi-miR-34b-5p	AGGCAGUGUAGUUAGCUGAUUG	22	cpi-mir-34b	GAAGUAGUGUUUGGUUUGUAGGCAGUGUAGUUAGCUGAUUGUAUCCAUCUCUUUGCAAUCACUAACUUUACUGCCAUCAAAACAAGACACAGAAUUCC	98	KK083019.1(-):1773044-1773141
cpi-miR-34c-5p	AGGCAGUGUAGUUAGCUGAUUGC	23	cpi-mir-34c	ACAUUAGCCUAGUUACCAGGCAGUGUAGUUAGCUGAUUGCUAAAGGUACAAUCACUAACCACACAGCCAGGUAAAAAGGUAUGUAA	86	KK083019.1(-):1772337-1772422
cpi-miR-365-3p	UAAUGCCCCUAAAAAUCCUUA	21	cpi-mir-365-1	UACCGCAGGGAAAAUGAGGGACUUUUGGGGGCAGAUGUGUUUCCAUUACACUAUCAUAAUGCCCCUAAAAAUCCUUAUUACUCUUGCAGUAUU	93	KK083043.1(-):1900945-1901037
cpi-miR-451-5p	AAACCGUUACCAUUACUGACUU	22	cpi-mir-451	AGCUGAGCCCAUGGGGCGUCAAUGAAACCGUUACCAUUACUGACUUUAGUAAUGGUAACGGUUCUACUGCCGCCCCAGCAUCCGGCCAGCGA	92	KK082936.1(+):6573776-6573867
cpi-miR-7a-5p	UGGAAGACUAGUGAUUUUGUU	21	cpi-mir-7a-1	GGAUGUUGGUCUAGUUCUGUGUGGAAGACUAGUGAUUUUGUUGUUUUUAGAUAACUAAAUCGACAACAAAUCGCAGUCUGCCAUAUGGCACAGGCCAUGCCUCU	104	KK083268.1(+):510126-510229
cpi-miR-7b-5p	UGGAAGACUUGUGAUUUUGUUGU	23	cpi-mir-7b	UUCUGGGUCGGUCUGGAAGACUUGUGAUUUUGUUGUUUCCAGUGUCAGGGAAGCGAACAACAAAUCCCAGUCUCCUCACAGCCCCAGGACUG	92	KK083007.1(+):3181798-3181889
cpi-miR-9-3p	UAAAGCUAGAUAACCGAAAGUA	22	cpi-mir-9-3	AGAAGGAGGGCUGUUUCUGUCUUUGGUUAUCUAGCUGUAUGAGUGUUAUUAAGCCAUCAUAAAGCUAGAUAACCGAAAGUAGAAAUGACUUCCAACCCU	99	KK088241.1(-):2631791-2631889
cpi-miR-9-5p	UCUUUGGUUAUCUAGCUGUAUGA	23	cpi-mir-9-1	ACUUCAGGGGUUGGUUGUUAUCUUUGGUUAUCUAGCUGUAUGAGUGGUGUCAAUUCUUCAUAAAGCUAGAUAACCGAAAGUAAAAAUAACCCCAUUACAC	100	KK088189.1(+):303582-303681
cpi-miR-92a-3p	UAUUGCACUUGUCCCGGCCU	20	cpi-mir-92a-2	UGGUUUCUCCAUGGGUGGGGAUUUGUUGCAUUACUUGUAGCUAUGUGUAGAGUAUUGCACUUGUCCCGGCCUGUGGAGGAAAGGAGG	87	KK088187.1(-):4591087-4591173
cpi-miR-92b-3p	UAUUGCACUCGUCCCGGCCUCC	22	cpi-mir-92b	UCCAGGGCAGCAGGAGGGACGGGAUGCUGUGCAGUGUUGUUCUAUCACCAACCAAUAUUGCACUCGUCCCGGCCUCCUGCCUCCUUGGGCU	91	KK083007.1(-):2872428-2872518
cpi-miR-96-5p	UUUGGCACUAGCACAUUUUUGC	22	cpi-mir-96	UAUCUCUGCUUCGCCCGGUUUGGCACUAGCACAUUUUUGCUUUUGUAUAACUACUUUGAGCAAUUAUGUGUAGUGCCAAUCUGGGAGAAGACGGAAGU	98	KK083104.1(+):1276766-1276863
cpi-miR-98-5p	UGAGGUAGUACGUUGUAUUGUU	22	cpi-mir-98	GGAUGAGGUAGUACGUUGUAUUGUUGUGGGGUCGGGAUUCGUGCCCCAAUCAGAGAUAACAAUACAACUUACUACUUUCCC	81	KK083246.1(-):398069-398149
cpi-miR-99a-5p	AACCCGUAGAUCCGAUCUUGUG	22	cpi-mir-99a	UGGUGCCAAUUGGCAUAAACCCGUAGAUCCGAUCUUGUGGUAAAGUAUACUGCACAAGCUCGCUUCUAUGGGUCUGUGUCACUCUGGUGAUCU	93	KK088228.1(+):9002704-9002796
cpi-miR-99b-5p	AACCCGUAGAUCCGAACUUGCG	22	cpi-mir-99b	CGUUGCCGGUUGCCAUAAACCCGUAGAUCCGAACUUGCGGUACGACUGCCUCACACAAGCUCGAGUCUGUGGGUAUGUGUCGAUCCUGGCCAGG	94	KK083354.1(+):287396-287489
cpo-let-7a-2-3p	CUGUACAGCCUCCUAGCUUUCC	22	cpo-let-7a-2	UGAGGUAGUAGGUUGUAUAGUUUAGAAUUACAUCAAGGGAGAUAACUGUACAGCCUCCUAGCUUUCC	67	DS562874.1(+):26138016-26138082
cpo-let-7b-5p	UGAGGUAGUAGGUUGUGUGGUU	22	cpo-let-7b	UGAGGUAGUAGGUUGUGUGGUUUCCGGGCAGUGAUGCCGCCCCUCGGAAGAUAACUAUACAACCUACUGCCUUCCC	76	DS563015.1(-):1994145-1994220
cpo-let-7e-5p	UGAGGUAGGAGGUUGUAUAGUU	22	cpo-let-7e	UGAGGUAGGAGGUUGUAUAGUUGAGAAGGACACCCAAGGAGAUCACUAUACGGCCUCCUAGCUUUCC	67	DS562925.1(-):6340207-6340273
cpo-let-7f-5p	UGAGGUAGUAGAUUGUAUAGUU	22	cpo-let-7f-1	UCAGAGUGAGGUAGUAGAUUGUAUAGUUGUGGGGUAGUGAUUUUACCCUGUUUAGGAGAUAACUAUACAAUCUAUUGCCUUCCC	84	DS562897.1(+):102055-102138
cpo-let-7g-5p	UGAGGUAGUAGUUUGUACAGUU	22	cpo-let-7g	UGAGGUAGUAGUUUGUACAGUUUGAGGGUCUAUGAUACCACCCGGUAUAGGAGAUAACUGUACAGGCCACUGCCUUGCC	79	DS562863.1(-):27229787-27229865
cpo-miR-100-5p	AACCCGUAGAUCCGAACUUGUG	22	cpo-mir-100	AACCCGUAGAUCCGAACUUGUGGUGAUUGUCCACACAAGCUUGUGUCUACAGGUCUG	57	DS562874.1(+):26131486-26131542
cpo-miR-101-3p	UACAGUACUGUGAUAACUGAAG	22	cpo-mir-101-2	UCGGUUAUCAUGGUACCGAUGCUGUAUGUCUGAAAGGUACAGUACUGUGAUAACUGAAG	59	DS562876.1(-):15000495-15000553
cpo-miR-106b-5p	UAAAGUGCUGACAGUGCAGAUA	22	cpo-mir-106b	UAAAGUGCUGACAGUGCAGAUAGUGGUCCUCUCUGUGCUACCGCACUGUGGGUACUUGCUG	61	DS562885.1(+):4035937-4035997
cpo-miR-107-3p	AGCAGCAUUGUACAGGGCUAUCA	23	cpo-mir-107	AGCUUCUUUACAGUGUUGCCUUGUGGCAUGGAGAUCAAGCAGCAUUGUACAGGGCUAUCA	60	DS562870.1(-):2118337-2118396
cpo-miR-10a-5p	UACCCUGUAGGUCCGAAUUUGU	22	cpo-mir-10a	UACCCUGUAGGUCCGAAUUUGUGUAAGGAAUUUUAUGGUCACAAAUUCGUAUCUAGGGGAAUA	63	DS562908.1(+):8675059-8675121
cpo-miR-10b-5p	UACCCUGUAGAACCGAAUUUGUGU	24	cpo-mir-10b	UACCCUGUAGAACCGAAUUUGUGUGGUAUCCACAUAGUCACAGAUUCGAUUCUAGGGGAAUA	62	DS562858.1(-):14161469-14161530
cpo-miR-124-3p	UAAGGCACGCGGUGAAUGCCAA	22	cpo-mir-124-2	CGUGUUCACAGCGGACCUUGAUUUAAUGUCAUACAAUUAAGGCACGCGGUGAAUGCCAA	59	DS562855.1(-):48172169-48172227
cpo-miR-126-3p	UCGUACCGUGAGUAAUAAUGCG	22	cpo-mir-126	CAUUAUUACUUUUGGUACGCGCUGUGACACUUCAAACUCGUACCGUGAGUAAUAAUGCG	59	DS562873.1(+):39180092-39180150
cpo-miR-133a-3p	UUUGGUCCCCUUCAACCAGCUGU	23	cpo-mir-133a-1	AGCUGGUAAAAUGGAACCAAAUCAACUGUUCAAUGGAUUUGGUCCCCUUCAACCAGCUGU	60	DS562974.1(-):1561210-1561269
cpo-miR-135a-5p	UAUGGCUUUUUAUUCCUAUGUGA	23	cpo-mir-135a-1	UAUGGCUUUUUAUUCCUAUGUGAUUCUAUUGCUCACUCAUAUAGGGAUUGGAGCCGUGGC	60	DS562863.1(-):27281775-27281834
cpo-miR-135b-5p	UAUGGCUUUUCAUUCCUAUGUGA	23	cpo-mir-135b	UAUGGCUUUUCAUUCCUAUGUGAUUGCUGUUCCAAAUUCAUGUAGGGCUAAAAGCCAUGGG	61	DS562867.1(+):17315920-17315980
cpo-miR-141-3p	UAACACUGUCUGGUAAAGAUGGC	23	cpo-mir-141	CAUCUUCCAGCACAGUGUUGGUUGGUCUAAUUGUGAAGCUCCUAACACUGUCUGGUAAAGAUGGC	65	DS562962.1(-):310108-310172
cpo-miR-144-3p	UACAGUAUAGAUGAUGUACUA	21	cpo-mir-144	GGAUAUCAUCAUAUACUGUAAGUUUGUGAUGAGACACUACAGUAUAGAUGAUGUACUA	58	DS562887.1(+):23622352-23622409
cpo-miR-145-3p	GGAUUCCUGGAAAUACUGUUCUU	23	cpo-mir-145	GUCCAGUUUUCCCAGGAAUCCCUUGGAUGCUAAGAUGGGGAUUCCUGGAAAUACUGUUCUU	61	DS562861.1(+):11377829-11377889
cpo-miR-145-5p	GUCCAGUUUUCCCAGGAAUCCCU	23	cpo-mir-145	GUCCAGUUUUCCCAGGAAUCCCUUGGAUGCUAAGAUGGGGAUUCCUGGAAAUACUGUUCUU	61	DS562861.1(+):11377829-11377889
cpo-miR-146a-5p	UGAGAACUGAAUUCCAUGGGUUG	23	cpo-mir-146a	UGAGAACUGAAUUCCAUGGGUUGUGUCAGCGUCAGACCUGUGAAAUUCAGUUCUUCAG	58	DS562872.1(+):7375710-7375767
cpo-miR-148a-3p	UCAGUGCACUACAGAACUUUGU	22	cpo-mir-148a	AAAGUUCUGAGACACUCCGACUCUGAGUAUGAUAGAAGUCAGUGCACUACAGAACUUUGU	60	DS562899.1(-):2858896-2858955
cpo-miR-151-5p	UCGAGGAGCUCACAGUCUAGUA	22	cpo-mir-151	UCGAGGAGCUCACAGUCUAGUAUGUCUCUAUCCUACUAGACUGAGGCUCCUUGAGG	56	DS562872.1(+):36727980-36728035
cpo-miR-16a-5p	UAGCAGCACGUAAAUAUUGGUG	22	cpo-mir-16a	UAGCAGCACGUAAAUAUUGGUGUUAAGAUUCUAAAAUUAUCUCCAGUAUUAACUGUGCUGCUGAA	65	DS562861.1(-):59875390-59875454
cpo-miR-181b-5p	AACAUUCAUUGCUGUCGGUGGGUU	24	cpo-mir-181b-1	AACAUUCAUUGCUGUCGGUGGGUUGAAUUGUGUGGACAAGCUCACUGGACAAUGAAUGCAA	61	DS562867.1(+):23445282-23445342
cpo-miR-181c-5p	AACAUUCAACCUGUCGGUGAGUUU	24	cpo-mir-181c	AACAUUCAACCUGUCGGUGAGUUUGGACGACUCAGGCAAACCAUCGACCGUUGAGUGGACC	61	DS562897.1(-):12912419-12912479
cpo-miR-182-5p	UUUGGCAAUGGUAGAACUCACACU	24	cpo-mir-182	UUUGGCAAUGGUAGAACUCACACUGGUGAGGUAAUGGGAUCCGGUGGUUCUAGACUUGCCAACUA	65	DS562866.1(-):50138735-50138799
cpo-miR-183-5p	UAUGGCACUGGUAGAAUUCACU	22	cpo-mir-183	UAUGGCACUGGUAGAAUUCACUGUGAACAGUCUCAGUCAGUGAAUUACCGAAGGGCCAUAAA	62	DS562866.1(-):50142394-50142455
cpo-miR-184-3p	UGGACGGAGAACUGAUAAGGGU	22	cpo-mir-184	CCUUAUCACUUUUCCAGCCCAGCUUUGUGAUUGUCAGUGUUGGACGGAGAACUGAUAAGGGU	62	DS563045.1(+):619298-619359
cpo-miR-186-5p	CAAAGAAUUCUCCUUUUGGGCUU	23	cpo-mir-186	CAAAGAAUUCUCCUUUUGGGCUUUCUGGUUUUAUGUUAAGCCCAAAGGUGAAUUUUUUGGG	61	DS562857.1(+):63505139-63505199
cpo-miR-192-5p	CUGACCUAUGAAUUGACAGCC	21	cpo-mir-192	CUGACCUAUGAAUUGACAGCCAGUGCUGUCAGCUCCCCUCUGGCUGCCAAUUCCAUAGGUCACAG	65	DS562897.1(-):5717225-5717289
cpo-miR-194-5p	UGUAACAGCAACUCCAUGUGGAA	23	cpo-mir-194	UGUAACAGCAACUCCAUGUGGAAGUGCCCACUGGUUCCAGUGGGGCUGCUGUUAUCUG	58	DS562897.1(-):5717423-5717480
cpo-miR-195-5p	UAGCAGCACAGAAAUAUUGGCA	22	cpo-mir-195	UAGCAGCACAGAAAUAUUGGCACUGGGAAGCAAGUCUGCCAAUAUUGGUUGUGCUGCUCCA	61	DS562916.1(+):9617085-9617145
cpo-miR-196a-5p	UAGGUAGUUUCAUGUUGUUGGG	22	cpo-mir-196a	UAGGUAGUUUCAUGUUGUUGGGCCUGGGCUUCUGAAAACAACAACAUCAAACCACCCGAU	60	DS562908.1(+):8623790-8623849
cpo-miR-199-3p	ACAGUAGUCUGCACAUUGGUUA	22	cpo-mir-199-3	CCCAGUGUUUAGACUAUCUGUUCAGGACUCCCAAAUUGUACAGUAGUCUGCACAUUGGUUA	61	DS562882.1(+):3923324-3923384
cpo-miR-1b-3p	UGGAAUGUAAAGAAGUGUGUAU	22	cpo-mir-1b	ACAUGCUUCUUUAUAUGCCCAUAUGGACCUGCUAAGCUAUGGAAUGUAAAGAAGUGUGUAU	61	DS562974.1(-):1571474-1571534
cpo-miR-200a-3p	UAACACUGUCUGGUAACGAUGUU	23	cpo-mir-200a	CAUCUUACCGGACAGUGCUGGAUUUCUUGGCUUGACUCUAACACUGUCUGGUAACGAUGUU	61	DS563041.1(-):1149699-1149759
cpo-miR-200b-3p	UAAUACUGCCUGGUAAUGAUGAC	23	cpo-mir-200b	CAUCUUACUGGGCAGCAUUGGAUGGUGUCUGGUCUCUAAUACUGCCUGGUAAUGAUGAC	59	DS563041.1(-):1150409-1150467
cpo-miR-200b-5p	CAUCUUACUGGGCAGCAUUGGA	22	cpo-mir-200b	CAUCUUACUGGGCAGCAUUGGAUGGUGUCUGGUCUCUAAUACUGCCUGGUAAUGAUGAC	59	DS563041.1(-):1150409-1150467
cpo-miR-202-5p	UUCCUAUGCAUAUACUUCUUU	21	cpo-mir-202	UUCCUAUGCAUAUACUUCUUUGAGGAUCUGGCCUAAAGAGGUAUAUGGCAUGGGAAAA	58	DS562856.1(+):34864191-34864248
cpo-miR-203-3p	GUGAAAUGUUUAGGACCACUAG	22	cpo-mir-203	AGUGGUUCUUAACAGUUCAACAGUUCUGUAGGGCAAUUGUGAAAUGUUUAGGACCACUAG	60	DS562966.1(+):3483108-3483167
cpo-miR-210-3p	CUGUGCGUGUGACAGCGGCUGA	22	cpo-mir-210	GCGCAGGGCAGCCACUGCCCACCGCACACUGCGCUGCUCCCGACCCACUGUGCGUGUGACAGCGGCUGA	69	DS563073.1(+):305335-305403
cpo-miR-223-3p	UGUCAGUUUGUCAAAUACCCCAA	23	cpo-mir-223	CGUGUAUUUGACAAGCUGAGUUGGACACUCCAUGUGGUAGAGUGUCAGUUUGUCAAAUACCCCAA	65	DS562977.1(+):2726066-2726130
cpo-miR-224-3p	AAAUGGUGCCCUAGUGACUACAA	23	cpo-mir-224	UAAGUCACUAGUGGUUCCGUUUAGUAGAUGUUUGUGCAUUGUUUCAAAAUGGUGCCCUAGUGACUACAA	69	DS563052.1(-):1056776-1056844
cpo-miR-23a-3p	AUCACAUUGCCAGGGAUUUCCAA	23	cpo-mir-23a	GGGGUUCCUGGGGAUGGGAUUUGCUGUCUGUCACAAAUCACAUUGCCAGGGAUUUCCAA	59	DS562897.1(+):12931646-12931704
cpo-miR-24-3p	UGGCUCAGUUCAGCAGGAACAG	22	cpo-mir-24-2	GUACCUACUGAGCUGAAACACAGUUGAUUUGUGCAGACUGGCUCAGUUCAGCAGGAACAG	60	DS562897.1(+):12931984-12932043
cpo-miR-26a-2-3p	CCUAUUCUUGAUUACUUGUUUC	22	cpo-mir-26a-2	UUCAAGUAAUCCAGGAUAGGCUGUUUCCAUCUGUGAGGCCUAUUCUUGAUUACUUGUUUC	60	DS562864.1(+):40004275-40004334
cpo-miR-26a-5p	UUCAAGUAAUCCAGGAUAGGCU	22	cpo-mir-26a-1	UUCAAGUAAUCCAGGAUAGGCUGUGCAGGUCCCAACGGGCCUAUUCUUGGUUACUUGCACG	61	DS562871.1(-):36503835-36503895
cpo-miR-27a-3p	UUCACAGUGGCUAAGUUCCGU	21	cpo-mir-27a	AGGGCUUAGCUGCUUGUGAGCAGGGUUCCCACCAGGCGUGUUCACAGUGGCUAAGUUCCGU	61	DS562897.1(+):12931848-12931908
cpo-miR-27b-3p	UUCACAGUGGCUAAGUUCUGC	21	cpo-mir-27b	AGAGCUUAGCUGAUUGGUGAACAGUGAUUGGUUUCCGCUUUGUUCACAGUGGCUAAGUUCUGC	63	DS562897.1(-):4055574-4055636
cpo-miR-28-5p	AAGGAGCUCACAGUCUAUUGAG	22	cpo-mir-28	AAGGAGCUCACAGUCUAUUGAGUUACUUUUAAGACUUUCCCACUAGAUUGGGAGCUCCUGGA	62	DS562862.1(+):53348173-53348234
cpo-miR-29a-3p	UAGCACCAUCUGAAAUCGGUUA	22	cpo-mir-29a	ACUGAUUUCUUUUGGUGUUCAGAGUCAAUAUAAUUUUCUAGCACCAUCUGAAAUCGGUUA	60	DS562899.1(+):12026143-12026202
cpo-miR-302b-3p	UAAGUGCUUCCAUGUUUUAGUAG	23	cpo-mir-302b	ACUCUAACGUGGAGGCACUUUCUGGCCUUGCGACAACAGUAAGUGCUUCCAUGUUUUAGUAG	62	DS562898.1(-):11472221-11472282
cpo-miR-30a-3p	CUUUCAGUCGGAUGUUUGCAGC	22	cpo-mir-30a	UGUAAACAUCCUCGACUGGAAGCUGGGAGGCCAGAAUGGGCUUUCAGUCGGAUGUUUGCAGC	62	DS562859.1(+):54598662-54598723
cpo-miR-30b-5p	UGUAAACAUCCUACACUCAGCU	22	cpo-mir-30b	UGUAAACAUCCUACACUCAGCUGUAAUAUAUGAAUUGGCUGGGAGGUGGGUGUUUACUUC	60	DS562906.1(+):2026508-2026567
cpo-miR-30d-5p	UGUAAACAUCCCCGACUGGAAGCU	24	cpo-mir-30d	UGUAAACAUCCCCGACUGGAAGCUGUACAACACAGCUGAGCUUUCAGUCAGAUGUUUGCUGC	62	DS562906.1(+):2020362-2020423
cpo-miR-30e-3p	CUUUCAGUCGGAUGUUUACAGC	22	cpo-mir-30e	UGUAAACAUCCUUGACUGGAAGCUGUAAAGUGUUCAGAGGAGCUUUCAGUCGGAUGUUUACAGC	64	DS563035.1(+):168140-168203
cpo-miR-30e-5p	UGUAAACAUCCUUGACUGGAAGCU	24	cpo-mir-30e	UGUAAACAUCCUUGACUGGAAGCUGUAAAGUGUUCAGAGGAGCUUUCAGUCGGAUGUUUACAGC	64	DS563035.1(+):168140-168203
cpo-miR-31-5p	AGGCAAGAUGCUGGCAUAGCUGU	23	cpo-mir-31	AGGCAAGAUGCUGGCAUAGCUGUUGAUGUGAGAACCUGCUAUGCCAACAUAUUGCCAUC	59	DS562857.1(-):600471-600529
cpo-miR-338-5p	AACAAUAUCCUGGUGCUGAGU	21	cpo-mir-338	AACAAUAUCCUGGUGCUGAGUGAUGACACAGGCAACUCCAGCAUCAGUGAUUUUGUUGA	59	DS562931.1(-):5706537-5706595
cpo-miR-33a-5p	GUGCAUUGUAGUUGCAUUGCA	21	cpo-mir-33a	GUGCAUUGUAGUUGCAUUGCAUGUUCUGGCAGUACCGUGCAAUGUUUCCACAGUGCAUCA	60	DS562883.1(+):25329249-25329308
cpo-miR-340-5p	UUAUAAAGCAAUGAGACUGAUU	22	cpo-mir-340	UUAUAAAGCAAUGAGACUGAUUGUCAUUUGUCUUUUGUGGGAUCCGUCUCAGUUACUUUAUAGCC	65	DS563031.1(+):84280-84344
cpo-miR-342-3p	UCUCACACAGAAAUCGCACCCGUCA	25	cpo-mir-342	AGGGGUGCUAUCUGUGCUGGAGGGACAUGAUCAAUGGAAUUGUCUCACACAGAAAUCGCACCCGUCA	67	DS562969.1(+):3985857-3985923
cpo-miR-34c-5p	AGGCAGUGUAGUUAGCUGAUUGC	23	cpo-mir-34c	AGGCAGUGUAGUUAGCUGAUUGCUAAUAGUACCAAUCACUAACCACACGGCCAGG	55	DS562874.1(-):36239332-36239386
cpo-miR-361-5p	UUAUCAGAAUCUCCAGGGGUAC	22	cpo-mir-361	UUAUCAGAAUCUCCAGGGGUACUUAUAAUUUGUAAAAGUCCCCCAGGUGUGAUUCUGAUUUGC	63	DS562881.1(+):13411983-13412045
cpo-miR-365-3p	UAAUGCCCCUAAAAAUCCUUAU	22	cpo-mir-365-1	AGGGACUUUUGGGGGCAGAUGUGUUUCCAUUCCACUAUCAUAAUGCCCCUAAAAAUCCUUAU	62	DS562859.1(+):33129619-33129680
cpo-miR-369-3p	AAUAAUACAUGGUUGAUCUUU	21	cpo-mir-369	AGAUCGACCGUGUUAUAUUCGCUUCCUUGACUUCGAAUAAUACAUGGUUGAUCUUU	56	DS562966.1(+):1117336-1117391
cpo-miR-374-5p	UUAUAAUACAACCUGAUAAGUG	22	cpo-mir-374	UUAUAAUACAACCUGAUAAGUGUUAUAACACUUACCAGAUUGUAUUGUAAUU	52	DS562881.1(+):22992971-22993022
cpo-miR-379-5p	UGGUAGACUAUGGAACGUAGG	21	cpo-mir-379	UGGUAGACUAUGGAACGUAGGCGUUAUGAUUUUUGACCUAUGUAACAUGGUCCACUAAC	59	DS562966.1(+):1082082-1082140
cpo-miR-3959-5p	GGUUGAUCAGAGAACAUACAUU	22	cpo-mir-3959	GGUUGAUCAGAGAACAUACAUUUUACCAGUGAUGUAUGUCGACUGAUCCACAGU	54	DS562966.1(+):1104334-1104387
cpo-miR-412-5p	UGGUCGACCAGUUGGAAAGUAAU	23	cpo-mir-412	UGGUCGACCAGUUGGAAAGUAAUUGUCUCUAAUGUACUUCACCUGGUCCACUAGCC	56	DS562966.1(+):1117221-1117276
cpo-miR-424-5p	CAGCAGCAAUUCAUGUUUUGAA	22	cpo-mir-424	CAGCAGCAAUUCAUGUUUUGAAGUAUUCUAAACUGUUCAAAACGUGAGGCGCUGCUAUA	59	DS562983.1(-):2879319-2879377
cpo-miR-451-5p	AAACCGUUACCAUUACUGAGUUU	23	cpo-mir-451	UGGCGAGGAAACCGUUACCAUUACUGAGUUUAGUAAUGGUGACGGUUCUCUUGCUGC	57	DS562887.1(+):23622505-23622561
cpo-miR-483-3p	CACUCCUCCCCUCCCGUCUUGU	22	cpo-mir-483	AAGACGGGAGAAGAGAAGGGAGUGGUUAAUGCGACUCCUCACUCCUCCCCUCCCGUCUUGU	61	DS562897.1(+):12421632-12421692
cpo-miR-532-5p	CAUGCCUUGAGUGUAGGACCGU	22	cpo-mir-532	CAUGCCUUGAGUGUAGGACCGUUGGCGUCUUAAUUACCCUCCCACACCCAAGGCUUGCA	59	DS562987.1(+):3003104-3003162
cpo-miR-542-3p	UGUGACAGAUUGAUAACUGAAA	22	cpo-mir-542	UCGGGGAUCAUCAUGUCACCAGAUACCAUUGUGCGCUUGUGACAGAUUGAUAACUGAAA	59	DS562983.1(-):2874159-2874217
cpo-miR-574-5p	UGAGUGUGUGUGUGUGAGUGUGUG	24	cpo-mir-574	UGAGUGUGUGUGUGUGAGUGUGUGUCGCUCCAGUCCACGCUCAUGCACACACCCACA	57	DS562879.1(+):13318154-13318210
cpo-miR-872-5p	AAGGUUACUUGUUAGUUCAGG	21	cpo-mir-872	AAGGUUACUUGUUAGUUCAGGACCUCAUUCUUUCCUGCCUGAACUAUUGUAGUAGCCUCCU	61	DS562857.1(+):5601257-5601317
cpo-miR-9-3p	UAAAGCUAGAUAACCGAAAGUA	22	cpo-mir-9-3	UCUUUGGUUAUCUAGCUGUAUGAGUGCCACAGAGCCGUCAUAAAGCUAGAUAACCGAAAGUA	62	DS562865.1(-):34662883-34662944
cpo-miR-9-5p	UCUUUGGUUAUCUAGCUGUAUGA	23	cpo-mir-9-1	UCUUUGGUUAUCUAGCUGUAUGAGUGGUGUGGAGUUUUCAUAAAGCUAGAUAACCGAAAGUA	62	DS562865.1(-):16979678-16979739
cpo-miR-92a-3p	UAUUGCACUUGUCCCGGCCUGU	22	cpo-mir-92a-1	AGGUUGGGAUCGGUUGCAAUGCUGUGUUUCUGUAUGGUAUUGCACUUGUCCCGGCCUGU	59	DS562860.1(-):32028701-32028759
cpo-miR-96-5p	UUUGGCACUAGCACAUUUUUGCU	23	cpo-mir-96	UUUGGCACUAGCACAUUUUUGCUUGUGUCUCUCUGCUCUGAGCAAUCAUGUGCAGUGCCAAUAU	64	DS562866.1(-):50142184-50142247
cpo-miR-98-5p	UGAGGUAGUAAGUUGUAUUGUU	22	cpo-mir-98	UGAGGUAGUAAGUUGUAUUGUUGUGGGGUAAGGAUUUAAGGCCCCAUUAAGAAGAUAACUAUACGACUUACUACUUUCCC	80	DS562994.1(+):1795150-1795229
cpo-miR-99a-5p	AACCCGUAGAUCCGAUCUUGUG	22	cpo-mir-99a	AACCCGUAGAUCCGAUCUUGUGGUAAAGUGGACGGCACAAGCUCGCUUCUAUGGGUCUG	59	DS562889.1(-):6525110-6525168
cpo-miR-99b-5p	CACCCGUAGAACCGACCUUGCG	22	cpo-mir-99b	CACCCGUAGAACCGACCUUGCGGGGCCUUCGCCACACACAAGCUCGUGUCUGUGGGUCCG	60	DS562925.1(-):6340368-6340427
cqu-bantam-3p	UGAGAUCAUUUUGAAAGCUGA	21	cqu-bantam	AGAACCGGUUUUCAUUUUCGAUCUGACUUAUUUGAUUUAACAGAGUGAGAUCAUUUUGAAAGCUGAUUUU	70	supercont3.65(-):199694-199763
cqu-let-7-5p	UGAGGUAGUUGGUUGUAUAGU	21	cqu-let-7	UCGCUGCUCCCACGUUGAGGUAGUUGGUUGUAUAGUAUUAAAAAUUCAAUAUCUACUAUGCAAUCCGCUAGCUUAACUUGUGAGGGCGCCU	91	supercont3.4(+):280595-280685
cqu-miR-1	UGGAAUGUAAAGAAGUAUGGAG	22	cqu-mir-1	GCGAAAGUUCCAUGCUUCCUUGCAUUCAAUAGUGAUCUUUGAAACGUAUGGAAUGUAAAGAAGUAUGGAGCGCUCGG	77	supercont3.78(+):246202-246278
cqu-miR-10-3p	CAAAUUCGGUUCUAGAGAGGUUU	23	cqu-mir-10	UGUUCUACAUCUACCCUGUAGAUCCGAAUUUGUUUGAAUAUAAACAAGCGACAAAUUCGGUUCUAGAGAGGUUUGUGUGGGGCAUU	86	supercont3.12(-):95988-96073
cqu-miR-10-5p	ACCCUGUAGAUCCGAAUUUGUU	22	cqu-mir-10	UGUUCUACAUCUACCCUGUAGAUCCGAAUUUGUUUGAAUAUAAACAAGCGACAAAUUCGGUUCUAGAGAGGUUUGUGUGGGGCAUU	86	supercont3.12(-):95988-96073
cqu-miR-100-5p	AACCCGUAGAUCCGAACUUGUG	22	cqu-mir-100	AACAGCAUUUCCCAUUUGCGGGAACCCGUAGAUCCGAACUUGUGCUGCCCUUUUUACACGUUACAAGGCCGGAUAUAUGGGAUCCUGCCGAUGGGUGGAAAAAGCAUCGA	110	supercont3.4(+):271392-271501
cqu-miR-1000	AUAUUGUCCUGUCACAGCAGU	21	cqu-mir-1000	UUUUGCUAGAAAACGAUUAUAUUGUCCUGUCACAGCAGUACUUUUCCUUAGCUUACUGUUGUUUCGGGACAUUUACAUUGAUUCUAGCCGUCAC	94	supercont3.153(-):102798-102891
cqu-miR-12-3p	UGAGUAUUACAUCAGGUACUGGU	23	cqu-mir-12	AAGAUAACCUGCUGGUGCUCACGUGUCCCGAAAAGAAGAAGAAUGAAAAUCCUGCCCUGUCGGAUUGAGUAUUACAUCAGGUACUGGUGUCGAUAUUC	98	supercont3.57(+):562944-563041
cqu-miR-124	UAAGGCACGCGGUGAAUGC	19	cqu-mir-124	UUUUCUCCUGGUGUUCACUGCCGGCCUGUAUGUCCUAUUGAGGUUUUCAUAAGGCACGCGGUGAAUGCCAAGAGCGGA	78	supercont3.8(+):2074723-2074800
cqu-miR-13	UAUCACAGCCAUUUUGACGAGU	22	cqu-mir-13	GUUCAGUUCGUAAAAAUGGUUGUGCCGUGUGUACAUUUGAACAUUCAAUAUUCAUAUCACAGCCAUUUUGACGAGUUUGAAC	82	supercont3.366(-):116988-117069
cqu-miR-133	UUGGUCCCCUUCAACCAGCUGU	22	cqu-mir-133	CUUCACCGAACAGUAGCUGGUUGACUUCGGGUCAAAUCGACAAAUAUUUGCAAAGAUAUUUCCUUUGAGAAAUCAUUUGGUCCCCUUCAACCAGCUGUGGACGGUUGAUUGAUU	114	supercont3.1189(+):55672-55785
cqu-miR-137	UAUUGCUUGAGAAUACACGUAG	22	cqu-mir-137	AACUUGGUUGGCCACGCGUAUUCUUGGGUUACUAACACACUGUUUAUGUUGUUAUUGCUUGAGAAUACACGUAGUUGACAAGUGUUCCACA	91	supercont3.1714(-):27549-27639
cqu-miR-14	UCAGUCUUUUUCUCUCUCCUAU	22	cqu-mir-14	CCCGAUAAGCCUGUGGGAGCGAGAUUAAGGCUUGCUGGUUUCACGUUCGAGUAAAGUCAGUCUUUUUCUCUCUCCUAUUGGUAUAACGGUGCUUCAACGAG	101	supercont3.676(-):52228-52328
cqu-miR-184	UGGACGGAGAACUGAUAAGGGC	22	cqu-mir-184	GUGUAUUCGCACCCUUAUCAUUCUUUCGCCCCGUGUACUGUUGUUUGCGACUGGACGGAGAACUGAUAAGGGCCCGGGUCACCUU	85	supercont3.567(-):240300-240384
cqu-miR-190	AGAUAUGUUUGAUAUUCUUGGUUG	24	cqu-mir-190-2	GGGUGAUUCCGGUGAGAUAUGUUUGAUAUUCUUGGUUGUUAAAUUUUAUAUUAUCACCCAGGAAUCAAACAUAUUAUUACUGUGGUCAUC	90	supercont3.351(-):105046-105135
cqu-miR-2	UAUCACAGCCAGCUUUGAAGAGC	23	cqu-mir-2	AACUGUAUCCACUCUCAAAGUGGCUGUGAAAUGGUUCCUCCAGAAAUCGCCAUAUCACAGCCAGCUUUGAAGAGCGAUACGGUU	84	supercont3.366(-):116852-116935
cqu-miR-210-3p	CUUGUGCGUGUGACAACGGCUAU	23	cqu-mir-210	CUCAUUGCAGCUGCUGACCACUGCACAAGAUUAGAUUAUGACUCUUGUGCGUGUGACAACGGCUAUUG	68	supercont3.549(-):157655-157722
cqu-miR-210-5p	AGCUGCUGACCACUGCACAAGA	22	cqu-mir-210	CUCAUUGCAGCUGCUGACCACUGCACAAGAUUAGAUUAUGACUCUUGUGCGUGUGACAACGGCUAUUG	68	supercont3.549(-):157655-157722
cqu-miR-263	AAUGGCACUGGAAGAAUUCACGG	23	cqu-mir-263	GUACACGUAAUGGCACUGGAAGAAUUCACGGGUAUGAUUUAAUAUCCCCGUGUUCUGGCAGUGGCAUCCCUGGUAC	76	supercont3.219(-):351803-351878
cqu-miR-275	UCAGGUACCUGAAGUAGCGC	20	cqu-mir-275	CCCGGAAUCCUUCCGAUAGCGCGCGCUAAGCAGGAACCGGGACUUGGUCAUUCGCUAGCAGUCAGGUACCUGAAGUAGCGCGCGUGAUCGGAAGUGCCGCC	101	supercont3.291(+):329754-329854
cqu-miR-276-3p	UAGGAACUUCAUACCGUGCUCU	22	cqu-mir-276-3	CAGUUUGAAAGUUCACCCACUAGCGAGGUAUAGAGUUCCUAUGCGUUGUUUCGAUUCGCUAUCCAUAGGAACUUCAUACCGUGCUCUUGGAUGGCUUUCCGUUCAUCAGA	110	supercont3.2457(+):865-974
cqu-miR-276-5p	AGCGAGGUAUAGAGUUCCU	19	cqu-mir-276-1	GAGUUUGAAAGUUCACCCGCUAGCGAGGUAUAGAGUUCCUAUGCGUUGAUUGGAUUCGCUAUCCAUAGGAACUUCAUACCGUGCUCUUGGAUGGCUUUCCGUUCAUCAGA	110	supercont3.136(+):340846-340955
cqu-miR-277	UAAAUGCACUAUCUGGUACGAC	22	cqu-mir-277	UAGUUUUGGAGUGCGUGUCAGAAGUGCAUUUACAUAGGUAUUUUCCCGUUUAGCAGUAUUUGUAAAUGCACUAUCUGGUACGACAUUCCAGAAUCA	96	supercont3.36(+):1153723-1153818
cqu-miR-278	UCGGUGGGACUUUCGUCCGUUU	22	cqu-mir-278	AAGUUCUGGUCUUGGUGCGGACGGACGAUAGUCUUCAGCGACCGUGCCAUUUGAAAACCCUUUGGGUCGGUGGGACUUUCGUCCGUUUGUAACCGCCAGUUGCAA	105	supercont3.16(+):1026146-1026250
cqu-miR-279-3p	UGACUAGAUCCACACUCAUUAA	22	cqu-mir-279	UUGUCGAUGGGUGUGAAUCUAGUGGUUCACAUGAGCUUUGCCAAACUGUGACUAGAUCCACACUCAUUAACAA	73	supercont3.19(-):1441120-1441192
cqu-miR-281-3p	UGUCAUGGAAUUGCUCUCUUU	21	cqu-mir-281-1	UUCUGCAGUUUCGAAUGUGAAAAUAAAGAGAGCUAUCCGUCGACAGUAGGGAUAUGAUUCACUGUCAUGGAAUUGCUCUCUUUAUGUACAAUUCGAUAUUCAACAGU	107	supercont3.1661(+):13232-13338
cqu-miR-281-5p	AAGAGAGCUAUCCGUCGACAGU	22	cqu-mir-281-1	UUCUGCAGUUUCGAAUGUGAAAAUAAAGAGAGCUAUCCGUCGACAGUAGGGAUAUGAUUCACUGUCAUGGAAUUGCUCUCUUUAUGUACAAUUCGAUAUUCAACAGU	107	supercont3.1661(+):13232-13338
cqu-miR-305-5p	AUUGUACUUCAUCAGGUGCUCU	22	cqu-mir-305	AAUGUCACAUGUCUAUUGUACUUCAUCAGGUGCUCUGGUUGCUUUCGAUACCCGGCACAUGUUGGAGUACACUUAAUGUGCUGACAGU	88	supercont3.291(+):339120-339207
cqu-miR-306	UCAGGUACUGAGUGACUCUCAG	22	cqu-mir-306	UUGGCUCAGGUACUGAGUGACUCUCAGCGUGAUACCAUUUCCAGUUCCUGUGAGCACCUCGGUACCUUGGCC	72	supercont3.83(+):80431-80502
cqu-miR-315	UUUUGAUUGUUGCUCAGAAAGC	22	cqu-mir-315	GAGUGUUUCUAUAAAAUUUUGAUUGUUGCUCAGAAAGCCGUGCAUUCGAAACAUUCCGCUUUCGAGCAGUAAUCAGAGUCAAAUAAAACACCA	93	supercont3.438(+):61910-62002
cqu-miR-317-3p	UGAACACAGCUGGUGGUAUCU	21	cqu-mir-317-1	GAGGAAUUUCGGCUACCGGGAUACACCCUGUGCUCGCUUUGCAUUCGAAACUAGUGAACACAGCUGGUGGUAUCUCAGUGGCCCUGAUCCGA	92	supercont3.36(+):1133155-1133246
cqu-miR-33	GUGCAUUGUAGUUGCAUUGCA	21	cqu-mir-33	GGGUGCAUUGUAGUUGCAUUGCACGUUUUGCGUUCGAAAAGUCCAGUGCAGUACUUCUGCAAUGCAAACCAGGUGG	76	supercont3.1258(-):69328-69403
cqu-miR-7	UGGAAGACUAGUGAUUUUGUUGU	23	cqu-mir-7	UCGCAAUAUUUUGUAUGGAAGACUAGUGAUUUUGUUGUUUGGCUUAAGAUAGUAACAAUAAAUCUCCAGUCUUUCUACAACGUUUGCUG	89	supercont3.1(-):3357339-3357427
cqu-miR-71-3p	UCUCACUACCUUGUCUUUCAUG	22	cqu-mir-71	CGGCAAGAAAGACAUGGGUAGUGAGAUAGUUUUACCCUGCAUUCGAAAACCGGGAUCUCACUACCUUGUCUUUCAUGCUGAU	82	supercont3.366(-):117497-117578
cqu-miR-71-5p	AGAAAGACAUGGGUAGUGAGAU	22	cqu-mir-71	CGGCAAGAAAGACAUGGGUAGUGAGAUAGUUUUACCCUGCAUUCGAAAACCGGGAUCUCACUACCUUGUCUUUCAUGCUGAU	82	supercont3.366(-):117497-117578
cqu-miR-8-3p	UAAUACUGUCAGGUAAAGAUGU	22	cqu-mir-8	GUCUGUUCACAUCUUACCGGGCAGCAUUAGAUAUUUUUUAAAUACUUCUAAUACUGUCAGGUAAAGAUGUCGUCCGA	77	supercont3.40(-):815858-815934
cqu-miR-8-5p	CAUCUUACCGGGCAGCAUUAGA	22	cqu-mir-8	GUCUGUUCACAUCUUACCGGGCAGCAUUAGAUAUUUUUUAAAUACUUCUAAUACUGUCAGGUAAAGAUGUCGUCCGA	77	supercont3.40(-):815858-815934
cqu-miR-87	GUGAGCAAAUUUUCAGGUGUGU	22	cqu-mir-87	AAGAUUGUCUCUGGCCAGCCUGAAGUUUGCUAAACCUGGUUCGUCAAGGUGAGCAAAUUUUCAGGUGUGUCGGAGAACAAUCAC	84	supercont3.431(+):379740-379823
cqu-miR-9-5p	UCUUUGGUAUUCUAGCUGUAGA	22	cqu-mir-9	AUGCGUAUAAUUUCCGGCUGAAUCUUUGGUAUUCUAGCUGUAGAAUGUUGAGCUUGUUACGGUAUCUUCUAAAGCUUUAGUACCAGAGGUCCAACUGGGAAUUGCUUGCUG	111	supercont3.83(+):64711-64821
cqu-miR-92	AUUGCACUUGUCCCGGCCU	19	cqu-mir-92	AUCAAUCUACGCAUCGGUACGGACAGGGGCAACAUUUUGACAUUUGAAGCUAAUAUUGCACUUGUCCCGGCCUAUGCGUGGAGUUGGC	88	supercont3.722(-):174899-174986
cqu-miR-932-5p	UCAAUUCCGUAGUGCAUUGCAG	22	cqu-mir-932	GCUUCAAUUCCGUAGUGCAUUGCAGUGUAUUUUUUCACCUACUGCAAGCAAUGUGGAAGUGAAGC	65	supercont3.261(-):301410-301474
cqu-miR-965	UAAGCGUAUAGCUUUUCCCAUU	22	cqu-mir-965	CUGGCAGAUUCUGAAGGGGGAAAUCCUGUGCGCUCUAUGUUGCAUUUUAUCGACCCAUAAGCGUAUAGCUUUUCCCAUUCAGCGUGUGCCCA	92	supercont3.48(+):484120-484211
cqu-miR-981	UUCGUUGUCGACGAAACCUGCA	22	cqu-mir-981	AAACACCUUGUCUGGAUCGGGUUUCGCGGCAAACGGGCUGUACUGAUUCGUGAAAAAUCAGUUCGUUGUCGACGAAACCUGCACACUGCAAGGUUGUAA	99	supercont3.431(+):151310-151408
cqu-miR-993-5p	UACCCUGUAGUUCCGGGCUUUU	22	cqu-mir-993	AGCGCUCCUCCGUGACCUACCCUGUAGUUCCGGGCUUUUGUGGUUAACAAAAAUAUAUUAUCAGAAGCUCGUUUCUAUAGAGGUAUCUCACAGGGUGAA	99	supercont3.12(+):55470-55568
cqu-miR-iab-4	ACGUAUACUGAAUGUAUCCUGA	22	cqu-mir-iab-4	GCGUACUGCUUCAUGAACGUAUACUGAAUGUAUCCUGAGUGCUAUCUAUCCGGUAUACCUUCAGUAUACGUAACAGGAGGCGGUACAU	88	supercont3.12(+):681147-681234
crm-let-7	UGAGGUAGUAGGUUGUAUAGUU	22	crm-let-7	GCGGCCGGUCAACACUGUGCGUCUGGUGAGGUAGUAGGUUGUAUAGUUUAGAAUCUUACCUUGGUGAACUAUGCAAGUUUCUACCUCACCAGAUACAGAAUCUUCUCAGCUGC	113	Crem_Contig27(-):289586-289607
crm-miR-1-3p	UGGAAUGUAAAGAAGUAUGU	20	crm-mir-1	GCUGUGCCGAGCUGCAUACUUCCUUACAUGCCCAUACUAUAUCAGUAAUGGAUAUGGAAUGUAAAGAAGUAUGUAGAACGGUUUUGAAAAACGGCU	96	Crem_Contig9(+):244578-244673
crm-miR-124a	UAAGGCACGCGGUGAAUGCC	20	crm-mir-124a	UCCAGAUGUCACUUGGCAUACACCUGAGUGACUUUAGUGGACAUCUCAAGUUUCCAACUAAGGCACGCGGUGAAUGCCACGUGGCAAUUCUGGA	94	Crem_Contig67(+):54958-55051
crm-miR-2-3p	UAUCACAGCCAGCUUUGAUGUGC	23	crm-mir-2	AUAGUAUACGGAAAGCCCGUCAAAGUGGCUCGUGUUAUGUUGAAUCUUGAAGUAAUCAUAUCACAGCCAGCUUUGAUGUGCUUCCUGAAGUACUAU	96	Crem_Contig68(-):361255-361350
crm-miR-228	AAUGGCACUGCAUGAAUUCACGG	23	crm-mir-228	AUCCUAUCUUGUUCGCAAUGGCACUGCAUGAAUUCACGGAUGCAUUGCGACAGACCGCGGAUCAUGCGGUACCAUAGCGGACAGUGGUGAGAUA	94	Crem_Contig61(-):99434-99527
crm-miR-235-3p	UAUUGCACUCGCCCCGGCCUG	21	crm-mir-235	AUGGAUACAAUCUGAAAAUCAAGAUCAGGCCUUGGCCGAAUGCAUAUAUUGCUCAGUUGAAUUGCUAAUAUUGCACUCGCCCCGGCCUGAUCUAAAAGUAAGAUUUCAU	109	Crem_Contig4(+):747854-747962
crm-miR-236	UAAUACUGUCAGGUAAUGACGCU	23	crm-mir-236	UCUUUGGUGACCGAUGUCCAGCGUCUUACCUGUUCAAUAUUUAGACUGAUUAGCUCAUGAGAUCUAAUACUGUCAGGUAAUGACGCUGGAUUAUCUUGUCAUUUAUGA	108	Crem_Contig6(+):993548-993655
crm-miR-252	AUAAGUAGUAGUGCCGCAGGU	21	crm-mir-252	GGUCUCUUUCAGUUAUAAGUAGUAGUGCCGCAGGUAACCACUCAAAUAUAUGGUUUACCUACUGCCUUCUGCUUAGAAUUGAAAUAUCGAUGACCG	96	Crem_Contig1(+):1805698-1805793
crm-miR-34	AGGCAGUGUGGUUAGCUGGUUG	22	crm-mir-34	GGACGGUGCUCGAGAGGCAGUGUGGUUAGCUGGUUGCAUAUUGAAUUGACAACGGCUACCUUCACUGCCACCCCGAACAUGUAGUCCA	88	Crem_Contig15(+):1362286-1362373
crm-miR-46-3p	UGUCAUGGAGUCGCUCUCUUC	21	crm-mir-46	AACCGAAUAAGAGGAGGUAAAGCUGAAGAGAGCCGUCUAUUGACAGUUCGUUUCUAUACUUAUGUACUGUCAUGGAGUCGCUCUCUUCAGAUGAUCCUUUCAAGGUUU	108	Crem_Contig12(-):1283899-1284006
crm-miR-47	UGUCAUGGAGGCGCUCUCUUC	21	crm-mir-47	GAAAAAAGCCGAGUGAGACUGAAGAGAGCAUUCUGUUGACAGUUCGAUUCCGAACUCCUACUGUCAUGGAGGCGCUCUCUUCAGGUGAUCUCUGGCUAGUUUUUC	105	Crem_Contig31(+):438956-439060
crm-miR-71-5p	UGAAAGACAUGGGUAGUGAGACG	23	crm-mir-71	CGUGUCUGUACCACCAAACACUCGAACGAUGAAAGACAUGGGUAGUGAGACGUCGGAGCCUCGUCGUAUCACUAUUCUGUUUUUCGCCGGUCUUGUGAUAUACCAUGUGUCAGAUUUACG	120	Crem_Contig68(-):372762-372881
crm-miR-81-3p	UGAGAUCAUCGUGAAAGCUAGU	22	crm-mir-81	CCUCGUGGCCAGCAGUCGGUUUUCACCUUGAUCUGAGAGCUAAACAUAAUGCUUAUCUGAGAUCAUCGUGAAAGCUAGUUGCAGGUACACAGGC	94	Crem_Contig15(-):1757270-1757363
crm-miR-87-3p	GUGAGCAAAGUUUCAGGUGUGC	22	crm-mir-87	CAGGUUGUGCCUUCCGGCCGCCUGACACUUUCGUCUCAACCUCGCUGUCUGAUAUAGUCGUAGGUGAGCAAAGUUUCAGGUGUGCCGGAACACAUCCU	98	Crem_Contig5(-):734294-734391
csa-let-7a	UGAGGUAGUAGGUUAUAUCAGU	22	csa-let-7a	CAAAGCCGCUCAAAAUGAGGUAGUAGGUUAUAUCAGUUGAAUAUUUUACCAUGGUGAUAACUGUAUAACCAACUAGCUUUCUUAAACGGUUUACUAUCAGCA	102	reftig_41(+):1116083-1116104
csa-let-7d	UGAGGUAGUUGGUUGUAUUGUU	22	csa-let-7d	GAGGCUAUUCACAGAUGAGGUAGUUGGUUGUAUUGUUUUACACCUUCGGCGAUAACUAUACAGCCAGCUAACUUUACUGUGGUUGCUAAAUAUCGUCCAGCA	102	reftig_44(+):256958-256979
csa-miR-124	UAAGGCACGCGGUGAAUGCCAA	22	csa-mir-124-2	GUGACGUAAAAUCAAUAAUGCGCUUCAUCCGCGUUUGCUGCGGACCUUCUUGUGUGACAUCACAAUAAGGCACGCGGUGAAUGCCAAUGAAACGUCAUCACU	102	reftig_262(+):49519-49620
csa-miR-126	UCGUACCGUGAGUAAUAAAGC	21	csa-mir-126	GUGUCAUAAUUAUGGUUUUCGAUGCUGCCUUGUUACCUACGGUACCAGGUAGAAAGUAAGUCAUCUCGUACCGUGAGUAAUAAAGCAUUCUCGGAGGCUCA	101	reftig_27(-):688926-689026
csa-miR-133	UUGGUCCCCUUCAACCAGCUA	21	csa-mir-133	UGAGUAAAAAAAACACUGCUUGUGACGGUUGUUGGUAAAGAGGAUCGAACCUGGAAAAUGAUGGUUUGGUCCCCUUCAACCAGCUACCGAUGCAACGCACG	101	reftig_62(-):225568-225668
csa-miR-141	UAACACUGUCUGGUAAAGAUGC	22	csa-mir-141	UUGGUCGUCGGUCGCAUCUUCAUCACGCGGUGUUCUAGAACUCAUUCUAACACUGUCUGGUAAAGAUGCGAUCGGCGGCUACUU	84	reftig_613(+):31866-31949
csa-miR-200	UAAUACUGCCUGGUAAUGAUGA	22	csa-mir-200	GGUCACUGAAGCAUCAACCCGGUAGUACGAUAUGUGAGCUGUAUAAUACUGCCUGGUAAUGAUGAUUCAGUGGCGUCGCG	80	reftig_613(+):31353-31432
csa-miR-281	UGUCAUGGAGUUGCUCUCUCAUU	23	csa-mir-281	AAUUCGUUUAUUUUACAUGUCAAGUGCGUGUCGGAGGGUUAUUUCAUGCCGGUCUAGCAUUGCGCUGUCAUGGAGUUGCUCUCUCAUUGGCGCUAUGGCUUA	102	reftig_67(+):861516-861617
csa-miR-34	AGGCAGUGUAGUUAGCUAGUUG	22	csa-mir-34	AUUCACGUGAUUCUGAGGCAGUGUAGUUAGCUAGUUGUUUUCUUAUCCGGGUGGGUUUGUACCCCACAUCGGUUUUCAUAUAAACAACUACUUUUUGCACUA	102	reftig_0(+):1439035-1439136
csa-miR-7	UGGAAGACUAGUGAUUUUGUUGU	23	csa-mir-7	CCGUCCUCUACCACGUGGAAGACUAGUGAUUUUGUUGUUUCAUCAACAACAAUCUUUAGUCUACUGCACGGUUGAUGGAUGCUAUCAUCAUUUCUUAUUUUUG	103	reftig_30(+):3091327-3091429
csa-miR-92a	UAUUGCACUUGUCCCGGUCUA	21	csa-mir-92a	AUCAUAACCACAACUAUGUAUCAAUAUGCCUAGACCAGACAAAGUGUAUUGCGUUGUUGCAAUCGUAUUGCACUUGUCCCGGUCUAAGCAUUUGGUAAGAAAG	103	reftig_1(+):1336385-1336487
csa-miR-92b	UAUUGCACUUGUCCCGGUCUU	21	csa-mir-92b	CCCAGCCUGACAAAGACCUACUGAAUACAGUGCUGCGGUCGGUUUAGGCGCAUUAUCUCUGUUGAUAUUGCACUUGUCCCGGUCUUAGUAAAGUAUGACU	100	reftig_1(+):1335375-1335474
csa-miR-92c	UAUUGCACCUGUCCCGGCCGAU	22	csa-mir-92c	GUAUAUAGCAGUCAGGAACGGCCGAGUGUGGUGUAUUGUACUCGUAGAAAUAACAGUAUUGCACCUGUCCCGGCCGAUCUUGGGUGCGCCU	91	reftig_1(+):1335536-1335626
cte-bantam	UGAGAUCAUUGUGAAAACUAAUC	23	cte-bantam	UCAGAGCAAGACUUGCGAGACUGGUUUUCUCUUUGGUCUUCCAGAUUUUUAUUGGAAUUCUGAGAUCAUUGUGAAAACUAAUCUCGCUGACAUUACGCCAG	101	KB292771.1(+):319203-319225
cte-let-7	UGAGGUAGUAGGUUGUAUAGU	21	cte-let-7	CCCCCUGGCUUACCUCCAGUUGAGGUAGUAGGUUGUAUAGUAGAGUUACAUCACUAAACAGACGAACUGUACAGCCUUCUAGCUUUCCUGGGGUACAGCACUG	103	KB294122.1(+):267314-267334
cte-miR-1	UGGAAUGUAAAGAAGUAUGUAG	22	cte-mir-1	ACCGGCGUGCGAUUGUGACAUACUUCCUUACAACGCCAUAUUUCCCAUAUUAUUGGUAUGGAAUGUAAAGAAGUAUGUAGCAUUCCCAUGCACU	94	KB301107.1(-):105938-106031
cte-miR-100	AACCCGUACAACCGAACUUGUG	22	cte-mir-100	AAUGUCUGCCAAGUAGCGGGAACCCGUACAACCGAACUUGUGUUUUCUGCGAAAGACCACAAGCUCGCUUUUACGGGUGUGCGUUGCUGUGGGCCUCUCGG	101	KB294122.1(+):267073-267173
cte-miR-10a	UACCCUGUAGUUCCGGAUUUGU	22	cte-mir-10a	UUCAGUGCUCCUCAAUGUUUACCCUGUAGUUCCGGAUUUGUCUUGAAUCUCAGCAAAGCAAACAAAUUCGAUUCCUCGGGGUUUCAUGUUGAGUGAGACUU	101	KB310318.1(-):265115-265215
cte-miR-124	UAAGGCACGCGGUGAAUGCCA	21	cte-mir-124	GACGUUGUUCUGGCGACUUCUUGGCGUUCACGGCGUGGUCCUUGGUGUGACUACAACAAUUAAGGCACGCGGUGAAUGCCAAGACGACCGCCGCUGCCUCC	101	KB295394.1(+):154711-154811
cte-miR-125	UCCCUGAGACCCUAACUUGUGA	22	cte-mir-125	UAACCACUCGGCAUCUCGCACUCCCUGAGACCCUAACUUGUGAAGCUUUCUAAAAAGAUCGCGAGUUAGAAUCUUGGGCUCUGCGAGGAGCUCGAUUGCCG	101	KB294122.1(+):290547-290647
cte-miR-133	UUGGUCCCCUUCAACCAGCUGU	22	cte-mir-133	UCGUAGCGCACGCCGUAGCUGGUUGAAACUGGGUCAAAUUGUGCGCUGCUUGCGGUUCAUUUGGUCCCCUUCAACCAGCUGUGGGUGCGCGCCACUCGCUA	101	KB301107.1(-):99075-99175
cte-miR-137	UAUUGCUUGAGAAUACACGUAG	22	cte-mir-137	AAGAAGAACGCUAGGUUGAGUACGGGUAUUCUUGGGUAAAUAAUAUACCAAGAAGGAUGUUAUUGCUUGAGAAUACACGUAGCAAACCUAAGCUUUAUCGA	101	KB293809.1(+):173740-173840
cte-miR-184a	UGGACGGAGAACUGAUAAGGGC	22	cte-mir-184a	CAUCACUCGAUCGCACGAUUCCUUACCAUUUCUUUGUCCGGUCCGUGUGAUUAUCAUCACUGGACGGAGAACUGAUAAGGGCCUGUGACGACCACGAGCCU	101	KB301807.1(+):120185-120285
cte-miR-184b	UGGACGGAGAACUGAUAGGGC	21	cte-mir-184b	UUAUGAUACAUCACGUUCCCUUGUCACUUGUUCGUCCUGUUGGCUGCGUUUUCUCACUGGACGGAGAACUGAUAGGGCCCUGUGUGGAUCACGUG	95	KB301807.1(+):120358-120452
cte-miR-219	UGAUUGUCCAAACGCAAUUCU	21	cte-mir-219	CAGACAGUCUUUUAGCAUUGAUUGUCCAAACGCAAUUCUUGUUCACUUCGUUCUCCAAGAACUGUGUUCGGACAUCAAUCCUAGCAAGGCAGUACACAACC	101	KB301066.1(+):18963-19063
cte-miR-252b	CUAAGUAGUAGUGCCGCAGGUA	22	cte-mir-252b	UGCAUCUCACUGUGACAGUGCUAAGUAGUAGUGCCGCAGGUAAUACGUUAUGAUUUACCUGCACUCUGCUGCUUAACACAAGCACGCGUGAAUAACAACAU	101	KB302014.1(+):190685-190785
cte-miR-263	CUUGGCACUGGUAGAAUUCACU	22	cte-mir-263	UAAAGGCGCUCCCAACCCUUCUUGGCACUGGUAGAAUUCACUGAAUUCUUUUAAGUUCAGUGAAUUACCAGUCUCAAAAAUUGUGAGUGAACCAUUGCGGC	101	KB308897.1(-):115176-115276
cte-miR-277a	UAAAUGCAUUAUCUGGUAUGUA	22	cte-mir-277a	CUACGUCACUGGUGCCGUAUCAGCCAAUGCAUUCUACAUGUCCUAGCUGCUUCUACACUGCGUCGAUCUUCUGUAAAUGCAUUAUCUGGUAUGUAACUCAGUGACGCCU	109	KB292771.1(-):443873-443981
cte-miR-279	UGACUAGAUCCACACUCAUCC	21	cte-mir-279	CGUUUCGCUGUCGCCUUGAAUGGCUGUGGAUCAAGUCCAUGUUAAGAUUUCGAAUUGUCAUGACUAGAUCCACACUCAUCCAGGUUGGCGGCUAGCCCUUC	101	KB297234.1(-):703501-703601
cte-miR-281	UGUCAUGGAGUUGCUCUCUUUA	22	cte-mir-281	ACUGCAGGAUUCAAUCGGCUGGUCGUUCAGGGGGGCACUGCAUGGAAACGCUAUCCGUAGUUGUCAUGGAGUUGCUCUCUUUAACGACCUGACCUAAUUGCG	102	KB310891.1(+):24429-24530
cte-miR-29a	UAGCACCAUUUGAAAUCAGUUU	22	cte-mir-29a	AAUGGGGCUCUGGAAUCCUGGUUUUCUCUGGUGCAUAGAUUAACGCUUUGAAUUUGUGUCUAGCACCAUUUGAAAUCAGUUUUCCUGGGUGCUCAC	96	KB311026.1(-):6875-6970
cte-miR-29b	UAGCACCAUUUGAAAUCAGUG	21	cte-mir-29b	GGAGGCUCGGCGCCUGGUCUCACAUGGUGGAUAGAGUUGGCUUCGGCGCCAUUGAACCUUUAGCACCAUUUGAAAUCAGUGCUUCUGGCUCUCCUC	96	KB311026.1(-):7583-7678
cte-miR-2b	UCACAGCCAACCUUGAUGAGCC	22	cte-mir-2b	UCGUGACCUCUGUGUGGCGUCAAUGUUGGUAUGUCAUAGUCCCCUGUGACGCGUAGGCCCUAUCACAGCCAACCUUGAUGAGCCUUUCAGAGGUAUCUCUC	101	KB312122.1(+):10029-10129
cte-miR-2c	UAUCACAGCCAGCUUUGAUAAG	22	cte-mir-2c	UGUGUUUUUGGGUUUGAUCGGCCUAUCAAGGUGGCUGGGAUUUGGGUUUUUAUUGCCCCAUAUCACAGCCAGCUUUGAUAAGUUGACUGACCUUCAGUGCG	101	KB312122.1(+):10390-10490
cte-miR-315	UUUUGAUUGUUGCUCAGAAAGCC	23	cte-mir-315	UCACUUCCGGCGUCCACACCUUUUGAUUGUUGCUCAGAAAGCCCUUUGUUUAUCGAGUUGGCUUUCAAGUGACAAUCAAGUUGUGAAGGAUAGCCAUGAGC	101	KB308897.1(-):128163-128263
cte-miR-317	UGAACACAGCUGGUGGUAUCUCUUU	25	cte-mir-317	CGGAAGGAGAAGCGUCGAGCGCAGGCAAGAGAUCACUGCGGUGCUCACAUGUAGCCACUGUGAACACAGCUGGUGGUAUCUCUUUUCUUCGCUCUGACCUG	101	KB292771.1(-):444003-444103
cte-miR-33	GUGCAUUGUAGUUGCAUUGCA	21	cte-mir-33	GGAAUACGCUUUGCACAUUGGUGCAUUGUAGUUGCAUUGCAUGGAAGUUCAACCGGUGCAGUGCUCCUGCAGUGCAAUCAAUGUGAGGCGUCCUACUACCA	101	KB311953.1(-):237747-237847
cte-miR-34	UGGCAGUGUGGUUAGCUGGUUGU	23	cte-mir-34	CAGCCACUGCUUGUGUUUCGCUGGCAGUGUGGUUAGCUGGUUGUGAAUUAAUAGAUACAACAACCACUAGCUCUACUGCCUGGGAAAUACAAAAUUAUGUC	101	KB292771.1(-):443325-443425
cte-miR-7	UGGAAGACUAGUGAUUUUAUUGUU	24	cte-mir-7	UAACCCUCUGUUUCAUGAUGUGGAAGACUAGUGAUUUUAUUGUUUAUGAAAUCUGCCAACAAUAAAUCACACUCUUCUCACAUCAUGUACAGUACUUACAA	101	KB311498.1(+):61636-61736
cte-miR-71	UGAAAGACAUGGGUAGUGAGAUG	23	cte-mir-71	AGACAAUACAGAGGAGCUCCAUGAAAGACAUGGGUAGUGAGAUGUACACUGUCUCUAAUCACCUUGCUAUCAUGUCUUUCCAUGGAGAACUCUUAUCGAUA	101	KB312122.1(+):9913-10013
cte-miR-750	CCAGAUCUAACUCUUCCAGCUCA	23	cte-mir-750	CCAGGUGCGAUGAGUUGGAGGAUUGGGUCUCAGCAUUGGACGAGCGGUUUGUGGAGUGCCAGAUCUAACUCUUCCAGCUCAUCCCACUCUGGACCUCCU	99	KB311954.1(+):14354-14452
cte-miR-8	UAAUACUGUCAGGUAAAGAUGUC	23	cte-mir-8	GCCAGCCGCGGGUUGUGUGGACAUCUUACCCGGCGGCAUUAGAUUGACCGGCUCUCUUCUAAUACUGUCAGGUAAAGAUGUCUCCACGACUCCAUGUC	98	KB309117.1(+):60503-60600
cte-miR-87a	GUGAGCAAAGUUUCAGGUGUGC	22	cte-mir-87a	CCUGAAUUUUUGUCUCAGCCAAACGAUUAAAGAAAAUAGUUCCCUCCGCGGAGGGAUCUGGUGAGCAAAGUUUCAGGUGUGCUUGCGGACUGCACUGCCUU	101	KB298780.1(-):219048-219148
cte-miR-87b	GUGAGCAAAGUUUCAGGUGUAU	22	cte-mir-87b	GGAGUGGAAUGUCGCGUGGUGGCGCCUGACACUUUGACUCAAACCUCUUUUCGUGAGUAGGUGAGCAAAGUUUCAGGUGUAUCUGCGCGACUGCAUUAUC	100	KB298780.1(-):219587-219686
cte-miR-9-3p	UAAAGCUAGGUUACCAAAGCUA	22	cte-mir-9	GCAUGAUAACCCCAUUUUUCUCUUUGGUUAUCUAGCUGUAUGAUUUAUAUUUUACUUCAUAAAGCUAGGUUACCAAAGCUAAAACAGGGGACAAAAUCUAC	101	KB300095.1(+):129658-129758
cte-miR-9-5p	UCUUUGGUUAUCUAGCUGUAUGA	23	cte-mir-9	GCAUGAUAACCCCAUUUUUCUCUUUGGUUAUCUAGCUGUAUGAUUUAUAUUUUACUUCAUAAAGCUAGGUUACCAAAGCUAAAACAGGGGACAAAAUCUAC	101	KB300095.1(+):129658-129758
cte-miR-92c	AUUGCACUUGUCCCGGCCUGCU	22	cte-mir-92c	AUUAUUACGUCAGUGAAGGAGGUCGUGACAAGCGGCAAUCCUGGUCUGGCUGAUGCUCCAAUUGCACUUGUCCCGGCCUGCUCAGACUGACCUCUCACGUC	101	KB294417.1(-):594205-594305
dan-let-7	UGAGGUAGUAGGUUGUAUAGU	21	dan-let-7	UCUGGCAAAUUGAGGUAGUAGGUUGUAUAGUAGCAACUAAGAAUCGUACUAUACAAUGUGCUAGCUUUCUUUGCUUGA	78	scaffold_12916(+):2379191-2379211
dan-miR-1	UGGAAUGUAAAGAAGUAUGGAG	22	dan-mir-1	AGCCUUUGAGAGUUCCAUGCUUCCUUGCAUUCAAUAGUAUAAUAUCAAGCAUAUGGAAUGUAAAGAAGUAUGGAGCGAAAUCUGGCAA	88	scaffold_12916(+):6985825-6985912
dan-miR-100	AACCCGUAAAUCCGAACUUGUG	22	dan-mir-100	CCAUUAACAGAAACCCGUAAAUCCGAACUUGUGCUGUUUUUUAUCUGUUACAAGACCGGCAUUAUGGGAGUCUGUCAAUGCA	82	scaffold_12916(+):2378771-2378852
dan-miR-12	UGAGUAUUACAUCAGGUACUGGU	23	dan-mir-12	UACGGCUGAGUAUUACAUCAGGUACUGGUGUGCCUUUAAUCCAACAACCAGUACUUAUGUCAUACUACGCCGUG	74	scaffold_12929(-):2898586-2898659
dan-miR-124	UAAGGCACGCGGUGAAUGCCAAG	23	dan-mir-124	UCGUUUGGUACGUUUUUCUCCUGGUAUCCACUGUAGGCCUAUAUGUAUUUCGACCAUAAGGCACGCGGUGAAUGCCAAGAGCGAACGAAACUCUACAA	98	scaffold_12916(-):3309694-3309791
dan-miR-133	UUGGUCCCCUUCAACCAGCUGU	22	dan-mir-133	UGCAACGCUGUAUGUAGCUGGUUGACAUCGGGUCAGAUCUAUCUUUUCAAGCAUUUGGUCCCCUUCAACCAGCUGUAGCAGUGGUUGAU	89	scaffold_12916(+):7117525-7117613
dan-miR-13a	UAUCACAGCCAUUUUGAUGAGU	22	dan-mir-13a	UACGUAACUCCUCAAAGGGCUGUGAAAUGUUGCCAUUAUCUACUCAUAUCACAGCCAUUUUGAUGAGUUUCGUG	74	scaffold_13340(-):12827627-12827700
dan-miR-13b	UAUCACAGCCAUUUUGACGAGU	22	dan-mir-13b-1	CCAUGUCGUUAAAAGGCUUGUGACCUUAUGUAUUUCGCAAUCAUAUCACAGCCAUUUUGACGAGUUUGG	69	scaffold_13340(-):12827484-12827552
dan-miR-184-3p	UGGACGGAGAACUGAUAAGGGC	22	dan-mir-184	CCGGUGCAUUCGUACCCUUAUCAUUCUCGCGCCCCGUGUGCAUAAUGAGACAACUGGACGGAGAACUGAUAAGGGCUCGUAUCACCAA	88	scaffold_13266(-):16524586-16524673
dan-miR-210	UUGUGCGUGUGACAGCGGCUA	21	dan-mir-210	ACGGUGCUUAUUGCAGCUGCUGGCCACUGCACAAGAUUAGACUUAAGACUCUUGUGCGUGUGACAGCGGCUAUUGUAAGAGGCCAU	86	scaffold_13335(-):1604021-1604106
dan-miR-219	UGAUUGUCCAAACGCAAUUCUUG	23	dan-mir-219	UAAUUCAAUUUUUAGCUAUGAUUGUCCAAACGCAAUUCUUGUUGAAUUCAAAUACUCAAGGGUUGCGACUGGGCAUCGCGGCUCGAAAUACGAAUAC	97	scaffold_13337(+):8265349-8265445
dan-miR-263a	GUUAAUGGCACUGGAAGAAUUCAC	24	dan-mir-263a	AUCUCGGCACAGUUAAUGGCACUGGAAGAAUUCACGGGGUAAUUUCUAUACAACCCGUGAUCUCUUAGUGGCAUCUAUGGUGCGGGAUUA	90	scaffold_12943(+):2289713-2289802
dan-miR-263b	CUUGGCACUGGGAGAAUUCAC	21	dan-mir-263b	UGCUGUCUUUGAAUCUUGGCACUGGGAGAAUUCACAGUUGAUUUUAUUAUUCUGUGGUUCUGCGGGUGCCAAAAUUGAAAUAAUGGCCU	89	scaffold_13337(+):11320743-11320831
dan-miR-275	UCAGGUACCUGAAGUAGCGCGCG	23	dan-mir-275	AGUCUCCUACCUUGCGCGCUAAUCAGUGACCGGGGCUGGUUUUUGCAACAGUCAGGUACCUGAAGUAGCGCGCGUGGUGGCAGACAU	87	scaffold_12916(+):15333995-15334081
dan-miR-276a	UAGGAACUUCAUACCGUGCUCU	22	dan-mir-276a	CUGGUUUUUGCCAUCAGCGAGGUAUAGAGUUCCUACGUUAACAUUAUAAACUCGUAGGAACUUCAUACCGUGCUCUUGGAAGACCUA	87	scaffold_13337(+):15274254-15274340
dan-miR-276b	UAGGAACUUAAUACCGUGCUCU	22	dan-mir-276b	ACCGAAGCCUAUUUGCCAUCAGCGAGGUAUAGAGUUCCUACGUGCCACUUAAACUAGUCGUAGGAACUUAAUACCGUGCUCUUGGAGGGCUGUCGAC	97	scaffold_13337(+):15233380-15233476
dan-miR-277	UAAAUGCACUAUCUGGUACGACA	23	dan-mir-277	UUGAAGGUUUUGGGCUGCGUGUCAGGAGUGCAUUUGCACUGAAACAUUCUGAAGCUUGUAAAUGCACUAUCUGGUACGACAUUCCAGAACGUACAAUC	98	scaffold_13340(+):6488996-6489093
dan-miR-278	UCGGUGGGACUUUCGUCCGUUU	22	dan-mir-278	GUAAUGGUACGGUGCGACCGGAUGAUGGUUCACAACGACCGUGUCCUUCGAACGGGUCGGUGGGACUUUCGUCCGUUUGUAACGCCAUUUG	91	scaffold_13266(-):12641336-12641426
dan-miR-279	UGACUAGAUCCACACUCAUUAA	22	dan-mir-279	UACUACUGUUUUUAGUGGGUGAGGGUCCAGUGUUUCACAUUGAUUUCUGUAUUUGUGACUAGAUCCACACUCAUUAAUAACGGUAGUUC	89	scaffold_13340(-):14200311-14200399
dan-miR-281-1-5p	AAGAGAGCUGUCCGUCGACAGU	22	dan-mir-281-1	CGAAUACGUGAAUAAAGAGAGCUGUCCGUCGACAGUCCAGAUACCUAUAACACUGUCAUGGAAUUGCUCUCUUUGUAUAAUAUUCG	86	scaffold_13266(+):2568753-2568838
dan-miR-281-2-5p	AAGAGAGCUAUCCGUCGACAGU	22	dan-mir-281-2	CGAAUAGUGAAAUGAAGAGAGCUAUCCGUCGACAGUCAAGUUAAAACACGGAUUGUAAUACUGUCAUGGAAUUGCUCUCUUUGUAUAACAUUCG	94	scaffold_13266(+):2568938-2569031
dan-miR-281-3p	UGUCAUGGAAUUGCUCUCUUUGU	23	dan-mir-281-2	CGAAUAGUGAAAUGAAGAGAGCUAUCCGUCGACAGUCAAGUUAAAACACGGAUUGUAAUACUGUCAUGGAAUUGCUCUCUUUGUAUAACAUUCG	94	scaffold_13266(+):2568938-2569031
dan-miR-2b	UAUCACAGCCAGCUUUGAGGAGC	23	dan-mir-2b	UUGUGUCAUUCUUCAAAGUGGUUGUGAAAUGUUUGCCUUUUUAUGCCUAUUCAUAUCACAGCCAGCUUUGAGGAGCGACGCAA	83	scaffold_12916(+):12013314-12013396
dan-miR-2c	UAUCACAGCCAGCUUUGAUGGGC	23	dan-mir-2c	AUCUUACUUUCAAUGUCAUCAAAAAGGGCUGAAGAGAUAUUUCUGCAUUUGAAGUGUAUCACAGCCAGCUUUGAUGGGCAUUGCAAUAAGC	91	scaffold_13340(-):12827838-12827928
dan-miR-305	AUUGUACUUCAUCAGGUGCUCUG	23	dan-mir-305	CAUGUCUAUUGUACUUCAUCAGGUGCUCUGGUGUCCACCGUAACCCGGCACAUGUUGAAGUACACUCAAUAUG	73	scaffold_12916(+):15334164-15334236
dan-miR-315	UUUUGAUUGUUGCUCAGAAAGC	22	dan-mir-315	CACUUAUAUAAUUUUGAUUGUUGCUCAGAAAGCCCUUAUAAAUUAUUAGCUGGCUUUCGAGCAAUAAUUGAAACCAAAUAAGUG	84	scaffold_13337(-):18585484-18585567
dan-miR-317	UGAACACAGCUGGUGGUAUCCAGU	24	dan-mir-317	UGCAUCGGCUGCUGGGAUACACCCUGUGCUCGCUUUGAAUGAAAUGCAAGCAAGUGAACACAGCUGGUGGUAUCCAGUGGCCGUUUUGCAU	91	scaffold_13340(+):6479993-6480083
dan-miR-34	UGGCAGUGUGGUUAGCUGGUUG	22	dan-mir-34	UGGCUAUGCGCUUUGGCAGUGUGGUUAGCUGGUUGUGUAGCUGGUGCUCGUUGGCAAUUAAUUCACAGCCACUAUCUUCACUGCCGCCGCGACAAGC	97	scaffold_13340(+):6489985-6490081
dan-miR-7	UGGAAGACUAGUGAUUUUGUUGU	23	dan-mir-7	AGUGCAUUCCGUAUGGAAGACUAGUGAUUUUGUUGUUUGGUUUAUGGUAAUAACAAUAAAUCCCUUGUCUUCUUACGGCGUGCAUU	86	scaffold_13266(-):4109368-4109453
dan-miR-79	UAAAGCUAGAUUACCAAAGCAU	22	dan-mir-79	AGCUGCUUAACCGAUGCUUUGGCGCUUUAGCUGUAUGAUAGAUUUAAAUACUUCAUAAAGCUAGAUUACCAAAGCAUUGGCUUCCGCAGGC	91	scaffold_12916(-):15864720-15864810
dan-miR-8	UAAUACUGUCAGGUAAAGAUGUC	23	dan-mir-8	AAGGACAUCUGUUCACAUCUUACCGGGCAGCAUUAGAUCCUUUCUGAUAACUCUAAUACUGUCAGGUAAAGAUGUCGUCCGUGUCCUU	88	scaffold_13266(-):13876646-13876733
dan-miR-87	UUGAGCAAAAUUUCAGGUGUG	21	dan-mir-87	CAUAUUUCAUUCGCGCCUGUAUCUUGCUGAACCGUUACCGAUAUGGCACAGAAUCCGGUUGAGCAAAAUUUCAGGUGUGUGAGAAAUUUGUU	92	scaffold_12916(-):13789778-13789869
dan-miR-92a	CAUUGCACUUGUCCCGGCCUAU	22	dan-mir-92a	AUACAAAUUUCCCGUAGGACGGGAAGGUGUCAAGGUUUUGAAUUAAAUUAAACAUUGCACUUGUCCCGGCCUAUGGGCGGUUUGUCA	87	scaffold_13340(+):3727777-3727863
dan-miR-92b	AAUUGCACUAGUCCCGGCCUGC	22	dan-mir-92b	ACGUCACCUGAUGUAGGCCGUGCCCGGUGCUUAUUUGUUACUUUUGGAAAUACAAAUUGCACUAGUCCCGGCCUGCAGUGAGUGUCAA	88	scaffold_13340(+):3732646-3732733
dan-miR-9b	UCUUUGGUGAUUUUAGCUGUAUG	23	dan-mir-9b	UGCACAUUAUUUGUUCUUUGGUGAUUUUAGCUGUAUGGUGUCUCAUAUUCCAUAGAGCUUUAUUACCAAAAACCAAAUGGUUUUUGCA	88	scaffold_12916(-):15864541-15864628
der-miR-1	UGGAAUGUAAAGAAGUAUGGAG	22	der-mir-1	CAGCCUGUGAGAGUUCCAUGCUUCCUUGCAUUCAAUAGUUAUACUCAAGCAUAUGGAAUGUAAAGAAGUAUGGAGCGAAAUCUGGCGA	88	scaffold_4845(-):3954276-3954363
der-miR-10	ACCCUGUAGAUCCGAAUUUGU	21	der-mir-10	CUACGUCUACCCUGUAGAUCCGAAUUUGUUUUAUACUAGCUUUAAGGACAAAUUCGGUUCUAGAGAGGUUUGUGUGG	77	scaffold_4770(-):2882570-2882646
der-miR-12	UGAGUAUUACAUCAGGUACUGGU	23	der-mir-12	UACGGUUGAGUAUUACAUCAGGUACUGGUGUGCCUUAAAACCAACAACCAGUACUUAUGUCAUACUACGCCGUG	74	scaffold_4690(-):11630953-11631026
der-miR-133	UUGGUCCCCUUCAACCAGCUGU	22	der-mir-133	UGCAACGCUGUGUGUAGCUGGUUGACAUCGGGUCAGAUCUGUUUUCCUAGCAUUUGGUCCCCUUCAACCAGCUGUAGCCAGUGGUUGAU	89	scaffold_4845(-):3836627-3836715
der-miR-13b	UAUCACAGCCAUUUUGACGAGU	22	der-mir-13b-2	UUAGCGCGUCAAAGUGACUGUGAACUAUGUGGAUUUGACUUCAUAUCACAGCCAUUUUGACGAGUUUG	68	scaffold_4690(-):6132306-6132373
der-miR-263a	GUUAAUGGCACUGGAAGAAUUCAC	24	der-mir-263a	GAUCUCGGCACAGUUAAUGGCACUGGAAGAAUUCACGGGGUACUUUUGAUACAACCCGUGAUCUCUUAGUGGCAUCUAUGGUGCGAGAAU	90	scaffold_4929(+):13456450-13456539
der-miR-263b	CUUGGCACUGGGAGAAUUCAC	21	der-mir-263b	UAGCUGACUUUGAGUCUUGGCACUGGGAGAAUUCACAGUUGAUUUUAUUAUUCUGUGGUUCUGCGGGUGCCAAAAUUUAAUCAACAGCU	89	scaffold_4784(-):18090166-18090254
der-miR-275	UCAGGUACCUGAAGUAGCGCGCG	23	der-mir-275	AAGUCUCCUACCUUGCGCGCUAAUCAGUGACCGGGGCUGGUUUUUUAUAUACAGUCAGGUACCUGAAGUAGCGCGCGUGGUGCCAGACAU	90	scaffold_4929(+):16344525-16344614
der-miR-277	UAAAUGCACUAUCUGGUACGACA	23	der-mir-277	UUGAAGGUUUUGGGCUGCGUGUCAGGAGUGCAUUUGCACUGAAACUAUCUGAAGCAUGUAAAUGCACUAUCUGGUACGACAUUCCAGAACGUACAAUC	98	scaffold_4770(-):15674296-15674393
der-miR-279	UGACUAGAUCCACACUCAUUAA	22	der-mir-279	AUACUACUGUUUUUAGUGGGUGGGGGUCCAGUGUUUCACAUUGAUUUUCUUAGUAUUUGUGACUAGAUCCACACUCAUUAAUAACGGUAGUUC	93	scaffold_4820(-):2989065-2989157
der-miR-281-1-5p	AAGAGAGCUGUCCGUCGACAGU	22	der-mir-281-1	CGAAUAAGUGAAUAAAGAGAGCUGUCCGUCGACAGUCCAGAAACCAUUUAAUAUCACUGUCAUGGAAUUGCUCUCUUUGUAUAAUAUUCG	90	scaffold_4845(+):17736197-17736286
der-miR-281-2-5p	AAGAGAGCUAUCCGUCGACAGU	22	der-mir-281-2	CGAAUUGUGAAAUGAAGAGAGCUAUCCGUCGACAGUCAAGUUAAUACCGAUUGUAAUACUGUCAUGGAAUUGCUCUCUUUGUAUAACAUUCG	92	scaffold_4845(+):17736415-17736506
der-miR-281-3p	UGUCAUGGAAUUGCUCUCUUUGU	23	der-mir-281-1	CGAAUAAGUGAAUAAAGAGAGCUGUCCGUCGACAGUCCAGAAACCAUUUAAUAUCACUGUCAUGGAAUUGCUCUCUUUGUAUAAUAUUCG	90	scaffold_4845(+):17736197-17736286
der-miR-2a	UAUCACAGCCAGCUUUGAUGAGC	23	der-mir-2a-2	AUCUAAGCCUCAUCAAGUGGUUGUGAUAUGGAUACCCAACGCAUAUCACAGCCAGCUUUGAUGAGCUAGGAU	72	scaffold_4845(+):4720203-4720274
der-miR-2b	UAUCACAGCCAGCUUUGAGGAGC	23	der-mir-2b-2	UUGUGUCAUUCUUCAAAGUGGUUGUGAAAUGUUUGCCUUUUUAUGCCUAUUCAUAUCACAGCCAGCUUUGAGGAGCGACGCGA	83	scaffold_4845(+):4719526-4719608
der-miR-2c	UAUCACAGCCAGCUUUGAUGGGC	23	der-mir-2c	UCGUAUCUUACUUUCAAUGUCAUCAAAAAGGGCUGAAGAAAGAUAUUUCUGCAUUUGAAUCGUAUCACAGCCAGCUUUGAUGGGCAUUGCAAUGAGCAUCGA	102	scaffold_4770(-):10769607-10769708
der-miR-305	AUUGUACUUCAUCAGGUGCUCUG	23	der-mir-305	CAUGUCUAUUGUACUUCAUCAGGUGCUCUGGUGUGGUCCGUAACCCGGCACAUGUUGAAGUACACUCAAUAUG	73	scaffold_4929(+):16344698-16344770
der-miR-315	UUUUGAUUGUUGCUCAGAAAGC	22	der-mir-315	CACUUAUAUAAUUUUGAUUGUUGCUCAGAAAGCCCUAUUAUCUAACAGCUGGCUUUCGAGCAAUAAUUGAAACCAGAUAAGUG	83	scaffold_4784(+):18670610-18670692
der-miR-317	UGAACACAGCUGGUGGUAUCCAGU	24	der-mir-317	AUGCAACUGCCAUUGGGAUACACCCUGUGCUCGCUUUGAAUGAAAUGCAAGCAAGUGAACACAGCUGGUGGUAUCCAGUGGCCGUUUGGCGU	92	scaffold_4770(-):15683471-15683562
der-miR-34	UGGCAGUGUGGUUAGCUGGUUG	22	der-mir-34	UGGCUAUGCGCUUUGGCAGUGUGGUUAGCUGGUUGUGUAGCCAAUCAUUGCUUGUGACAACUCACAGCCACUAUCUUCACUGCCGCCGCGACAAGC	96	scaffold_4770(-):15673314-15673409
der-miR-7	UGGAAGACUAGUGAUUUUGUUGU	23	der-mir-7	GAGUGUAUUCCGUAUGGAAGACUAGUGAUUUUGUUGUUUGGUCUUUGGUAAUAACAAUAAAUCCCUUGUCUUCUUACGGCGUGCAUUU	88	scaffold_4845(+):10640189-10640276
der-miR-79	UAAAGCUAGAUUACCAAAGCAU	22	der-mir-79	AGCUGCCUUGCCAUUGCUUUGGCGCUUUAGCUGUAUGAUAGAUUUAAACUACUUCAUAAAGCUAGAUUACCAAAGCAUUGGCUUCUGCAGAU	92	scaffold_4845(+):19768203-19768294
der-miR-87	UUGAGCAAAAUUUCAGGUGUG	21	der-mir-87	CAUAUUUCAUUCGCGCCUGUAUCUUGCUGAACCGUUGCCAUUAUGGCCUACGAUCCGGUUGAGCAAAAUUUCAGGUGUGUGAGAAAUUUGUU	92	scaffold_4929(-):10570551-10570642
der-miR-9b	UCUUUGGUGAUUUUAGCUGUAUG	23	der-mir-9b	UGCAUAUUAUUUGCUCUUUGGUGAUUUUAGCUGUAUGGUGUGUAUGUGUUCCAUAGAGCUUUAUUACCAAAAACCAAAUGGUUUUUGCA	89	scaffold_4845(+):19768390-19768478
der-miR-9c	UCUUUGGUAUUCUAGCUGUAGA	22	der-mir-9c	AUUUUUGCUGUUUCUUUGGUAUUCUAGCUGUAGAUUGUUUCGCGCACAUUGUAUAUCAUCUAAAGCUUUUAUACCAAAGCUCCAGCUUAAAU	92	scaffold_4845(+):19767535-19767626
dgr-bantam	UGAGAUCAUUUUGAAAGCUGAUU	23	dgr-bantam	AUUUGACUACGAAACCGGUUUUCGAUUUGGUUUGACUGUUUUUCAGACAAGUGAGAUCAUUUUGAAAGCUGAUUUUGUCAA	81	scaffold_15110(-):13265228-13265250
dgr-let-7	UGAGGUAGUAGGUUGUAUAGU	21	dgr-let-7-1	UCUGGCAAAUUGAGGUAGUAGGUUGUAUAGUAGUAUCUAUCUAGCAUACUAUACAGCUUGCUAGCUUUCUUUGCUUGA	78	scaffold_3792(+):147-224
dgr-miR-1	UGGAAUGUAAAGAAGUAUGGAG	22	dgr-mir-1	GCCUUUGAGAGUUCCAUGCUUCCUUGCAUUCAAUAGUAUAUAAAUAAGCAUAUGGAAUGUAAAGAAGUAUGGAGCGAAAUCUGGCGA	87	scaffold_15126(+):6250416-6250502
dgr-miR-10	ACCCUGUAGAUCCGAAUUUGU	21	dgr-mir-10	CCACGUCUACCCUGUAGAUCCGAAUUUGUUGUACACUAGCUUUAAGGACAAAUUCGGUUCUAGAGAGGUUUGUGUGG	77	scaffold_14906(+):11443563-11443639
dgr-miR-12	UGAGUAUUACAUCAGGUACUGGU	23	dgr-mir-12	UACGGUUGAGUAUUACAUCAGGUACUGGUGUGCCAUUUAACCAACAACCAGUACUUAUGUCAUACUACGCCGUG	74	scaffold_14853(-):6951722-6951795
dgr-miR-124	UAAGGCACGCGGUGAAUGCCAAG	23	dgr-mir-124	UCGUUUGGUACGUUUUUCUCCUGGUAUCCACUGUAGGCCUCUAUGUUUUUUGACCAUAAGGCACGCGGUGAAUGCCAAGAGCGAACGAAACUCUACA	97	scaffold_15252(+):13906828-13906924
dgr-miR-133	UUGGUCCCCUUCAACCAGCUGU	22	dgr-mir-133	UACAACGCUGUAUGUAGCUGGUUGACAUCGGGUCAGAUCUAUUUAUUCGAGUAUUUGGUCCCCUUCAACCAGCUGUAGCAGUGGUUGAU	89	scaffold_15126(+):6389871-6389959
dgr-miR-13a	UAUCACAGCCAUUUUGAUGAGU	22	dgr-mir-13a	UGCGUAACUCUUCAAGGGGUUGUGAAAUGUGGGUAUUAUCAAGUCAUAUCACAGCCAUUUUGAUGAGUUUCGUG	74	scaffold_14906(-):4357687-4357760
dgr-miR-13b	UAUCACAGCCAUUUUGACGAGU	22	dgr-mir-13b-1	CCAUGUCGUUAAAAUGCUUGUGACCUUAUGUAUUUUAUAUCAUAUCACAGCCAUUUUGACGAGUUUGG	68	scaffold_14906(-):4357504-4357571
dgr-miR-184-3p	UGGACGGAGAACUGAUAAGGGC	22	dgr-mir-184	CCGGUGCAUUCGUACCCUUAUCAUUCUCUCGCCCCGUGUGGAUAACUAUACAACUGGACGGAGAACUGAUAAGGGCUCGUAUCACCAA	88	scaffold_15245(-):10719560-10719647
dgr-miR-210	UUGUGCGUGUGACAGCGGCUA	21	dgr-mir-210	GGAGCUUAUUGGAGCUGCUGGCCACUGCACAAGAUUAGAUUCAAAAGACUCUUGUGCGUGUGACAGCGGCUAUUGUAAGAGACCAG	86	scaffold_15203(+):8453544-8453629
dgr-miR-219	UGAUUGUCCAAACGCAAUUCUUG	23	dgr-mir-219	AAUUCGAUUUUUAGCUAUGAUUGUCCAAACGCAAUUCUUGUUGAUUUCAAAAACUCAAGGGUUGCAUCUGGGCAUCGCGGCUCGAAAUGAGAAUAC	96	scaffold_15110(+):13121831-13121926
dgr-miR-263a	GUUAAUGGCACUGGAAGAAUUCAC	24	dgr-mir-263a	AUCUCGGCACAGUUAAUGGCACUGGAAGAAUUCACGGGGUUAUUUUAACACGCCCGUGAUCUCUUAGUGGCAUCUAUGGUGCGGGAUAU	89	scaffold_15126(-):6621370-6621458
dgr-miR-263b	CUUGGCACUGGGAGAAUUCAC	21	dgr-mir-263b	CAUUACAUCUUGGCACUGGGAGAAUUCACAGUUGGUUAUAUAAUAUUCUGUGGUUCUGCGGGUGCCAAACUGUAA	75	scaffold_15110(-):24319810-24319884
dgr-miR-275	UCAGGUACCUGAAGUAGCGCGCG	23	dgr-mir-275	GUCGUUUACCGCGCGCGCUAAUCAGUGACCGGGGCUGGUUUUGAUUAUCCCACAGUCAGGUACCUGAAGUAGCGCGCGUGGUGGCCAGACGC	92	scaffold_15126(+):5008401-5008492
dgr-miR-276a-3p	UAGGAACUUCAUACCGUGCUCU	22	dgr-mir-276a	CCUGGUUUUUGCCAUCAGCGAGGUAUAGAGUUCCUACGUUAAAUUUAAAUACUCAUAGGAACUUCAUACCGUGCUCUUGGAAGACCAAA	89	scaffold_15110(-):12521941-12522029
dgr-miR-276a-5p	CAGCGAGGUAUAGAGUUCCUACG	23	dgr-mir-276a	CCUGGUUUUUGCCAUCAGCGAGGUAUAGAGUUCCUACGUUAAAUUUAAAUACUCAUAGGAACUUCAUACCGUGCUCUUGGAAGACCAAA	89	scaffold_15110(-):12521941-12522029
dgr-miR-276b-3p	UAGGAACUUAAUACCGUGCUCU	22	dgr-mir-276b	AACGAAGUCUAUUUACCAUUAGCGAGGUAUAGAGUUCCUACGUGCAAAUUGCAAUAAUCGUAGGAACUUAAUACCGUGCUCUUGGAGGGCUGUCGAC	97	scaffold_15110(-):12572332-12572428
dgr-miR-276b-5p	UAGCGAGGUAUAGAGUUCCUACG	23	dgr-mir-276b	AACGAAGUCUAUUUACCAUUAGCGAGGUAUAGAGUUCCUACGUGCAAAUUGCAAUAAUCGUAGGAACUUAAUACCGUGCUCUUGGAGGGCUGUCGAC	97	scaffold_15110(-):12572332-12572428
dgr-miR-278	UCGGUGGGACUUUCGUCCGUUU	22	dgr-mir-278	UGAUGGUACGGUGCGACCGGAUGACGGUUCACAACGACCGUGCUUAUUUUUAACUGGUCGGUGGGACUUUCGUCCGUUUGUAACGCCAUUUG	92	scaffold_15112(-):1314127-1314218
dgr-miR-279	UGACUAGAUCCACACUCAUUAA	22	dgr-mir-279	GUAUUACUGUUUUUAGUGGGUGAGGGUCCAGUGUUUCACAUUGUUUAUUUGUAUUUGUGACUAGAUCCACACUCAUUAAAAACGGUAGUUC	91	scaffold_14624(+):3249750-3249840
dgr-miR-281-1-5p	AAGAGAGCUGUCCGUCGACAGU	22	dgr-mir-281-1	CGAAUAAGUGAAUAAAGAGAGCUGUCCGUCGACAGUCCAGUAUAAAUUUUAAUACUGUCAUGGAAUUGCUCUCUUUGUAUGAUAUUCG	88	scaffold_15245(+):18178200-18178287
dgr-miR-281-2-5p	AAGAGAGCUAUCCGUCGACAGU	22	dgr-mir-281-2	CGAAUAGCGAAAUGAAGAGAGCUAUCCGUCGACAGUCAAGUUAUAUACCGAUUGUAAUACUGUCAUGGAAUUGCUCUCUUUGUAUAAUAUUCG	93	scaffold_15245(+):18178390-18178482
dgr-miR-281-3p	UGUCAUGGAAUUGCUCUCUUUGU	23	dgr-mir-281-2	CGAAUAGCGAAAUGAAGAGAGCUAUCCGUCGACAGUCAAGUUAUAUACCGAUUGUAAUACUGUCAUGGAAUUGCUCUCUUUGUAUAAUAUUCG	93	scaffold_15245(+):18178390-18178482
dgr-miR-2a	UAUCACAGCCAGCUUUGAUGAGC	23	dgr-mir-2a-1	GCUGCGCUCUCAAAGUGGUUGUGAAAUGCAUUUUUGAAAGCUUUGCGCGCAUAUCACAGCCAGCUUUGAUGAGCUUAGC	79	scaffold_15126(+):521655-521733
dgr-miR-2b	UAUCACAGCCAGCUUUGAGGAGC	23	dgr-mir-2b	UUGUGUCCUUCUUCAAAGUGGUUGUGAAAUGUUUGCCUUUUUAUGCCUACUCAUAUCACAGCCAGCUUUGAGGAGCGACACGA	83	scaffold_15126(+):521329-521411
dgr-miR-2c	UAUCACAGCCAGCUUUGAUGGGC	23	dgr-mir-2c	CAUGUCUUACUUUCAAUGUCAUCAAAAAGGGCUGAGAAUGAUAUAUCUGCAAUUGAAUCGUAUCACAGCCAGCUUUGAUGGGCAUUGCAAAGGGCA	96	scaffold_14906(-):4357884-4357979
dgr-miR-305	AUUGUACUUCAUCAGGUGCUCUG	23	dgr-mir-305	CAUGUCUAUUGUACUUCAUCAGGUGCUCUGGUGUCACUCGUAACCCGGCACAUGUUGAAGUACACUCAAUAUG	73	scaffold_15126(+):5008545-5008617
dgr-miR-307	UCACAACCUCCUUGAGUGAG	20	dgr-mir-307	UGUCUUGCUUUGACUCACUCAACCUGGGUGUGAUGUUAUUUCGAUUUGGUAUCCAUCACAACCUCCUUGAGUGAGCGAUAGCAGGAUA	88	scaffold_15112(-):722957-723044
dgr-miR-315	UUUUGAUUGUUGCUCAGAAAGC	22	dgr-mir-315	CGCUCAUAUAAUUUUGAUUGUUGCUCAGAAAGCCUUUCACUUGACACUUGGCUUUCGAGUAAUAAUCGAAACCAAAUAAGCG	82	scaffold_15110(-):24135499-24135580
dgr-miR-317	UGAACACAGCUGGUGGUAUCCAGU	24	dgr-mir-317	UGCAAUUGCCACUGGGAUAUUGCCCUGUGCUCGCUUUGAAUAUUGUGUAAGCAAGUGAACACAGCUGGUGGUAUCCAGUGGCCGUUUGGC	90	scaffold_14624(+):2253125-2253214
dgr-miR-34	UGGCAGUGUGGUUAGCUGGUUG	22	dgr-mir-34	UGGCUAUGCGCUUUGGCAGUGUGGUUAGCUGGUUGUGUGGCCAACUGACAAAUCACAGCCACUAUCUUCACUGCCGCCGCGACAAGC	87	scaffold_14624(+):2267449-2267535
dgr-miR-7	UGGAAGACUAGUGAUUUUGUUGU	23	dgr-mir-7	AAUGCAUUCCGUAUGGAAGACUAGUGAUUUUGUUGUUUGGUCUUUGUUAAUAACAAUAAAUCCCUUGUCUCCUAACGGCGCGCAUU	86	scaffold_15245(+):15782218-15782303
dgr-miR-79	UAAAGCUAGAUUACCAAAGCAU	22	dgr-mir-79	UUGCCGUCGCUUUGGCGCUUUAGCUGUAUGAUAGAUUUGAAUACUUCAUAAAGCUAGAUUACCAAAGCAUCGGCGC	76	scaffold_14978(+):831100-831175
dgr-miR-87	UUGAGCAAAAUUUCAGGUGUG	21	dgr-mir-87	CAUAUUUCAUUCGCGCCUGUAUCUUGCUGAACCGUUACCAUUGUGACAUCCAAAUCCGGUUGAGCAAAAUUUCAGGUGUGUGAGAAAUUUGU	92	scaffold_15252(-):3661321-3661412
dgr-miR-92a	CAUUGCACUUGUCCCGGCCUAU	22	dgr-mir-92a	AUAAAUUGCUUGCAGGACGGGAAGGUGUCAACGUUUUGCAUUUUGAAUCAAACAUUGCACUUGUCCCGGCCUAUGAGCGGUUUGUGC	87	scaffold_14906(+):3023263-3023349
dgr-miR-92b	AAUUGCACUAGUCCCGGCCUGC	22	dgr-mir-92b	AACGUCACCUGAUGUAGGUCGUGCCUGGUGCUUAUUUGUUGUUAUGUGAAAAUACAAAUUGCACUAGUCCCGGCCUGCAGUGAGUGUCGCA	91	scaffold_14906(+):3026549-3026639
dgr-miR-9c	UCUUUGGUAUUCUAGCUGUAGA	22	dgr-mir-9c	AUUUUUGCUGUUUCUUUGGUAUUCUAGCUGUAGAUUGUUUCUAUAUCUUGUAUCAUCUAAAGCUUUUAUACCAAAGCUCCAGCUUAAAU	89	scaffold_14978(+):830214-830302
dma-miR-10	UACCCUGUAGAACCGAAUUUGU	22	dma-mir-10	UACCCUGUAGAACCGAAUUUGUGUGGUAUCCACAUAGUCACAGAUUCGAUUCUAGGGGAAUA	62	AGTM010427155.1(+):281-342
dma-miR-100	AACCCGUAGAUCCGAACUUGU	21	dma-mir-100	AACCCGUAGAUCCGAACUUGUGGUGAUAGUCCGCACAAGCUUGUGUCUAUAGGUAUG	57	AGTM011723615.1(+):5744-5800
dma-miR-103a	AGCAGCAUUGUACAGGGCU	19	dma-mir-103a	CUUCUUUACAGUGCUGCCUUGUUGCAUAUGGAUCAAGCAGCAUUGUACAGGGCU	54	AGTM011693208.1(-):4864-4917
dma-miR-103b	AGCAGCAUUGUACAGGGCU	19	dma-mir-103b	CUUCUUUACAGUGCUGCCUUGUAGCAUUCAGGUCAAGCAGCAUUGUACAGGGCU	54	AGTM011631161.1(-):2876-2929
dma-miR-107	AGCAGCAUUGUACAGGGCU	19	dma-mir-107	CUUCUUUACAGUGUUGCCUUGUGGCAUGGAGUUCAAGCAGCAUUGUACAGGGCU	54	AGTM011659208.1(-):1050-1103
dma-miR-10a	ACCCUGUAGAUCCGAAUUUGUGUA	24	dma-mir-10a	ACCCUGUAGAUCCGAAUUUGUGUAAGGAAUUUUGUGGUCACAAAUUCGUAUCUAGGGGAAU	61	AGTM011856640.1(+):51-111
dma-miR-143	UGAGAUGAAGCACUGUAGCUCA	22	dma-mir-143	AGGUGCAGUGCUGCAUCUCUGGUCAGUUGGGAGUCUGAGAUGAAGCACUGUAGCUCA	57	AGTM011713804.1(-):1776-1832
dma-miR-145	GUCCAGUUUUCCCAGGAAUCCCU	23	dma-mir-145	GUCCAGUUUUCCCAGGAAUCCCUUAGAUGCUAAGAUGGGGAUUCCUGGAAAUACUGUUCU	60	AGTM011713804.1(-):318-377
dma-miR-151	UCGAGGAGCUCACAGUCUAGU	21	dma-mir-151	UCGAGGAGCUCACAGUCUAGUAUGUCUUAGCCCCUACUAGACUGAGGCUCCUUGAGGA	58	AGTM011527552.1(-):10005-10062
dma-miR-181b	AACAUUCAUUGCUGUCGGUGGG	22	dma-mir-181b-2	AACAUUCAUUGCUGUCGGUGGGUUUGAGUCUGAAUCAACUCACUGAUCAAUGAAUGCAAA	60	AGTM011519832.1(+):5334-5393
dma-miR-181c	AACAUUCAACCUGUCGGUGAGU	22	dma-mir-181c	AACAUUCAACCUGUCGGUGAGUUUGGGCAGCUCAGGCAAACCAUCGACCGUUGAGUGGACC	61	AGTM010428341.1(-):58-118
dma-miR-186	CAAAGAAUUCUCCUUUUGGGCU	22	dma-mir-186	CAAAGAAUUCUCCUUUUGGGCUUUCUGGUUUUAUUUUAAACCCAAAGGUGAAUUUUUUGGG	61	AGTM011639134.1(+):12688-12748
dma-miR-19b	UGUGCAAAUCCAUGCAAAACUG	22	dma-mir-19b-1	GUUUUGCAGGUUUGCAUCCAGCUGUGUGAUAUUCUGCUGUGCAAAUCCAUGCAAAACUG	59	AGTM011556591.1(-):3491-3549
dma-miR-21	UAGCUUAUCAGACUGAUGUUGAC	23	dma-mir-21	UAGCUUAUCAGACUGAUGUUGACUGUUGAAUCUCAUGGCAACAGCAGUCGAUGGGC	56	AGTM011536316.1(+):4400-4455
dma-miR-31	AGGCAAGAUGCUGGCAUAGCUG	22	dma-mir-31	AGGCAAGAUGCUGGCAUAGCUGUUGAACUGAGAACCUGCUAUGCCAACAUAUUGCCAUC	59	AGTM011644473.1(-):3049-3107
dma-miR-92a	UAUUGCACUUGUCCCGGCCUGU	22	dma-mir-92a-2	GGGUGGGGAUUUGUUGCAUUACUUGUGUUAUAUGUAAAGUAUUGCACUUGUCCCGGCCUGU	61	AGTM011771585.1(+):393-453
dme-bantam-3p	UGAGAUCAUUUUGAAAGCUGAUU	23	dme-bantam	AUUUGACUACGAAACCGGUUUUCGAUUUGGUUUGACUGUUUUUCAUACAAGUGAGAUCAUUUUGAAAGCUGAUUUUGUCAA	81	chr3L(+):642208-642288
dme-let-7-5p	UGAGGUAGUAGGUUGUAUAGU	21	dme-let-7	UCUGGCAAAUUGAGGUAGUAGGUUGUAUAGUAGUAAUUACACAUCAUACUAUACAAUGUGCUAGCUUUCUUUGCUUGA	78	chr2L(+):18472034-18472111
dme-miR-1-3p	UGGAAUGUAAAGAAGUAUGGAG	22	dme-mir-1	UUCAGCCUUUGAGAGUUCCAUGCUUCCUUGCAUUCAAUAGUUAUAUUCAAGCAUAUGGAAUGUAAAGAAGUAUGGAGCGAAAUCUGGCGAG	91	chr2L(+):20487441-20487531
dme-miR-10-3p	CAAAUUCGGUUCUAGAGAGGUUU	23	dme-mir-10	CCACGUCUACCCUGUAGAUCCGAAUUUGUUUUAUACUAGCUUUAAGGACAAAUUCGGUUCUAGAGAGGUUUGUGUGG	77	chr3R(-):6809506-6809582
dme-miR-10-5p	ACCCUGUAGAUCCGAAUUUGUU	22	dme-mir-10	CCACGUCUACCCUGUAGAUCCGAAUUUGUUUUAUACUAGCUUUAAGGACAAAUUCGGUUCUAGAGAGGUUUGUGUGG	77	chr3R(-):6809506-6809582
dme-miR-100-5p	AACCCGUAAAUCCGAACUUGUG	22	dme-mir-100	CCAUUAACAGAAACCCGUAAAUCCGAACUUGUGCUGUUUUAUAUCUGUUACAAGACCGGCAUUAUGGGAGUCUGUCAAUGCAAACAACUGGUUUUUGGCA	100	chr2L(+):18471434-18471533
dme-miR-1000-5p	AUAUUGUCCUGUCACAGCAGU	21	dme-mir-1000	GACGCUUGCCAUUGAUAUUGUCCUGUCACAGCAGUAUUGUAACACUAUAUUAUAGUUUACUGCUGGGUCGGGGCAUUAACAUUGUUGAGCGUCAUUAGCA	100	chr3R(-):25588859-25588958
dme-miR-12-5p	UGAGUAUUACAUCAGGUACUGGU	23	dme-mir-12	UACGGUUGAGUAUUACAUCAGGUACUGGUGUGCCUUAAAUCCAACAACCAGUACUUAUGUCAUACUACGCCGUG	74	chrX(+):15509473-15509546
dme-miR-124-3p	UAAGGCACGCGGUGAAUGCCAAG	23	dme-mir-124	UCAUUUGGUACGUUUUUCUCCUGGUAUCCACUGUAGGCCUAUAUGUAUUUCCACCAUAAGGCACGCGGUGAAUGCCAAGAGCGAACGCAGUUCUACAAAU	100	chr2L(+):17566370-17566469
dme-miR-125-5p	UCCCUGAGACCCUAACUUGUGA	22	dme-mir-125	GACAUGUGCAAAUGUUUGUAUGGCUGAUUCCCUGAGACCCUAACUUGUGACUUUUAAUACCAGUUUCACAAGUUUUGAUCUCCGGUAUUGGACGCAAACUUGCUGAUGUU	110	chr2L(+):18472315-18472424
dme-miR-133-3p	UUGGUCCCCUUCAACCAGCUGU	22	dme-mir-133	ACCUGCAACACUGUGUGUAGCUGGUUGACAUCGGGUCAGAUCUGUUUUUCAAGCAUUUGGUCCCCUUCAACCAGCUGUAGCCAGUGGUUGAUGACAAC	98	chr2L(+):20616617-20616714
dme-miR-137-3p	UAUUGCUUGAGAAUACACGUAG	22	dme-mir-137	CAAUCUCCAAUGGCCACGUGUAUGCUCGUAGCUAUAACCUGAAAUCCAAAUGUUAUUGCUUGAGAAUACACGUAGUUCACCGAGAUUUGUU	91	chr2R(-):16065254-16065344
dme-miR-13a-3p	UAUCACAGCCAUUUUGAUGAGU	22	dme-mir-13a	UACGUAACUCCUCAAAGGGUUGUGAAAUGUCGACUAUUAUCUACUCAUAUCACAGCCAUUUUGAUGAGUUUCGUG	75	chr3R(-):15417542-15417616
dme-miR-13b-2-5p	GCGUCAAAAUGACUGUGAGCUAUG	24	dme-mir-13b-2	UAUUAACGCGUCAAAAUGACUGUGAGCUAUGUGGAUUUGACUUCAUAUCACAGCCAUUUUGACGAGUUUG	70	chrX(+):9091230-9091299
dme-miR-13b-3p	UAUCACAGCCAUUUUGACGAGU	22	dme-mir-13b-1	CCAUGUCGUUAAAAUGUUUGUGAACUUAUGUAUUCACAAUCAUAUCACAGCCAUUUUGACGAGUUUGG	68	chr3R(-):15417408-15417475
dme-miR-14-3p	UCAGUCUUUUUCUCUCUCCUAU	22	dme-mir-14	UGUGGGAGCGAGACGGGGACUCACUGUGCUUAUUAAAUAGUCAGUCUUUUUCUCUCUCCUAUA	63	chr2R(+):9553762-9553824
dme-miR-184-3p	UGGACGGAGAACUGAUAAGGGC	22	dme-mir-184	GGUUGGCCGGUGCAUUCGUACCCUUAUCAUUCUCUCGCCCCGUGUGCACUUAAAGACAACUGGACGGAGAACUGAUAAGGGCUCGUAUCACCAAUUCAUC	100	chr2R(-):13329402-13329501
dme-miR-190-5p	AGAUAUGUUUGAUAUUCUUGGUUG	24	dme-mir-190	CGAACUAAUUGAUGGUUCCAGUGAGAUAUGUUUGAUAUUCUUGGUUGUUUCAUUCAAAAGUUCACCCAGGAAUCAAACAUAUUAUUACUGUGACCCUCGC	100	chr3L(+):8571799-8571898
dme-miR-193-3p	UACUGGCCUACUAAGUCCCAAC	22	dme-mir-193	UGUGUGCCCUUAUUAUGGUUGGGAUUUUUUAGAUCAGCAGUUAUUGCUAUAUAGCCAUAUUUAUAAAUCUUCUACUGGCCUACUAAGUCCCAACAUAAUGAGAGUAAA	108	chr3L(+):21574014-21574121
dme-miR-210-3p	CUUGUGCGUGUGACAGCGGCUAU	23	dme-mir-210	AAAGGUGCUUAUUGCAGCUGCUGGCCACUGCACAAGAUUAGACUUAAGACUCUUGUGCGUGUGACAGCGGCUAUUGUAAGAGGCCAUAGAAGCAACAGCC	100	chrX(+):18128219-18128318
dme-miR-210-5p	AGCUGCUGGCCACUGCACAAGAU	23	dme-mir-210	AAAGGUGCUUAUUGCAGCUGCUGGCCACUGCACAAGAUUAGACUUAAGACUCUUGUGCGUGUGACAGCGGCUAUUGUAAGAGGCCAUAGAAGCAACAGCC	100	chrX(+):18128219-18128318
dme-miR-219-5p	UGAUUGUCCAAACGCAAUUCU	21	dme-mir-219	UAAUUCGAUUUUUAGCUAUGAUUGUCCAAACGCAAUUCUUGUUGAUAUUCAAUAUUCAAGGGUUGCGACUGGGCAUCGCGGCUCGAAAUAAGAAUACAAC	100	chr3L(+):17315006-17315105
dme-miR-263a-5p	AAUGGCACUGGAAGAAUUCACGGG	24	dme-mir-263a	UAGAUCUCGGCACAGUUAAUGGCACUGGAAGAAUUCACGGGGUAAUUUUUAUACAACCCGUGAUCUCUUAGUGGCAUCUAUGGUGCGAGAAUAA	94	chr2L(-):11953410-11953503
dme-miR-263b-5p	CUUGGCACUGGGAGAAUUCAC	21	dme-mir-263b	UUGCUGACUUUGAGUCUUGGCACUGGGAGAAUUCACAGUUGACUUUAUUAUUCUGUGGUUCUGCGGGUGCCAAAACUUAAAAACCGGCUU	90	chr3L(-):15843406-15843495
dme-miR-275-3p	UCAGGUACCUGAAGUAGCGCGCG	23	dme-mir-275	UGUAAAGUCUCCUACCUUGCGCGCUAAUCAGUGACCGGGGCUGGUUUUUUAUAUACAGUCAGGUACCUGAAGUAGCGCGCGUGGUGGCAGACAUAUAU	98	chr2L(+):7425795-7425892
dme-miR-276a-3p	UAGGAACUUCAUACCGUGCUCU	22	dme-mir-276a	CCUGGUUUUUGCCAUCAGCGAGGUAUAGAGUUCCUACGUUCAUUAUAAACUCGUAGGAACUUCAUACCGUGCUCUUGGAAGACCAAAAAACAACCAAG	98	chr3L(+):10365228-10365325
dme-miR-276a-5p	CAGCGAGGUAUAGAGUUCCUACG	23	dme-mir-276a	CCUGGUUUUUGCCAUCAGCGAGGUAUAGAGUUCCUACGUUCAUUAUAAACUCGUAGGAACUUCAUACCGUGCUCUUGGAAGACCAAAAAACAACCAAG	98	chr3L(+):10365228-10365325
dme-miR-276b-3p	UAGGAACUUAAUACCGUGCUCU	22	dme-mir-276b	AAAACCGAAGUCUUUUUACCAUCAGCGAGGUAUAGAGUUCCUACGUUCCUAUAUUCAGUCGUAGGAACUUAAUACCGUGCUCUUGGAGGACUGUCGACC	99	chr3L(+):10319785-10319883
dme-miR-276b-5p	CAGCGAGGUAUAGAGUUCCUACG	23	dme-mir-276b	AAAACCGAAGUCUUUUUACCAUCAGCGAGGUAUAGAGUUCCUACGUUCCUAUAUUCAGUCGUAGGAACUUAAUACCGUGCUCUUGGAGGACUGUCGACC	99	chr3L(+):10319785-10319883
dme-miR-277-3p	UAAAUGCACUAUCUGGUACGACA	23	dme-mir-277	UUGAAGGUUUUGGGCUGCGUGUCAGGAGUGCAUUUGCACUGAAACUAUCUGAAGCAUGUAAAUGCACUAUCUGGUACGACAUUCCAGAACGUACAAUCUU	100	chr3R(+):10100022-10100121
dme-miR-278-3p	UCGGUGGGACUUUCGUCCGUUU	22	dme-mir-278	GUAAUGGUACGGUGCGACCGGAUGAUGGUUCACAACGACCGUGUCAUUUAAACGGGUCGGUGGGACUUUCGUCCGUUUGUAACGCCAUUUGUCAACGA	98	chr2R(+):15657066-15657163
dme-miR-279-3p	UGACUAGAUCCACACUCAUUAA	22	dme-mir-279	GGAAUUCAUACUACUGUUUUUAGUGGGUGGGGGUCCAGUGUUUCACAUUGAUUUUCUUAGUAUUUGUGACUAGAUCCACACUCAUUAAUAACGGUAGUUC	100	chr3R(+):29215585-29215684
dme-miR-281-1-5p	AAAGAGAGCUGUCCGUCGACAGU	23	dme-mir-281-1	CGAAUAAGUGAAUAAAGAGAGCUGUCCGUCGACAGUCCAGAAACUAUUUAAUAUCACUGUCAUGGAAUUGCUCUCUUUGUAUAAUAUUCG	90	chr2R(-):12170373-12170462
dme-miR-281-2-5p	AAGAGAGCUAUCCGUCGACAGU	22	dme-mir-281-2	CGAAUUGUGAAAUGAAGAGAGCUAUCCGUCGACAGUCAAGUUAAGACCGAUUGUAAUACUGUCAUGGAAUUGCUCUCUUUGUAUAACAUUCG	92	chr2R(-):12170153-12170244
dme-miR-281-3p	UGUCAUGGAAUUGCUCUCUUUGU	23	dme-mir-281-1	CGAAUAAGUGAAUAAAGAGAGCUGUCCGUCGACAGUCCAGAAACUAUUUAAUAUCACUGUCAUGGAAUUGCUCUCUUUGUAUAAUAUUCG	90	chr2R(-):12170373-12170462
dme-miR-2a-1-5p	CUCUCAAAGUGGUUGUGAAAUG	22	dme-mir-2a-1	GCUGGGCUCUCAAAGUGGUUGUGAAAUGCAUUUCCGCUUUGCGCGGCAUAUCACAGCCAGCUUUGAUGAGCUUAGC	76	chr2L(-):19569897-19569972
dme-miR-2a-3p	UAUCACAGCCAGCUUUGAUGAGC	23	dme-mir-2a-1	GCUGGGCUCUCAAAGUGGUUGUGAAAUGCAUUUCCGCUUUGCGCGGCAUAUCACAGCCAGCUUUGAUGAGCUUAGC	76	chr2L(-):19569897-19569972
dme-miR-2b-2-5p	UUCUUCAAAGUGGUUGUGAAAUG	23	dme-mir-2b-2	UUGUGUCAUUCUUCAAAGUGGUUGUGAAAUGUUUGCCUUUUUAUGCCUAUUCAUAUCACAGCCAGCUUUGAGGAGCGACGCGA	83	chr2L(-):19570182-19570264
dme-miR-2b-3p	UAUCACAGCCAGCUUUGAGGAGC	23	dme-mir-2b-1	CUUCAACUGUCUUCAAAGUGGCAGUGACAUGUUGUCAACAAUAUUCAUAUCACAGCCAGCUUUGAGGAGCGUUGCGG	77	chr2L(-):8258616-8258692
dme-miR-2c-3p	UAUCACAGCCAGCUUUGAUGGGC	23	dme-mir-2c	UCGUAUCUUACUUUCAAUGUCAUCAAAAAGGGCUGAAGAAAGAUAUUUCUGCAUUUGAAUCGUAUCACAGCCAGCUUUGAUGGGCAUUGCAAUGAGCAGCGA	102	chr3R(-):15417744-15417845
dme-miR-305-5p	AUUGUACUUCAUCAGGUGCUCUG	23	dme-mir-305	CAUGUCUAUUGUACUUCAUCAGGUGCUCUGGUGUGUCUCGUAACCCGGCACAUGUUGAAGUACACUCAAUAUG	73	chr2L(+):7425972-7426044
dme-miR-307a-3p	UCACAACCUCCUUGAGUGAGCGA	23	dme-mir-307a	UGUCUUGCUUUGACUCACUCAACCUGGGUGUGAUGUUAUUUCGAUAUGGUAUCCAUCACAACCUCCUUGAGUGAGCGAUAGCAGGACA	88	chr2R(-):9621251-9621338
dme-miR-315-5p	UUUUGAUUGUUGCUCAGAAAGC	22	dme-mir-315	CACUUAUAUAAUUUUGAUUGUUGCUCAGAAAGCCCUCAUUGUUUACCAGUUGGCUUUCGAGCAAUAAUUGAAACCAGAUAAGUG	84	chr3L(+):18860971-18861054
dme-miR-317-3p	UGAACACAGCUGGUGGUAUCCAGU	24	dme-mir-317	AUGCAACUGCCAUUGGGAUACACCCUGUGCUCGCUUUGAAUGAAAUGCAAGCAAGUGAACACAGCUGGUGGUAUCCAGUGGCCGUUUGGCAU	92	chr3R(+):10091126-10091217
dme-miR-34-5p	UGGCAGUGUGGUUAGCUGGUUGUG	24	dme-mir-34	AAUUGGCUAUGCGCUUUGGCAGUGUGGUUAGCUGGUUGUGUAGCCAAUUAUUGCCGUUGACAAUUCACAGCCACUAUCUUCACUGCCGCCGCGACAAGC	99	chr3R(+):10100936-10101034
dme-miR-375-3p	UUUGUUCGUUUGGCUUAAGUUA	22	dme-mir-375	CCGGGCAGCGAAUUACUUGGGCCAAGGGAAUGCAAACUGUGAUCAUCCCGAAAGUUUGUUCGUUUGGCUUAAGUUAUUUUCAUGUCCGACU	91	chr2L(+):857542-857632
dme-miR-7-5p	UGGAAGACUAGUGAUUUUGUUGU	23	dme-mir-7	GAGUGCAUUCCGUAUGGAAGACUAGUGAUUUUGUUGUUUGGUCUUUGGUAAUAACAAUAAAUCCCUUGUCUUCUUACGGCGUGCAUUU	88	chr2R(+):20606067-20606154
dme-miR-79-3p	UAAAGCUAGAUUACCAAAGCAU	22	dme-mir-79	UGAAGCUGACUUGCCAUUGCUUUGGCGCUUUAGCUGUAUGAUAGAUUUAAACUACUUCAUAAAGCUAGAUUACCAAAGCAUUGGCUUCUGCAGGUCA	97	chr2L(+):16698554-16698650
dme-miR-8-3p	UAAUACUGUCAGGUAAAGAUGUC	23	dme-mir-8	AAGGACAUCUGUUCACAUCUUACCGGGCAGCAUUAGAUCCUUUUUAUAACUCUAAUACUGUCAGGUAAAGAUGUCGUCCGUGUCCUU	87	chr2R(+):16831432-16831518
dme-miR-8-5p	CAUCUUACCGGGCAGCAUUAGA	22	dme-mir-8	AAGGACAUCUGUUCACAUCUUACCGGGCAGCAUUAGAUCCUUUUUAUAACUCUAAUACUGUCAGGUAAAGAUGUCGUCCGUGUCCUU	87	chr2R(+):16831432-16831518
dme-miR-87-3p	UUGAGCAAAAUUUCAGGUGUGUGA	24	dme-mir-87	AACACAUUUCAUUCGCGCCUGUAUCUUGCUGAACCGCUGCCAUUAUGGCCAACGAUCCGGUUGAGCAAAAUUUCAGGUGUGUGAGAAAUGUGUUUAGCA	99	chr2L(-):9950418-9950516
dme-miR-927-3p	CAAAGCGUUUGGAUUCUGAAAC	22	dme-mir-927	UGGUUGCUGUAGAGUUUUAGAAUUCCUACGCUUUACCGUGGCAUACGAAAUUCGGCAAAGCGUUUGGAUUCUGAAACCCUACCGAUCCAUUA	92	chrX(-):15965947-15966038
dme-miR-927-5p	UUUAGAAUUCCUACGCUUUACC	22	dme-mir-927	UGGUUGCUGUAGAGUUUUAGAAUUCCUACGCUUUACCGUGGCAUACGAAAUUCGGCAAAGCGUUUGGAUUCUGAAACCCUACCGAUCCAUUA	92	chrX(-):15965947-15966038
dme-miR-929-3p	CUCCCUAACGGAGUCAGAUUG	21	dme-mir-929	AGUCCUGGUGGAGCUCAAAUUGACUCUAGUAGGGAGUCCUUUAAUGAGCGACUCCCUAACGGAGUCAGAUUGAGCUGCAAAGGAGCGA	88	chr3R(+):4295369-4295456
dme-miR-929-5p	AAAUUGACUCUAGUAGGGAGUC	22	dme-mir-929	AGUCCUGGUGGAGCUCAAAUUGACUCUAGUAGGGAGUCCUUUAAUGAGCGACUCCCUAACGGAGUCAGAUUGAGCUGCAAAGGAGCGA	88	chr3R(+):4295369-4295456
dme-miR-92a-3p	CAUUGCACUUGUCCCGGCCUAU	22	dme-mir-92a	AAUAUGAAUUUCCCGUAGGACGGGAAGGUGUCAACGUUUUGCAUUUCGAAUAAACAUUGCACUUGUCCCGGCCUAUGGGCGGUUUGUAAUAAACA	95	chr3R(+):25646506-25646600
dme-miR-92b-3p	AAUUGCACUAGUCCCGGCCUGC	22	dme-mir-92b	UAAAACGUCACCUGAUGUAGGCCGUGCCCAGUGCUUAUUUGUUGCAUUUUCGAAAUACAAAUUGCACUAGUCCCGGCCUGCAAUGAGUGUCGCAGUCGAC	100	chr3R(+):25651398-25651497
dme-miR-932-5p	UCAAUUCCGUAGUGCAUUGCAG	22	dme-mir-932	UUGGUUUUGAAGUUUUCAAUUCCGUAGUGCAUUGCAGUGUGUUUCAUUAUUUACUGCAAGCGCUGCGGAUUUGGCAACUUUGACGACCUUC	91	chr2L(+):6902062-6902152
dme-miR-965-3p	UAAGCGUAUAGCUUUUCCCCUU	22	dme-mir-965	GACAAUAUUGCUCAACAUUUUGGGGGGUAAAACUGUACGUUAUAUGUGCCCUUCUGUGAUAUUCAUAAGCGUAUAGCUUUUCCCCUUAAAAGUUAGAGCUAUUGCAA	107	chr2L(-):243035-243141
dme-miR-981-3p	UUCGUUGUCGACGAAACCUGCA	22	dme-mir-981	AAACAUCCUCACUGAAGUCGGGUUUCGUUAGCAGCGGGCUGUUUUAAUAAAUUCAACAAGUUCGUUGUCGACGAAACCUGCAUGCUGUGUGGAAAAU	97	chrX(-):1788861-1788957
dme-miR-993-3p	GAAGCUCGUCUCUACAGGUAUCU	23	dme-mir-993	AACGCUCCCGUGACCUACCCUGUAGUUCCGGGCUUUUGUUUAAAUGGCGUUCGGCACAUUGUCGGACUGCUGGCUCGAUUAUCAGAAGCUCGUCUCUACAGGUAUCUCACAGGGUAGAA	119	chr3R(+):6776333-6776451
dme-miR-993-5p	UACCCUGUAGUUCCGGGCUUUUG	23	dme-mir-993	AACGCUCCCGUGACCUACCCUGUAGUUCCGGGCUUUUGUUUAAAUGGCGUUCGGCACAUUGUCGGACUGCUGGCUCGAUUAUCAGAAGCUCGUCUCUACAGGUAUCUCACAGGGUAGAA	119	chr3R(+):6776333-6776451
dme-miR-9a-3p	UAAAGCUAGCUUACCGAAGUUA	22	dme-mir-9a	GCUAUGUUGUCUUUGGUUAUCUAGCUGUAUGAGUGAUAAAUAACGUCAUAAAGCUAGCUUACCGAAGUUAAUAUUAGC	78	chr3L(+):19565131-19565208
dme-miR-9a-5p	UCUUUGGUUAUCUAGCUGUAUGA	23	dme-mir-9a	GCUAUGUUGUCUUUGGUUAUCUAGCUGUAUGAGUGAUAAAUAACGUCAUAAAGCUAGCUUACCGAAGUUAAUAUUAGC	78	chr3L(+):19565131-19565208
dme-miR-9b-5p	UCUUUGGUGAUUUUAGCUGUAUG	23	dme-mir-9b	UGCAUAUUAUUUGCUCUUUGGUGAUUUUAGCUGUAUGGUGUUUAUGUAUAUUCCAUAGAGCUUUAUUACCAAAAACCAAAUGGUUUCUGCA	91	chr2L(+):16698744-16698834
dme-miR-9c-5p	UCUUUGGUAUUCUAGCUGUAGA	22	dme-mir-9c	AUUUUUGCUGUUUCUUUGGUAUUCUAGCUGUAGAUUGUUUCACGCACAUUGUAUAUCAUCUAAAGCUUUUAUACCAAAGCUCCAGCUUAAAU	92	chr2L(+):16697924-16698015
dme-miR-iab-4-5p	ACGUAUACUGAAUGUAUCCUGA	22	dme-mir-iab-4	UCGUAAACGUAUACUGAAUGUAUCCUGAGUGUAUCCUAUCCGGUAUACCUUCAGUAUACGUAACACGA	68	chr3R(+):16856275-16856342
dmo-bantam	UGAGAUCAUUUUGAAAGCUGAUU	23	dmo-bantam	AUUUGACUACGAAACCGGUUUUCGAUUUGGUUUGACUGUUUUUUUAUACAAGUGAGAUCAUUUUGAAAGCUGAUUUUGUCAA	82	scaffold_6680(+):4143363-4143385
dmo-let-7	UGAGGUAGUAGGUUGUAUAGU	21	dmo-let-7	UCUGGCAAAUUGAGGUAGUAGGUUGUAUAGUAGUACUUAUAGACCAUACUAUACAGCGUGCUAGCUUUCUUUGCUUGA	78	scaffold_6500(-):6184627-6184647
dmo-miR-1	UGGAAUGUAAAGAAGUAUGGAG	22	dmo-mir-1	UGCGCCUUUGAGAGUUCCAUGCUUCCUUGCAUUCAAUAGUAUUUAUAUAAGCAUAUGGAAUGUAAAGAAGUAUGGAGCGAAAUCUGGCGA	90	scaffold_6500(+):24555186-24555275
dmo-miR-10	ACCCUGUAGAUCCGAAUUUGU	21	dmo-mir-10	CCACGUCUACCCUGUAGAUCCGAAUUUGUUGUACCAUAGCUUUAAGGACAAAUUCGGUUCUAGAGAGGUUUAUGUGG	77	scaffold_6540(+):16502912-16502988
dmo-miR-12	UGAGUAUUACAUCAGGUACUGGU	23	dmo-mir-12	UACGGUUGAGUAUUACAUCAGGUACUGGUGUGCCAAUUAACUAACAACCAGUACUUAUGUCAUACUACGCCGUG	74	scaffold_6359(+):3259787-3259860
dmo-miR-133	UUGGUCCCCUUCAACCAGCUGU	22	dmo-mir-133	CAACGCUGUGUGUAGUUGGUUGACAUCGGGUCAGAUCUGUUUUUCGAGAAUUUGGUCCCCUUCAACCAGCUGUAGCAGUGGUUGAU	86	scaffold_6500(+):24707677-24707762
dmo-miR-13a	UAUCACAGCCAUUUUGAUGAGU	22	dmo-mir-13a	UGCGUAACUCUUCAAGGGGUUGUGAAAUGUAGCCAUUAUCAAGUCAUAUCACAGCCAUUUUGAUGAGUUUCGUG	74	scaffold_6540(+):10568354-10568427
dmo-miR-13b	UAUCACAGCCAUUUUGACGAGU	22	dmo-mir-13b-1	CCAUGUCGUUAAAAUGUCUGUGACCGUAUGUAUUCACUAUCAUAUCACAGCCAUUUUGACGAGUUUGG	68	scaffold_6540(+):10568524-10568591
dmo-miR-14	UCAGUCUUUUUCUCUCUCCUA	21	dmo-mir-14	UGUGGGAGCGAGACGGGGACUCACUGUGAUUUUUAUAUAGUCAGUCUUUUUCUCUCUCCUAUA	63	scaffold_6496(+):2042857-2042919
dmo-miR-184-3p	UGGACGGAGAACUGAUAAGGGC	22	dmo-mir-184	UUGGCCGGUGCAUUCGUACCCUUAUCAUUCUCGCGCCCCGUGUGCAUAUCUAUACAACUGGACGGAGAACUGAUAAGGGCUCGUAUCACCAAGUCAAC	98	scaffold_6496(-):5255798-5255895
dmo-miR-210	UUGUGCGUGUGACAGCGGCUA	21	dmo-mir-210	ACGGUGCUUAUUGCAGCUGCUGGCCACUGCACAAGAUUAGACUCAAGACUCUUGUGCGUGUGACAGCGGCUAUUGUAAGAUGCCAG	86	scaffold_6473(+):13732381-13732466
dmo-miR-219	UGAUUGUCCAAACGCAAUUCUUG	23	dmo-mir-219	UAAUUCGAUUUUUAGCUAUGAUUGUCCAAACGCAAUUCUUGUUGAUUUUUAAAUACUCAAGGGUUGCAUCUGGGCAUCGCGGCUCGAAAUGAGAAUCC	98	scaffold_6680(-):4316909-4317006
dmo-miR-263a	GUUAAUGGCACUGGAAGAAUUCAC	24	dmo-mir-263a	AUCUCGGCACAGUUAAUGGCACUGGAAGAAUUCACGGGGUUUUUCUAACACGCCCGUGAUCUCUUAGUGGCAUCUAUGGUGCGGGAUAU	89	scaffold_6500(+):16780737-16780825
dmo-miR-275	UCAGGUACCUGAAGUAGCGCGCG	23	dmo-mir-275	GUCUUUUACCGUGCGCGCUAAUCAGUGACCGGGGCUGGUUUCGAUUAUCUCACAGUCAGGUACCUGAAGUAGCGCGCGUGGUGGCUAGACGC	92	scaffold_6500(-):18399400-18399491
dmo-miR-276a	UAGGAACUUCAUACCGUGCUCU	22	dmo-mir-276a	CCUGGUUUUUGCCAUCAGCGAGGUAUAGAGUUCCUACGUUCAAUUUAAAUACUCGUAGGAACUUCAUACCGUGCUCUUGGAAGACCAAA	89	scaffold_6680(-):20621839-20621927
dmo-miR-276b	UAGGAACUUAAUACCGUGCUCU	22	dmo-mir-276b	AACGAAGUCUAUAUACCAUCAGCGAGGUAUAGAGUUCCUACGUGCAAAUUGCAAUAGUCGUAGGAACUUAAUACCGUGCUCUUGGAGGGCUGUCGAC	97	scaffold_6680(-):20678219-20678315
dmo-miR-277	UAAAUGCACUAUCUGGUACGACA	23	dmo-mir-277	CAGUUUUGGGCUGCGUGUCAGGAGUGCAUUUGCACUGAAACAUUCUGAAGCUUGUAAAUGCACUAUCUGGUACGACAUUCCAGAACGU	88	scaffold_6540(-):11885100-11885187
dmo-miR-278	UCGGUGGGACUUUCGUCCGUUU	22	dmo-mir-278	UUAUGGUACGGUGCGACCGGAUGAUGGUUCACAACGACCGUACAGUUUUUUCAACGGGUCGGUGGGACUUUCGUCCGUUUGUAACGCCAUUU	92	scaffold_6496(+):23589392-23589483
dmo-miR-279	UGACUAGAUCCACACUCAUUAA	22	dmo-mir-279	GUACUACUGUUUUUAGUGAGUGAGGGUCCAGUGUUUCACAUUGUUUGCUUAAGUAUUUGUGACUAGAUCCACACUCAUUAAAAACGGUAGUUC	93	scaffold_6540(+):26447138-26447230
dmo-miR-281-1-5p	AAGAGAGCUGUCCGUCGACAGU	22	dmo-mir-281-1	CGAAUAAGUGAAUAAAGAGAGCUGUCCGUCGACAGUCCAGUAAAGAUUGUAAAACUGUCAUGGAAUUGCUCUCUUUGUAUGAUAUUCG	88	scaffold_6496(-):6376234-6376321
dmo-miR-281-2-5p	AAGAGAGCUAUCCGUCGACAGU	22	dmo-mir-281-2	CGAAUAGCGAAAUGAAGAGAGCUAUCCGUCGACAGUCAAGUUAUAUACAUAUUUUAAUACUGUCAUGGAAUUGCUCUCUUUGUAUAAUAUUCG	93	scaffold_6496(-):6376069-6376161
dmo-miR-281-3p	UGUCAUGGAAUUGCUCUCUUUGU	23	dmo-mir-281-1	CGAAUAAGUGAAUAAAGAGAGCUGUCCGUCGACAGUCCAGUAAAGAUUGUAAAACUGUCAUGGAAUUGCUCUCUUUGUAUGAUAUUCG	88	scaffold_6496(-):6376234-6376321
dmo-miR-2b	UAUCACAGCCAGCUUUGAGGAGC	23	dmo-mir-2b	UUGUGUCAUUCUUCAAAGUGGUUGUGAAAUGUUUGCUUUUUCUGCCUACUCAUAUCACAGCCAGCUUUGAGGAGCGACACGA	82	scaffold_6500(+):6907819-6907900
dmo-miR-2c	UAUCACAGCCAGCUUUGAUGGGC	23	dmo-mir-2c	UACUUUCAGUGUCAUCAAAAAGGGCUGAGAAUGAUAUUUCUGUAAUUGAAUUGUAUCACAGCCAGCUUUGAUGGGCACUGCGAAGGG	87	scaffold_6540(+):10568097-10568183
dmo-miR-305	AUUGUACUUCAUCAGGUGCUCUG	23	dmo-mir-305	CAUGUCUAUUGUACUUCAUCAGGUGCUCUGGUGUCAGUGGAAACCCGGCACAUGUUGAAGUACACUCAAUAUG	73	scaffold_6500(-):18399264-18399336
dmo-miR-307	UCACAACCUCCUUGAGUGAG	20	dmo-mir-307	UGUCUUGCUUUGACUCACUCAACCUGGGUGUGAUGUUAUUUCGAUUCGGUAUCCAUCACAACCUCCUUGAGUGAGCGAUAGCAGGAUA	88	scaffold_6496(+):24271680-24271767
dmo-miR-315	UUUUGAUUGUUGCUCAGAAAGC	22	dmo-mir-315	CCCUUAUAUAAUUUUGAUUGUUGCUCAGAAAGCCCGUAAUUUAACUUAACAUGGCUUUCGAGUAAUAAUCGAAACCAAAUAAG	83	scaffold_6680(-):23648572-23648654
dmo-miR-317	UGAACACAGCUGGUGGUAUCCAGA	24	dmo-mir-317	UGCAAUUGCCGCUGGGAUACACCCUGUGCUCGCUUUGAGUUUAUGUUGCAAGUGAACACAGCUGGUGGUAUCCAGAGGCCGUUGAC	86	scaffold_6540(-):11898863-11898948
dmo-miR-34	UGGCAGUGUGGUUAGCUGGUUG	22	dmo-mir-34	UGGCUAUGCGCUUUGGCAGUGUGGUUAGCUGGUUGUGUGGCCACUUGAAAAAUCACAGCCACUAUCUUCACUGCCGCCGCGACAAGC	87	scaffold_6540(-):11883371-11883457
dmo-miR-7	UGGAAGACUAGUGAUUUUGUUGU	23	dmo-mir-7	GAGUGCUUGCCGUAUGGAAGACUAGUGAUUUUGUUGUUUGGUCUCUGCUAAUAACAAUAAAUCCCUUGUCUUCUUAUGGCUCGCAUU	87	scaffold_6496(-):1650045-1650131
dmo-miR-79	UAAAGCUAGAUUACCAAAGCAU	22	dmo-mir-79	UUGCCGUUGCUUUGGCGCUUUAGCUGUAUGAUAGAUUUAAAUACUUCAUAAAGCUAGAUUACCAAAGCAUUGGCUC	76	scaffold_6500(+):7202139-7202214
dmo-miR-8	UAAUACUGUCAGGUAAAGAUGUC	23	dmo-mir-8	AGGACAUCUGUUCACAUCUUACCGGGCAGCAUUAGAUUCCUGUUUUAAAUAACUCUAAUACUGUCAGGUAAAGAUGUCGUCCGUGUCCUU	90	scaffold_6496(+):16285337-16285426
dmo-miR-87	UUGAGCAAAAUUUCAGGUGUG	21	dmo-mir-87	CAUCUUUCAUUCGCGCCUGUAUCUUGCUGAACCGUUACAAUUGUCACAUCCAAAUCCGGUUGAGCAAAAUUUCAGGUGUGUGAGAAAUUUGU	92	scaffold_6500(-):14729875-14729966
dmo-miR-92a	CAUUGCACUUGUCCCGGCCUAU	22	dmo-mir-92a	UCAUAAAUUGCUUGCAGGACGGGAAGGUGUCAACGUUUUACCUUUUGAUUCAAACAUUGCACUUGUCCCGGCCUAUGAGCGGUUUAUCU	89	scaffold_6540(-):25734566-25734654
dmo-miR-92b	AAUUGCACUAGUCCCGGCCUGC	22	dmo-mir-92b	AACGUCACCUGAUGUAGGUCGUGCCUGGUGCUUAUUUGUUGUUAUGCGAAAAUACAAAUUGCACUAGUCCCGGCCUGCAGUGAGUGUCGCA	91	scaffold_6540(-):25731653-25731743
dmo-miR-9b	UCUUUGGUGAUUUUAGCUGUAUG	23	dmo-mir-9b	UGCAUAUUAUUUGUUCUUUGGUGAUUUUAGCUGUAUGGUGUGCGCGUAUUCCAUAGAGCUUUAUUACCAAAAACCAAAUGGUCUUUGCA	89	scaffold_6500(+):7202307-7202395
dmo-miR-9c	UCUUUGGUAUUCUAGCUGUAGA	22	dmo-mir-9c	AUUUUUGCUGUUUCUUUGGUAUUCUAGCUGUAGAUUGUUUUCACAUAUUGUAUCAUCUAAAGCUUUUAUACCAAAGCUCCAGCUUAAAU	89	scaffold_6500(+):7201345-7201433
dno-let-7b-5p	UGAGGUAGUAGGUUGUGUGGUU	22	dno-let-7b	UGAGGUAGUAGGUUGUGUGGUUUCAGGGCAGUGAUGUUGCCCUCUCGGAAGAUAACUAUACAACCUACUGCCUUCCC	77	JH566867.1(+):410-486
dno-let-7c-2-3p	CUGUACAGCCUCCUAGCUUUCC	22	dno-let-7c-2	UGAGGUAGUAGGUUGUAUGGUUUAGAAUUACAUCAAGGGAGAUAACUGUACAGCCUCCUAGCUUUCC	67	JH568225.1(-):2292916-2292982
dno-let-7c-5p	UGAGGUAGUAGGUUGUAUGGUU	22	dno-let-7c-1	UGAGGUAGUAGGUUGUAUGGUUUAGAGUUACACCCUGGGAGUUAACUGUACAACCUUCUAGCUUUCC	67	JH568778.1(-):4084777-4084843
dno-let-7d-5p	AGAGGUAGUAGGUUGCAUAGUU	22	dno-let-7d	AGAGGUAGUAGGUUGCAUAGUUUUGGGGCAGGGAUUUUGCCCACAAGGAGGUAACUAUACGACCUGCUGCCUUUCU	76	JH563897.1(-):148046-148121
dno-miR-1-3p	UGGAAUGUAAAGAAGUAUGUAU	22	dno-mir-1-1	ACAUACUUCUUUAUAUGCCCAUAUGGAGCUCGGAGCUAUGGAAUGUAAAGAAGUAUGUAU	60	JH567234.1(+):192117-192176
dno-miR-100-5p	AACCCGUAGAUCCGAACUUGUG	22	dno-mir-100	AACCCGUAGAUCCGAACUUGUGGUGACAGUGCACACAAGCUCGUGUCUAUAGGUAUG	57	JH568225.1(-):2298254-2298310
dno-miR-106b-5p	UAAAGUGCUGACAGUGCAGAUA	22	dno-mir-106b	UAAAGUGCUGACAGUGCAGAUAGUGGUCCUCUCCGUGCUACCGCACUGUGGGUACUUGCUG	61	JH567943.1(+):108748-108808
dno-miR-107-3p	AGCAGCAUUGUACAGGGCUAUCA	23	dno-mir-107	AGCUUCUUUACAGUGUUGCCUUGUGGAAUGGAGUUCAAGCAGCAUUGUACAGGGCUAUCAAAGCAUAGAGAGC	73	JH568486.1(+):886362-886434
dno-miR-10a-5p	UACCCUGUAGAUCCGAAUUUGUG	23	dno-mir-10a	UACCCUGUAGAUCCGAAUUUGUGUAAGGAAUUUUGUGGUCACAAAUUCGUAUCUAGGGGAAUA	63	JH562571.1(-):188561-188623
dno-miR-10b-5p	UACCCUGUAGAACCGAAUUUGUGU	24	dno-mir-10b	UACCCUGUAGAACCGAAUUUGUGUGGUAGUCACACAGUCACAGAUUCGAUUCUAGGGGAAUA	62	JH575655.1(+):3701009-3701070
dno-miR-122-3p	AACGCCAUUAUCACACUAAAUA	22	dno-mir-122	UGGAGUGUGACAAUGGUGUUUGUGUCCACAAUAUCAAACGCCAUUAUCACACUAAAUA	58	JH561702.1(-):1341108-1341165
dno-miR-122-5p	UGGAGUGUGACAAUGGUGUUUG	22	dno-mir-122	UGGAGUGUGACAAUGGUGUUUGUGUCCACAAUAUCAAACGCCAUUAUCACACUAAAUA	58	JH561702.1(-):1341108-1341165
dno-miR-1249-3p	ACGCCCUUCCCCCCCUUCUUCA	22	dno-mir-1249	AGGAGGGAGGAGAGGGGCCAAGUUCCCGCUGCCUGGAACGCCCUUCCCCCCCUUCUUCA	59	JH565229.1(+):406123-406181
dno-miR-126-3p	UCGUACCGUGAGUAAUAAUGCG	22	dno-mir-126	CAUUAUUACUUUUGGUACGCGCUGUGACGCUUCAAACUCGUACCGUGAGUAAUAAUGCG	59	JH581765.1(+):17334-17392
dno-miR-133a-3p	UUUGGUCCCCUUCAACCAGCUGU	23	dno-mir-133a-1	GCUGGUAAAAUGGAACCAAAUCAGCUGUUGGAUGGAUUUGGUCCCCUUCAACCAGCUGU	59	JH567234.1(+):201888-201946
dno-miR-133b-3p	UUUGGUCCCCUUCAACCAGCUA	22	dno-mir-133b	GCUGGUCAAACGGAACCAAGUCCGUCUUCUUGAGAGGUUUGGUCCCCUUCAACCAGCUA	59	JH569061.1(+):724912-724970
dno-miR-135a-5p	UAUGGCUUUUUAUUCCUAUGUGA	23	dno-mir-135a-1	UAUGGCUUUUUAUUCCUAUGUGAUUCUACUGCUCACUCAUAUAGGGAUUGGAGCCUUGGC	60	JH567460.1(-):186933-186992
dno-miR-135b-5p	UAUGGCUUUUCAUUCCUAUGUGA	23	dno-mir-135b	UAUGGCUUUUCAUUCCUAUGUGAUUGCUGCUCCAAACUCACGUAGGGCUAAAAGCCAUGGG	61	JH563639.1(+):28397-28457
dno-miR-141-3p	UAACACUGUCUGGUAAAGAUGGC	23	dno-mir-141	CAUCUUCCAGUACAGUGUUGGAUGGUCUAAUAGCGAAGCUCCUAACACUGUCUGGUAAAGAUGGC	65	JH562563.1(-):113742-113806
dno-miR-144-3p	UACAGUAUAGAUGAUGUACUA	21	dno-mir-144	GGAUAUCAUCAUAUACUGUAAGUUUGCAAUGAGAUACUACAGUAUAGAUGAUGUACUA	58	JH563368.1(+):9611-9668
dno-miR-146a-5p	UGAGAACUGAAUUCCAUGGGUUU	23	dno-mir-146a	UGAGAACUGAAUUCCAUGGGUUUUCUCAAUGUCAGACCUGUGAAAUUCAGUUCUUCAG	58	JH569702.1(-):597942-597999
dno-miR-146b-5p	UGAGAACUGAAUUCCAUAGGCUGU	24	dno-mir-146b	UGAGAACUGAAUUCCAUAGGCUGUGAGCUCUAGCGAAUGCCCUAGGAACUCAGUUCUGGU	60	JH578031.1(-):588386-588445
dno-miR-151-5p	UCGAGGAGCUCACAGUCUAGUA	22	dno-mir-151	UCGAGGAGCUCACAGUCUAGUAUGUCUCCUCCCUACUAGACUGAAGCUCCUUGAGG	56	JH565273.1(+):691171-691226
dno-miR-15b-5p	UAGCAGCACAUCAUGGUUUACA	22	dno-mir-15b	UAGCAGCACAUCAUGGUUUACAUACUGCAGUCAAGAUGCGAAUCAUUAUUUGCUGCUCUA	60	JH568701.1(+):737188-737247
dno-miR-16b-5p	UAGCAGCACGUAAAUAUUGGCGU	23	dno-mir-16b	UAGCAGCACGUAAAUAUUGGCGUAGUGAAAUAAAUAUUAAACACCAAUAUUAUUGUGCUGCUCUA	65	JH568701.1(+):737337-737401
dno-miR-181c-5p	AACAUUCAACCUGUCGGUGAGUUU	24	dno-mir-181c	AACAUUCAACCUGUCGGUGAGUUUGGGCAGCUCAGGCAAACCAUCGACCGUUGAGUGGACC	61	JH578493.1(+):21926-21986
dno-miR-181d-5p	AACAUUCAUUGUUGUCGGUGGGUU	24	dno-mir-181d	AACAUUCAUUGUUGUCGGUGGGUUGUGAGGACGGCAGACCCGCCGGGAGAUGAAUGUCAC	60	JH578493.1(+):22107-22166
dno-miR-184-3p	UGGACGGAGAACUGAUAAGGGU	22	dno-mir-184	CCCUUAUCACUUUUCCAGCCCAGCUUUCUAACUCGAAGUGUUGGACGGAGAACUGAUAAGGGU	63	JH579681.1(-):318736-318798
dno-miR-186-5p	CAAAGAAUUCUCCUUUUGGGCUU	23	dno-mir-186	CAAAGAAUUCUCCUUUUGGGCUUUCUGAUUUUAUUUUAAGCCCAAAGGUGAAUUUUUUGGG	61	JH582969.1(-):8099703-8099763
dno-miR-192-5p	CUGACCUAUGAAUUGACAGCU	21	dno-mir-192	CUGACCUAUGAAUUGACAGCUAGUGCUGUUGUCCGCCUCUGGCUGCCAAUUCCAUAGGUCACAG	64	JH577683.1(-):525619-525682
dno-miR-194-5p	UGUAACAGCAACUCCAUGUGGAA	23	dno-mir-194	UGUAACAGCAACUCCAUGUGGAAGUGCCCGCUGGUUCCAGUGGGGCUGCUGUUAUCCG	58	JH577683.1(-):525829-525886
dno-miR-195-5p	UAGCAGCACAGAAAUAUUGGCA	22	dno-mir-195	UAGCAGCACAGAAAUAUUGGCACUGGGAAGAAAGUCUGCCAAUAUUGGCUGUGCUGCUCCA	61	JH574222.1(+):305486-305546
dno-miR-196c-5p	UAGGUAGUUUCAUGUUGUUGGC	22	dno-mir-196c	UAGGUAGUUUCAUGUUGUUGGCCCUGGGUUUCUGAACACAACGACAUUAAACCACCCGGU	60	JH566304.1(-):23130-23189
dno-miR-199-3p	ACAGUAGUCUGCACAUUGGUUA	22	dno-mir-199-2	CCCAGUGUUUAGACUAUCUGUUCAGGACUCCCAAAUUGUACAGUAGUCUGCACAUUGGUUAG	62	JH564958.1(+):197356-197417
dno-miR-200b-5p	CAUCUUACUGGGCAGCAUUGGA	22	dno-mir-200b	CAUCUUACUGGGCAGCAUUGGAUGGUGUCUGGUCUCUAAUACUGCCUGGUAACGAUGAC	59	JH582619.1(-):456846-456904
dno-miR-210-3p	CUGUGCGUGUGACAGCGGCUGA	22	dno-mir-210	AGCCCCUGCCCACCGCACACUGCGCUGCUCCGGACCCACUGUGCGUGUGACAGCGGCUGA	60	AAGV03299361.1(-):67-126
dno-miR-215-5p	AUGACCUAUGAAUUGACAGACA	22	dno-mir-215	AUGACCUAUGAAUUGACAGACAAUAUAACUAAGUUUGUCUGUCAUUUCUGUAGGCCAAUU	60	JH579496.1(-):2455274-2455333
dno-miR-218-5p	UUGUGCUUGAUCUAACCAUGUG	22	dno-mir-218-2	UUGUGCUUGAUCUAACCAUGUGGUGGAACGAUGGAAACGGAACAUGGUUCUGUCAAGCACCGCG	64	JH561766.1(+):63098-63161
dno-miR-219a-5p	UGAUUGUCCAAACGCAAUUCUCG	23	dno-mir-219a	UGAUUGUCCAAACGCAAUUCUCGAGUCUCUGGAUCCGGCCGAGAGUUGAGUCUGGACGUCCCG	63	JH578991.1(-):782596-782658
dno-miR-219b-5p	UGAUUGUCCAAACGCAAUUCUUG	23	dno-mir-219b	UGAUUGUCCAAACGCAAUUCUUGUAUGAGUCUGCGGCCAACCGAGAAUUGUGGCUGGACAUCUGU	65	JH564958.1(+):47850-47914
dno-miR-223-3p	UGUCAGUUUGUCAAAUACCCCAA	23	dno-mir-223	CGUGUAUUUGACAAGCUGAGUUGGACACUCCAUAUGGUAGAGUGUCAGUUUGUCAAAUACCCCAA	65	JH570363.1(+):279390-279454
dno-miR-23a-3p	AUCACAUUGCCAGGGAUUUCCAA	23	dno-mir-23a	GGGGUUCCUGGGGAUGGGAUUUGCUGUCGGUCACAAAUCACAUUGCCAGGGAUUUCCAA	59	AAGV03195862.1(+):168-226
dno-miR-24a-3p	UGGCUCAGUUCAGCAGGAACAG	22	dno-mir-24a	GUGCCUACUGAGCUGAUAUCAGUUCUCAUUUCACACACUGGCUCAGUUCAGCAGGAACAG	60	JH570415.1(+):2090841-2090900
dno-miR-24b-3p	UGGCUCAGUUCAGCAGGAACGG	22	dno-mir-24b	GUGCCUACUGAGCUGAAACACAGUUGGUUUGCGCAGACUGGCUCAGUUCAGCAGGAACGG	60	AAGV03195862.1(+):467-526
dno-miR-26a-2-3p	CCUAUUCUUGAUUACUUGUUUC	22	dno-mir-26a-2	UUCAAGUAAUCCAGGAUAGGCUGUUUCCAUCCGCGAGGCCUAUUCUUGAUUACUUGUUUC	60	JH580497.1(+):85565-85624
dno-miR-26a-5p	UUCAAGUAAUCCAGGAUAGGCU	22	dno-mir-26a-1	UUCAAGUAAUCCAGGAUAGGCUGUGCAGGACCCAACGGGCCUAUUCUCGGUUACUUGCACG	61	JH570423.1(+):6446036-6446096
dno-miR-26b-5p	UUCAAGUAAUUCAGGAUAGGUU	22	dno-mir-26b	UUCAAGUAAUUCAGGAUAGGUUGUGUGCUCUCCAGCCUGUUCUCCAUUACUUGGCUC	57	JH570238.1(-):465616-465672
dno-miR-27a-3p	UUCACAGUGGCUAAGUUCCGC	21	dno-mir-27a	AGGGCUUAGCUGCUUGUGAGCAGGGUCUGCAGCAAGUCGUGUUCACAGUGGCUAAGUUCCGC	62	AAGV03195862.1(+):315-376
dno-miR-27b-3p	UUCACAGUGGCUAAGUUCUGC	21	dno-mir-27b	AGAGCUUAGCUGAUUGGUGAACAGUGAUUGGUUUCCACCUUGUUCACAGUGGCUAAGUUCUGC	63	JH570415.1(+):2090250-2090312
dno-miR-28-5p	AAGGAGCUCACAGUCUAUUGAG	22	dno-mir-28	AAGGAGCUCACAGUCUAUUGAGUUUCCUUUUUGACUUUCCCACUAGAUUGUGAGCUCCUGGA	62	JH569692.1(-):396109-396170
dno-miR-302a-5p	ACUUAAACGUGGAUGUACUUGCU	23	dno-mir-302a	ACUUAAACGUGGAUGUACUUGCUUUAAAUCUAAAAAAGUAAGUGCUUCCAUGUUUUGGUGA	61	JH580080.1(-):1519344-1519404
dno-miR-302b-3p	UAAGUGCUUCCAUGUUUUAGUAG	23	dno-mir-302b	ACUUUAACAUGGAGGUACUUUCUGUUUCUUAAAGUAAGUGCUUCCAUGUUUUAGUAG	57	JH580080.1(-):1519661-1519717
dno-miR-30a-3p	CUUUCAGUCGGAUGUUUGCAGC	22	dno-mir-30a	UGUAAACAUCCUCGACUGGAAGCUGUGAAGCUGCAGAUGGGCUUUCAGUCGGAUGUUUGCAGC	63	JH582191.1(-):2112177-2112239
dno-miR-30b-5p	UGUAAACAUCCUACACUCAGCU	22	dno-mir-30b	UGUAAACAUCCUACACUCAGCUGUGAUGUGUGGAUUGGCUGGGAGGUGGAUGUUUACUUC	60	JH569858.1(-):1744469-1744528
dno-miR-30d-5p	UGUAAACAUCCCCGACUGGAAGCU	24	dno-mir-30d	UGUAAACAUCCCCGACUGGAAGCUGUAAAGAUACAACUAAGCUUUCAGUCAGAUGUUUGCUGC	63	JH569858.1(-):1749094-1749156
dno-miR-30e-3p	CUUUCAGUCGGAUGUUUACAGC	22	dno-mir-30e	UGUAAACAUCCUUGACUGGAAGCUGUAAAGUGUUGAGAGGAGCUUUCAGUCGGAUGUUUACAGC	64	JH563817.1(+):1495659-1495722
dno-miR-30e-5p	UGUAAACAUCCUUGACUGGAAGCU	24	dno-mir-30e	UGUAAACAUCCUUGACUGGAAGCUGUAAAGUGUUGAGAGGAGCUUUCAGUCGGAUGUUUACAGC	64	JH563817.1(+):1495659-1495722
dno-miR-31-5p	AGGCAAGAUGCUGGCAUAGCUGU	23	dno-mir-31	AGGCAAGAUGCUGGCAUAGCUGUUGAACUGAGAGCCUGCUAUGCCAACAUAUUGCCAUC	59	JH566723.1(-):525341-525399
dno-miR-32-5p	UAUUGCACAUUACUAAGUUGCA	22	dno-mir-32	UAUUGCACAUUACUAAGUUGCAUGUUGUCACGGCCUCAGUGCAAUUUAGUGUGUGUGAUAUU	62	JH575483.1(+):619328-619389
dno-miR-329-3p	AACACACCUGGUUAACCUCUU	21	dno-mir-329	GAGGUUUUCUGGGUUUCUGUUUCUUUAUUGAUGAUGAAACACACCUGGUUAACCUCUU	58	JH578221.1(+):129501-129558
dno-miR-33a-5p	GUGCAUUGUAGUUGCAUUGCA	21	dno-mir-33a	GUGCAUUGUAGUUGCAUUGCAUGUUCUGGCAGUACCCGUGCAAUGUGUCCACAGUGCAUCC	61	JH583493.1(-):38832-38892
dno-miR-340-5p	UUAUAAAGCAAUGAGACUGAUU	22	dno-mir-340	UUAUAAAGCAAUGAGACUGAUUGUCAUAUGUAGUUUGUGGGAUCCGUCUCAGUUACUUUAUAGCC	65	JH576995.1(-):199441-199505
dno-miR-342-3p	UCUCACACAGAAAUCGCACCCGUCA	25	dno-mir-342	AGGGGUGCUAUCUGUGAUUGAGGGACAUGGUAAAUGGAAUUGUCUCACACAGAAAUCGCACCCGUCA	67	JH561489.1(-):96895-96961
dno-miR-361-5p	UUAUCAGAAUCUCCAGGGGUAC	22	dno-mir-361	UUAUCAGAAUCUCCAGGGGUACUUAAUAUGUGAAAAAAGUCCCCCAGGUGUGAUUCUGAUUUGC	64	JH574981.1(-):206921-206984
dno-miR-369-3p	AAUAAUACAUGGUUGAUCUUU	21	dno-mir-369	AGAUCGACCGUGUUAUAUUCGCUUUCCUGACUUCGAAUAAUACAUGGUUGAUCUUU	56	JH578221.1(+):165682-165737
dno-miR-374a-5p	UUAUAAUACAACCUGAUAAGUG	22	dno-mir-374a	UUAUAAUACAACCUGAUAAGUGUUACAGCACUUAUCAGAUUGUAUUGUAAUU	52	JH568995.1(-):132148-132199
dno-miR-3959-5p	GGUUGAUCAGAGAACAUACAUU	22	dno-mir-3959	GGUUGAUCAGAGAACAUACAUUUUAUAAAUGAUGUAUGUCAACUGAUCCACAGU	54	JH578221.1(+):152174-152227
dno-miR-412-5p	UGGUCGACCAGUUGGAAAGUAAU	23	dno-mir-412	UGGUCGACCAGUUGGAAAGUAAUUGUUCAGAAUGUACUUCACCUGGUCCACUAGCC	56	JH578221.1(+):165559-165614
dno-miR-424-5p	CAGCAGCAAUUCAUGUUUUGAA	22	dno-mir-424	CAGCAGCAAUUCAUGUUUUGAAGUGCUCUAAAUGGUUCAAAACGUGAGGCGCUGCUAUA	59	JH573198.1(+):462451-462509
dno-miR-450b-5p	UUUUGCAAUAUGUUCCUGAAUAU	23	dno-mir-450b	UUUUGCAAUAUGUUCCUGAAUAUGUAAUAUAAGUGUAUUGGGAGCAUUUUGCAUCCAU	58	JH573198.1(+):469158-469215
dno-miR-451-5p	AAACCGUUACCAUUACUGAGUUU	23	dno-mir-451	AAACCGUUACCAUUACUGAGUUUAGUAAUGGUAACGGUUCUCUUGCUGUACCCAGAAAACGUG	63	JH563368.1(+):9790-9852
dno-miR-483-3p	CACUCCUCUCCUCCCGUCUUCU	22	dno-mir-483	AGGACGGAAGGGAGAAGGGCGUGGUUUCCAGCAUCCCCCACUCCUCUCCUCCCGUCUUCU	60	JH581424.1(+):30805-30864
dno-miR-542-3p	UGUGACAGAUUGAUAACUGAAA	22	dno-mir-542	UCGGGGAUCAUCAUGUCACGAGAUACCCACUGUGCACUUGUGACAGAUUGAUAACUGAAA	60	JH573198.1(+):468016-468075
dno-miR-574-5p	UGAGUGUGUGUGUGUGAGUGUGUG	24	dno-mir-574	UGAGUGUGUGUGUGUGAGUGUGUGUCGCUCCGAGUCCACGCUCAUGCACACACCCACA	58	JH568201.1(+):1091072-1091129
dno-miR-7-5p	UGGAAGACUAGUGAUUUUGUUGUU	24	dno-mir-7-2	UGGAAGACUAGUGAUUUUGUUGUUGUCUCACUGUGCGCUCAACAACAAGUCCCAGUCUGCCGCA	64	JH580299.1(+):258004-258067
dno-miR-92a-3p	UAUUGCACUUGUCCCGGCCUGU	22	dno-mir-92a-1	AGGUUGGGAUCAGUUGCAAUGCUGUGUUUACAUUUGGUAUUGCACUUGUCCCGGCCUGU	59	JH570327.1(+):93045-93103
dno-miR-96-5p	UUUGGCACUAGCACAUUUUUGCU	23	dno-mir-96	UUUGGCACUAGCACAUUUUUGCUUGUCUCUCUCUGCUCUGAGCAAUCAUGUGCAGUGCCAAUAU	64	JH568910.1(-):1128922-1128985
dno-miR-98-5p	UGAGGUAGUAAGUUGUAUUGUU	22	dno-mir-98	UGAGGUAGUAAGUUGUAUUGUUGUGGGGUAGGGAUUUUAGGCCCCAAUUAGAAGAUAACUAUGCAACUUACUACUUUCCC	80	JH580953.1(+):951667-951746
dpe-miR-1	UGGAAUGUAAAGAAGUAUGGAG	22	dpe-mir-1	GCCUUUGAGAGUUCCAUGCUUCCUUGCAUUCAAUAGUAUAACAUAAAGCAUAUGGAAUGUAAAGAAGUAUGGAGCGAAAUCUGGCAA	87	scaffold_1(-):9292023-9292109
dpe-miR-100	AACCCGUAAUUCCGAACUUGUG	22	dpe-mir-100-2	CCAUUAACAGAAACCCGUAAUUCCGAACUUGUGCUGUUUUAUAUCUGUUACAAGACCGGCAUUAUGGGAGUCUGUCAAUGCA	82	scaffold_2335(+):1258-1339
dpe-miR-124	UAAGGCACGCGGUGAAUGCCAAG	23	dpe-mir-124	UCGUUUGGUACGUUUUUCUCCUGGUAUCCACUGUAGGCCUAUAUGUAUUUCGACCAUAAGGCACGCGGUGAAUGCCAAGAGCGGACGAAACUC	93	scaffold_8(-):2078730-2078822
dpe-miR-133	UUGGUCCCCUUCAACCAGCUGU	22	dpe-mir-133	UACAACGGCUGUAUGUAGCUGGUUGACAUCGGGUCAGAUCUAUUUUAUCAAGUAUUUGGUCCCCUUCAACCAGCUGUAUCAGUGGUUGAU	90	scaffold_1(-):9145735-9145824
dpe-miR-13b	UAUCACAGCCAUUUUGACGAGU	22	dpe-mir-13b-1	CCAUGUCGUUAAAAUGUUUGUGACCUUAUGUACUCUUGAAUCAUAUCACAGCCAUUUUGACGAGUUUGG	69	scaffold_0(-):10659936-10660004
dpe-miR-184-3p	UGGACGGAGAACUGAUAAGGGC	22	dpe-mir-184	CCGGUGCAUUCGUACCCUUAUCAUUCUCGCGCCCCGUGUGCAUUAAAAGACAACUGGACGGAGAACUGAUAAGGGCUCGUAUCACCAA	88	scaffold_2(+):863164-863251
dpe-miR-210	UUGUGCGUGUGACAGCGGCUA	21	dpe-mir-210	GGUACUUAUUGCAGCUGCUGGCCACUGCACAAGAUUAGAUUUAAGACUCUUGUGCGUGUGACAGCGGCUAUUGUAAGAGGCCAU	84	scaffold_11(+):2708530-2708613
dpe-miR-219	UGAUUGUCCAAACGCAAUUCUUG	23	dpe-mir-219	UAAUUCGAUUUUUAGCUAUGAUUGUCCAAACGCAAUUCUUGUUGAUAUCCAAUACUCAAGGGUUGUGACUGGACAUCGCGGCUCGAAAUAAGAAUAC	97	scaffold_35(+):387470-387566
dpe-miR-263a	GUUAAUGGCACUGGAAGAAUUCAC	24	dpe-mir-263a	CAUCCCGGCACAGUUAAUGGCACUGGAAGAAUUCACGGGGUUUUUCAAUACAACCCGUGAUCUCUUAGUGGCAUCUAUGGUGCGGGACU	89	scaffold_1(+):8768298-8768386
dpe-miR-263b	CUUGGCACUGGGAGAAUUCAC	21	dpe-mir-263b	UUGCUGGCAUUGGCUCUUGGCACUGGGAGAAUUCACAGUUGGUUUUCAUAUAUUCUGUGGUUCUGCGGGUGCCCAAAAUCGAAUGUUCGGCU	92	scaffold_9(-):1894047-1894138
dpe-miR-275	UCAGGUACCUGAAGUAGCGCGCG	23	dpe-mir-275	AAGUCUCCUACCAUGCGCGCUAAUCAGAGACCGGGGCUGGUUUUUUCACUGCAGUCAGGUACCUGAAGUAGCGCGCGUGGUGCUAGACA	89	scaffold_5(-):1086462-1086550
dpe-miR-276a	UAGGAACUUCAUACCGUGCUCU	22	dpe-mir-276a	CCUGGUUUUUGCCAUCAGCGAGGUAUAGAGUUCCUACGUUCAUAUUAUAAACUCGUAGGAACUUCAUACCGUGCUCUUGGAAGACCAAA	89	scaffold_27(+):1191220-1191308
dpe-miR-276b	UAGGAACUUAAUACCGUGCUCU	22	dpe-mir-276b	AAGCGAAGCCUCUUUACCAUCAGCGAGGUAUAGAGUUCCUACGUGCCGUAUCCAAAGUCGUAGGAACUUAAUACCGUGCUCUUGGAGGGCUGUCCAU	97	scaffold_27(+):1146110-1146206
dpe-miR-277	UAAAUGCACUAUCUGGUACGACA	23	dpe-mir-277	UUGAAGGUUUUGGGUUGCGUGUCAGGAGUGCAUUUGCACUGAAACAUUCUGAAGCUUGUAAAUGCACUAUCUGGUACGACAUUCCAGAACGUACAAUC	98	scaffold_19(-):726038-726135
dpe-miR-278	UCGGUGGGACUUUCGUCCGUUU	22	dpe-mir-278	GUAAUGGUACGGUGCGACCGGACGAUGGUUCACAACGACCGUGUCUCUUAAACUGGUCGGUGGGACUUUCGUCCGUUUGUAACGCCAUUUG	91	scaffold_37(-):642318-642408
dpe-miR-279	UGACUAGAUCCACACUCAUUAA	22	dpe-mir-279	AUACUACUGUUUUUAGUGAGUGAGGGUCCAGUGUUUCACAUUGAUUUUCUUAGUAUUUGUGACUAGAUCCACACUCAUUAAUAACGGUAGUUC	93	scaffold_7(+):2045319-2045411
dpe-miR-281-1-5p	AAGAGAGCUGUCCGUCGACAGU	22	dpe-mir-281-1	CGAAUAGGUGAAUAAAGAGAGCUGUCCGUCGACAGUCAACGUACCAAUUUAAUACUGUCAUGGAAUUGCUCUCUUUGUAUAAUAUUCG	88	scaffold_2(-):605321-605408
dpe-miR-281-2-5p	AAGAGAGCUAUCCGUCGACAGU	22	dpe-mir-281-2	CGAAUAGUGAAAUAAAGAGAGCUAUCCGUCGACAGUCAAGUUAAUCAGAUUGUAAUACUGUCAUGGAAUUGCUCUCUUUGUAUAAUAUUCG	91	scaffold_2(-):605117-605207
dpe-miR-2b	UAUCACAGCCAGCUUUGAGGAGC	23	dpe-mir-2b	UUGUGUCAUUCUUCAAAGUGGUUGUGAAAUGUUUGCCUUUUUAUGCCUAUUCAUAUCACAGCCAGCUUUGAGGAGCGACACGA	83	scaffold_5(+):5559686-5559768
dpe-miR-34	UGGCAGUGUGGUUAGCUGGUUG	22	dpe-mir-34	UGGCUAUGCGCUUUGGCAGUGUGGUUAGCUGGUUGUGUAGCCAAAAUAUUGCCUUUGACCAUUCACAGCCACUAUCUUCACUGCCGCCGCGACAAGC	97	scaffold_19(-):725010-725106
dpe-miR-79	UAAAGCUAGAUUACCAAAGCAU	22	dpe-mir-79	CUGCUUCUGCUUUGGCGCUUUAGCUGUAUGAUAGAUUUAAAAUACUUCAUAAAGCUAGAUUACCAAAGCAUUGGCUC	77	scaffold_1(+):9895123-9895199
dpe-miR-87	UUGAGCAAAAUUUCAGGUGUG	21	dpe-mir-87	CAUAUUUCAUUCGCGCCUGUAUCUUGCUGAACCGUAGCCAUAAUGGUCUUUCAUCCCGGUUGAGCAAAAUUUCAGGUGUGUGAGAAAUUUGUU	93	scaffold_1(+):1694922-1695014
dpe-miR-92a	CAUUGCACUUGUCCCGGCCUAU	22	dpe-mir-92a	UAGAGAUUGCCCGUAGGACGGGAAGGUGUCAACGUUUUACAUUUUGAACAAACAUUGCACUUGUCCCGGCCUAUGGGCGGCUUGU	85	scaffold_3(-):6410324-6410408
dpe-miR-92b	AAUUGCACUAGUCCCGGCCUGC	22	dpe-mir-92b	AACGUCACCUGAUGUAGGCCGUGCCCAGUGCUUAUUUGUCGUUGUUUGAAAAUACAAAUUGCACUAGUCCCGGCCUGCAGAGAGUGUCGCA	91	scaffold_3(-):6405664-6405754
dps-bantam	UGAGAUCAUUUUGAAAGCUGAUU	23	dps-bantam	AUUUGACUACGAAACCGGUUUUCGAUUUGGUUUGACUGUUUUUUAUACAAGUGAGAUCAUUUUGAAAGCUGAUUUUGUCAA	81	XR_group8(-):4603917-4603939
dps-let-7	UGAGGUAGUAGGUUGUAUAGU	21	dps-let-7	UCUGGCAAAUUGAGGUAGUAGGUUGUAUAGUAGUACUUCAGAUCGUACUAUACAAUGUGCUAGCUUUCUUUGCUUGA	77	4_group3(+):3635665-3635685
dps-miR-1	UGGAAUGUAAAGAAGUAUGGAG	22	dps-mir-1	GCCUUUGAGAGUUCCAUGCUUCCUUGCAUUCAAUAGUAUAACAUAAAGCAUAUGGAAUGUAAAGAAGUAUGGAGCGAAAUCUGGCAAG	88	4_group3(-):7845323-7845410
dps-miR-10	ACCCUGUAGAUCCGAAUUUGU	21	dps-mir-10	CCACGUCUACCCUGUAGAUCCGAAUUUGUUUUACAUUAGCUUUAAGGACAAAUUCGGUUCUAGAGAGGUUUGUGUGG	77	2(+):19739501-19739577
dps-miR-100	AACCCGUAAUUCCGAACUUGUG	22	dps-mir-100	CCAUUAACAGAAACCCGUAAUUCCGAACUUGUGCUGUUUUAUAUCUGUUACAAGACCGGCAUUAUGGGAGUCUGUCAAUGCAAACAACUGGUUUUUGGCA	100	4_group3(+):3634753-3634852
dps-miR-1000-5p	AUAUUGUCCUGUCACAGCAGUA	22	dps-mir-1000	GGCGCUUGCCAUUGAUAUUGUCCUGUCACAGCAGUAUUGUAACUUAAUUAUAGCCUACUGCUGGGUCGGGGCAUUAACAUUGUUGAGCGCC	91	2(-):21158172-21158262
dps-miR-12	UGAGUAUUACAUCAGGUACUGGU	23	dps-mir-12	UACGGCUGAGUAUUACAUCAGGUACUGGUGUGCUUUAAAUCCAACAACCAGUACUUAUGUUAUACUACGCCGUG	74	XL_group1a(+):978010-978083
dps-miR-124	UAAGGCACGCGGUGAAUGCCAAG	23	dps-mir-124	UCGUUUGGUACGUUUUUCUCCUGGUAUCCACUGUAGGCCUAUAUGUAUUUCGACCAUAAGGCACGCGGUGAAUGCCAAGAGCGGACGAAACUCUACUA	98	4_group3(-):10867628-10867725
dps-miR-133	UUGGUCCCCUUCAACCAGCUGU	22	dps-mir-133	UACAACGGCUGUAUGUAGCUGGUUGACAUCGGGUCAGAUCUAUUUUAUCAAGUAUUUGGUCCCCUUCAACCAGCUGUAUCAGUGGUUGAUUCCAAC	96	4_group3(-):7700008-7700103
dps-miR-137-3p	UAUUGCUUGAGAAUACACGUAG	22	dps-mir-137	GACGGCGACUAGAAUCUUCAACGGCCACGUGUAUACUCAUAGCUAUAACCUGAUAUCCGAAUGUUAUUGCUUGAGAAUACACGUAGUUUAACAAGAUUCGUUCAGCAAUCA	111	3(-):16385895-16386005
dps-miR-13a	UAUCACAGCCAUUUUGAUGAGU	22	dps-mir-13a	UACGUAACCCAUCAAACGGUUGUGAAAUGUUGCAUUUAUCAAAUCAUAUCACAGCCAUUUUGAUGAGUUUCGUG	74	2(+):9824939-9825012
dps-miR-13b	UAUCACAGCCAUUUUGACGAGU	22	dps-mir-13b-2	AUUUACGCGUCAAAAUGACUGUGAGCUAUGUGUUUUUGAUCUCAUAUCACAGCCAUUUUGACGAGUUUG	69	XL_group1e(-):7000801-7000869
dps-miR-14	UCAGUCUUUUUCUCUCUCCUA	21	dps-mir-14	UGUGGGAGCGAGACGGGGACUCACUGUGCUUUUGAAGUAGUCAGUCUUUUUCUCUCUCCUAUA	63	3(+):15883126-15883188
dps-miR-184	UGGACGGAGAACUGAUAAGGGC	22	dps-mir-184	GGUCGACCGGUGCAUUCGUACCCUUAUCAUUCUCGCGCCCCGUGUGCAUUAAAAGACAACUGGACGGAGAACUGAUAAGGGCUCGUAUCACCAACUCAUC	100	3(+):696716-696815
dps-miR-190-5p	AGAUAUGUUUGAUAUUCUUGGUUG	24	dps-mir-190	AUUGGGGAUUCCAGUGAGAUAUGUUUGAUAUUCUUGGUUGUUACAUUCAAGAGUUCACCCAGGAAUCAAACAUAUUAUUACUGUGAUACCCGGA	94	XR_group3a(-):147703-147796
dps-miR-193-3p	UACUGGCCUACUAAGUCCCAAC	22	dps-mir-193	UGCACCCAUUAUAGUUGGGAUUUUUUAGAUCAGCAGUUAUUGCUAUACAGCCGUAUUAAUAAAUCUUCUACUGGCCUACUAAGUCCCAACAUAAUGAGAGUA	102	XR_group6(-):2746050-2746151
dps-miR-210a	UUGUGCGUGUGACAGCGGCUA	21	dps-mir-210a	GGUACUUAUUGCAGCUGCUGGCCACUGCACAAGAUUAGAUUUAAGACUCUUGUGCGUGUGACAGCGGCUAUUGUAAGAGGCCAUAUUAGCAUCA	94	XL_group3a(-):1970510-1970603
dps-miR-219	UGAUUGUCCAAACGCAAUUCUUG	23	dps-mir-219	UAAUUCGAUUUUUAGCUAUGAUUGUCCAAACGCAAUUCUUGUUGAUAUCCAAUACUCAAGGGUUGUGACUGGACAUCGCGGCUCGAAAUAAGAAUACAAC	100	XR_group6(-):9338113-9338212
dps-miR-263a	GUUAAUGGCACUGGAAGAAUUCAC	24	dps-mir-263a	ACAUCCCGGCACAGUUAAUGGCACUGGAAGAAUUCACGGGGUUUUUCAAUACAACCCGUGAUCUCUUAGUGGCAUCUAUGGUGCGGGACUCA	92	4_group3(+):7322804-7322895
dps-miR-263b	CUUGGCACUGGGAGAAUUCAC	21	dps-mir-263b	UUGCUGGCAUUGGCUCUUGGCACUGGGAGAAUUCACAGUUGGUUUCCAUAUAUUCUGUGGUUCUGCGGGUGCCAAAAUCGAAUGUUCGGCU	91	XR_group6(-):3598049-3598139
dps-miR-275	UCAGGUACCUGAAGUAGCGCGCG	23	dps-mir-275	AAAGUCUCCUACCAUGCGCGCUAAUCAGAGACCGGGGCUGGUUUUUUCACUGCAGUCAGGUACCUGAAGUAGCGCGCGUGGUGCUAGACA	90	4_group1(+):4175738-4175827
dps-miR-276a	UAGGAACUUCAUACCGUGCUCU	22	dps-mir-276a	CCUGGUUUUUGCCAUCAGCGAGGUAUAGAGUUCCUACGUUCAUAUUAUAAACUCGUAGGAACUUCAUACCGUGCUCUUGGAAGACCAAAAGACAACGAA	99	XR_group6(+):8756408-8756506
dps-miR-276b	UAGGAACUUAAUACCGUGCUCU	22	dps-mir-276b	AAAGCGAAGCCUCUUUACCAUCAGCGAGGUAUAGAGUUCCUACGUGCCGUAUCCAAAGUCGUAGGAACUUAAUACCGUGCUCUUGGAGGGCUGUCCAUC	99	XR_group6(+):8706034-8706132
dps-miR-277	UAAAUGCACUAUCUGGUACGACA	23	dps-mir-277	UUGAAGGUUUUGGGUUGCGUGUCAGGAGUGCAUUUGCACUGAAACAUUCUGAAGCUUGUAAAUGCACUAUCUGGUACGACAUUCCAGAACGUACAAUCUU	100	2(-):5020595-5020694
dps-miR-278	UCGGUGGGACUUUCGUCCGUUU	22	dps-mir-278	GUAAUGGUACGGUGCGACCGGACGAUGGUUCACAACGACCGUGUCUCUUAAACUGGUCGGUGGGACUUUCGUCCGUUUGUAACGCCAUUUGUCAGCGA	98	3(-):19640914-19641011
dps-miR-279	UGACUAGAUCCACACUCAUUAA	22	dps-mir-279	UCAUACUACUGUUUUUAGUGAGUGAGGGUCCAGUGUUUCACAUUGAUUUUCUUAGUAUUUGUGACUAGAUCCACACUCAUUAAUAACGGUAGUUC	95	2(+):1881919-1882013
dps-miR-281	UGUCAUGGAAUUGCUCUCUUUGU	23	dps-mir-281-1	CGAAUAGGUGAAUAAAGAGAGCUGUCCGUCGACAGUCAACGUACCAAUUUAAUACUGUCAUGGAAUUGCUCUCUUUGUAUAAUAUUCG	88	3(-):418424-418511
dps-miR-2a	UAUCACAGCCAGCUUUGAUGAGC	23	dps-mir-2a-1	GCUGGGCUCACAAAGUGGUUGUGAAAUGCAUUUUGCUUUGCCCGCAUAUCACAGCCAGCUUUGAUGAGCUCGGC	74	4_group5(+):1152501-1152574
dps-miR-2b	UAUCACAGCCAGCUUUGAGGAGC	23	dps-mir-2b-2	UUGUGUCAUUCUUCAAAGUGGUUGUGAAAUGUUUGCCUUUUUAUGCCUAUUCAUAUCACAGCCAGCUUUGAGGAGCGACACGA	83	4_group5(+):1152201-1152283
dps-miR-2c	UAUCACAGCCAGCUUUGAUGGGC	23	dps-mir-2c	UGGUAUCCUUACUUUCAGUGUCAUCAAAAAUGGCUGAAGAAAGAUAUAUUUGCAUUUGAAGCGUAUCACAGCCAGCUUUGAUGGGCAUUGCAAUGAGCAUCGA	103	2(+):9824690-9824792
dps-miR-305	AUUGUACUUCAUCAGGUGCUCUG	23	dps-mir-305	CAUGUCUAUUGUACUUCAUCAGGUGCUCUGGUGUGUCCUGUAACCCGGCACAUGUUGAAGUACACUCAAUAUG	73	4_group1(+):4175887-4175959
dps-miR-307a	UCACAACCUCCUUGAGUGAG	20	dps-mir-307a	UGUCUUGCUUUGACUCACUCAACCUGGGUGUGAUGUUAUUUCGAUAUGGUAUCCAUCACAACCUCCUUGAGUGAGCGAUAGCAGGAUA	88	3(-):14135702-14135789
dps-miR-311-3p	UAUUGCACACCCACUGGCCUGA	22	dps-mir-311	GUGUAUUCGUGUUCGGUGGAUACCUUCAAGCUGGGGGAUGGGCAAUACUGUGUUGUAUUUCACCAGUAUUGCACACCCACUGGCCUGAAAGUGCCUACUGCUGGGUUCAAC	111	3(+):8679717-8679827
dps-miR-315	UUUUGAUUGUUGCUCAGAAAGC	22	dps-mir-315	CACUUAUCUAUUUUUGAUUGUUGCUCAGAAAGCCCUUAUAAUUAACCAGUUGGCUUUCGAGCAAUUAUCAAAGCCAAAUAAGUG	84	XR_group6(-):4103854-4103937
dps-miR-317	UGAACACAGCUGGUGGUAUCCAAU	24	dps-mir-317	UGCAACUGCCGUUGGGAUACACCCUGUGCUCGCUUUGAAUAUGGUGCAAGCAAGUGAACACAGCUGGUGGUAUCCAAUGGCCGUUCUGCA	90	2(-):5030001-5030090
dps-miR-34	UGGCAGUGUGGUUAGCUGGUUG	22	dps-mir-34	AAUUGGCUAUGCGCUUUGGCAGUGUGGUUAGCUGGUUGUGUAGCCAAAAUAUUGCCUUUGACCAUUCACAGCCACUAUCUUCACUGCCGCCGCGACAAGC	100	2(-):5019569-5019668
[truncated: 3,911 more rows]
