# Supplementary material for: MicroRNA response in insect salivary glands to plant virus infection
Source: J Virol. 2025 Oct 29;99(11):e01434-25. doi: 10.1128/jvi.01434-25 (PMC12646003; doi:10.1128/jvi.01434-25)
Supplement: Table S2 — List of 368 novel miRNAs identified from small RNA sequencing of salivary glands in nonviruliferous and viruliferous small brown planthoppers. [file jvi.01434-25-s0003.xlsx]

## Sheet: 新miRNA详情表-2025
Table S2. List of 368 novel miRNAs identified from small RNA sequencing of salivary glands in nonviruliferous and viruliferous small brown planthoppers.
miRNA name	miRNA seq	miRNA len	pre-miRNA name	pre-miRNA seq	pre-miRNA len	pre position	score
Contig681_34047	aaaagguuuguauguuccuacu	22	Contig681_34047	uaggaacguacuuuaccuuuuuccaauugaaaggaaaagguuuguauguuccuacu	56	Contig681(+):141237-141293	76.8
Contig104_14582	aaaauaugaucucugcugcuucuua	25	Contig104_14582	agaagcagcagagaaaauauuaucucagagcauuacuagauaaaauaugaucucugcugcuucuua	66	Contig104(-):782588-782654	5.6
Contig1092_40550	aaacaggagaugggugaucaa	21	Contig1092_40550	ugaucacgugauuuaguagcgauauucgaaacaggagaugggugaucaa	49	Contig1092(-):107399-107448	30.7
Contig554_32473	aaacucguccgcgauuggaaaaucu	25	Contig554_32473	auguuuccaucgggccaguuuucccuugaagcucgaaaacucguccgcgauuggaaaaucu	61	Contig554(+):106527-106588	3.9
Contig137_17525	aaagcgggaagcggucuguucu	22	Contig137_17525	aucaggcccuucccugcuuucccuacaauuguuacaaguacaggaaagcgggaagcggucuguucu	66	Contig137(+):3102056-3102122	1.3
Contig4410_45814	aaaucaagcuugaucaccaucccau	25	Contig4410_45814	gaacaggugaugcagguugggaaagcaaucauaaaguagaaaaaacuuuugcagcugauagcgaaaucaagcuugaucaccaucccau	88	Contig4410(-):17335-17423	3.7
Contig901_38019	aaccuaggcggaccugauucac	22	Contig901_38019	aaccuaggcggaccugauucacuaagugcgguccguccuuucu	43	Contig901(-):480790-480833	256.3
Contig23729_48612	aacgugacugaucuuguuuuguc	23	Contig23729_48612	aacgugacugaucuuguuuugucuugucuugacaaaccgguguacgccuagccu	54	Contig23729(+):1104-1158	20.7
Contig108_14610	aacuuggucgauuugugugugcu	23	Contig108_14610	aacuuggucgauuugugugugcugcacagcggcaaaugcuugaggggcacaccaaaucgaccacgugu	68	Contig108(+):147982-148050	29.5
Contig958_38978	aagaggaacuugcuauuguuc	21	Contig958_38978	aagaggaacuugcuauuguucuucuauuuaguucugauuacagagaguuaaagaguauagcaggauccuuuuaa	74	Contig958(+):48988-49062	2.7
Contig36_5860	aagcugcgguuacauuggauug	22	Contig36_5860	aagcugcgguuacauuggauugcgagcaauuacucgcaauuagcauugaauugcucgcaauccaauguaacccggcaggc	80	Contig36(+):1870982-1871062	5.6
Contig84_12776	aagcugcgguuacauuggauug	22	Contig84_12776	aagcugcgguuacauuggauugcgagcaauuacucgcaauuagcauugaauugcucgcaauccaauguaaccacagucuaa	81	Contig84(+):1626859-1626940	5.5
Contig1092_40597	aagcuugguuacuccuacaucaga	24	Contig1092_40597	aagcuugguuacuccuacaucagaaagacaaguugauacuucugaauggcugugaacugaagcauuacu	69	Contig1092(-):118546-118615	25.1
Contig544_32106	aaggaacuacuggugugcaua	21	Contig544_32106	aaggaacuacuggugugcauauacuguuacaugcaaucuauaucacagccguaauuccugug	62	Contig544(+):177784-177846	4.2
Contig1092_40108	aaguaaacaagagccuuggagca	23	Contig1092_40108	aaguaaacaagagccuuggagcaaguugcuccaagguaucuuucuaguucua	52	Contig1092(+):175210-175262	4.5
Contig248_22999	aauuuaggagaagaagaa	18	Contig248_22999	cuuguauucccaaaaucucuuugagaugagaaucuuuaugacugaguaauuuaggagaagaagaa	65	Contig248(+):1339305-1339370	1.2
Contig42_6970	aauuugucuucagacagucugc	22	Contig42_6970	agauugucugucgacaaguuuuuuuccgagcuuaaauuugucuucagacagucugc	56	Contig42(-):3470073-3470129	5
Contig7249_46446	aauuugucuucagacagucugc	22	Contig7249_46446	agauugucugucgacaaguuuuuuuccgagcuuaaauuugucuucagacagucugc	56	Contig7249(-):992-1048	5
Contig216_21948	acagguacuugacuaacucgug	22	Contig216_21948	acagguacuugacuaacucgugaguuuuguuuauuaucucaaaguuaucaaguacccaaga	61	Contig216(+):10309-10370	2.5
Contig497_31218	acagguaugcuuguggac	18	Contig497_31218	ccacucuaguccuguauuauguuacuugguaauacagguaugcuuguggac	51	Contig497(+):371816-371867	0.2
Contig115_15676	accccuccaacaccggcugccguuc	25	Contig115_15676	gaggcaaggcggugucgacuggccgcgaccaggcguucaccccuccaacaccggcugccguuc	63	Contig115(-):1544624-1544687	1
Contig407_28615	acugguuucaauaugguggauaga	24	Contig407_28615	acugguuucaauaugguggauagacuuuuucaaguauacucuagcaccauuugaaauuagugc	63	Contig407(+):126436-126499	538.4
Contig901_37243	acuugacuacucuccacg	18	Contig901_37243	uggagaguagucaaguuuuaaaacuugacuacucuccacg	40	Contig901(+):893714-893754	4.6
Contig856_35905	acuuuggauauacuugagaguaggg	25	Contig856_35905	acuuuggauauacuugagaguagggaugaauaucccuauucauaucccuuauugagaguaa	61	Contig856(-):37875-37936	3.8
Contig17_3130	agaaggaaagggaagggaag	20	Contig17_3130	uccucuccaccuuccuuccccuacauuagaaggaaagggaagggaag	47	Contig17(-):1087045-1087092	2.8
Contig317_26008	agacucaugggugcucuucauu	22	Contig317_26008	agacucaugggugcucuucauuauugucauaaaugagaucagccaugaguuccu	54	Contig317(+):916414-916468	1.6
Contig317_26016	agacucaugggugcucuucauu	22	Contig317_26016	agacucaugggugcucuucauuauugucauaaaugagaucagccaugaguuccu	54	Contig317(+):920145-920199	1.6
Contig50_7909	agagauuuggcacugaua	18	Contig50_7909	ucaucacgucugucuuauggagagauuuggcacugaua	38	Contig50(+):1302084-1302122	2.7
Contig193_20516	agauggaacuggacuguuucuagau	25	Contig193_20516	uaaggcaugguuucucaggcugucuuuagauguagauggaacuggacuguuucuagau	58	Contig193(-):247897-247955	2.9
Contig109_14964	agauggaacuggacuguuucuagau	25	Contig109_14964	uaaggcaugguuucucaggcugucuuuagauguagauggaacuggacuguuucuagau	58	Contig109(-):2466285-2466343	2.9
Contig193_20495	agauggaacuggacuguuucuagau	25	Contig193_20495	uaaggcaugguuucucaggcugucuuuagauguagauggaacuggacuguuucuagau	58	Contig193(+):247786-247844	2.8
Contig35303_49395	agauugucugauagguaccauucu	24	Contig35303_49395	gaugguaccuaccagacaaugucaguugauaauuucugagauugucugauagguaccauucu	62	Contig35303(+):5776-5838	5.4
Contig681_34051	agauugucugauagguaccauucu	24	Contig681_34051	ugguaccuaccaggacaaugucaguugauaauuucugagauugucugauagguaccauucu	61	Contig681(+):147193-147254	5.2
Contig71_11169	agcagcagcagcggcggcggcggug	25	Contig71_11169	gcagcagcagcagcagcagcagcagcagcagcagcagcagcagcagcagcagcagcagcagcagcagcagcagcggcggcggcggug	87	Contig71(+):1085245-1085332	1.1
Contig45_7185	agcagcagcagcggcggcggcggug	25	Contig45_7185	gcagcagcagcagcagcagcagcagcagcagcagcagcagcagcagcagcagcagcagcagcagcagcagcagcggcggcggcggug	87	Contig45(+):4320783-4320870	1.1
Contig425_29345	agcaguugaagcugcaguuguuau	24	Contig425_29345	agcaguugaagcugcaguuguuauaguagcagcugcagcuucagcagcaguu	52	Contig425(-):448420-448472	5.7
Contig30_5171	agcgacuugguugaccccugc	21	Contig30_5171	ggggguuaccgugaucacgaaggcaguucccccagggcgagaccuugucauugcacagcgacuugguugaccccugc	77	Contig30(+):6490224-6490301	0.9
Contig100_14009	aggaauaacugcgagcgaaauu	22	Contig100_14009	agucacucgcagcgauuccuuucaacuaccagcaaggaauaacugcgagcgaaauu	56	Contig100(+):4526202-4526258	48.1
Contig354_27659	aggcaagaugucggcaugucuga	23	Contig354_27659	aggcaagaugucggcaugucugauuuuugacaaaaauaauuauuccgacaugcgaugucaugccaac	67	Contig354(-):236249-236316	54458.3
Contig10271_46960	aggcacuucugucgggcugaca	22	Contig10271_46960	guaguaggauugacaguggugaggugacgguguacgugggaggcacuucugucgggcugaca	62	Contig10271(-):7509-7571	0.7
Contig459_30144	aggccuugaccagugcacauug	22	Contig459_30144	augaagcagugaagaggcagucuacgcagcuuaacauuugagggauaaaggccuugaccagugcacauug	70	Contig459(-):5906-5976	2.5
Contig459_30143	aggccuugaccagugcacauug	22	Contig459_30143	aggccuugaccagugcacauuguuauucaaaaucaaauugaacuagucccggccugc	57	Contig459(-):5871-5928	0.8
Contig901_38058	aggcgggagcuggaaacguaaa	22	Contig901_38058	auaaacuuugguaagaaucugcuaggaaagcguagugcgggaaaacugcaugcugcguuugacgaggcgggagcuggaaacguaaa	86	Contig901(-):506253-506339	3.1
Contig292_25314	agggagaagauuucggcaaagggug	25	Contig292_25314	cgggcgccgaaauuucuguccuaagggagaggauaccugggguauggcucgaaagggagaagauuucggcaaagggug	78	Contig292(-):491644-491722	5.3
Contig79_12126	agggagaagauuucggcaaagggug	25	Contig79_12126	cgggcgccgaaauuucuguucuaagggagaggauaccugggguauggcucgaaagggagaagauuucggcaaagggug	78	Contig79(-):822424-822502	5.2
Contig974_39256	agggagaagauuucggcaaagggug	25	Contig974_39256	cgggcgccgaaauuucuguucuaagggagaggauaccugggguauggcucgaaagggagaagauuucggcaaagggug	78	Contig974(-):414328-414406	5.2
Contig251_23403	agggggcguagcucagauggua	22	Contig251_23403	cuuucuguagccucuugcaauaauguagggggcguagcucagauggua	48	Contig251(+):700120-700168	4.1
Contig69_10503	agguauucaaggauucugacagaug	25	Contig69_10503	gcugcaccuugauuaugugaaaaaaugugccaaccuaccagaagaaagguauucaaggauucugacagaug	71	Contig69(+):345646-345717	3.6
Contig376_28047	agguauucaaggauucugacagaug	25	Contig376_28047	gcugcaccuugauuaugugaaaaaaugugccaaccuaccagaagaaagguauucaaggauucugacagaug	71	Contig376(+):54240-54311	3.6
Contig572_32984	agguauucaaggauucugacagaug	25	Contig572_32984	gcugcaccuugauuaugugaaaaaaugugccaaccuaccagaagaaagguauucaaggauucugacagaug	71	Contig572(-):46024-46095	3.6
Contig1149_41335	aguagcgcaggugcgggcc	19	Contig1149_41335	aguagcgcaggugcgggccucagauaauguucuucuugcaugucuauuccuguuccugugaaugguucugu	71	Contig1149(-):49106-49177	0.7
Contig79_11997	aguggaauuaacaacaucaaau	22	Contig79_11997	uugauguugucaauuccuuuacuuuccacuacaguaguggaauuaacaacaucaaau	57	Contig79(+):6049-6106	5
Contig227_22721	agugugcgcuguuacguuaguu	22	Contig227_22721	cuaacgugacagcgcacauuaccagcggucagaucagugugcgcuguuacguuaguu	57	Contig227(+):1294687-1294744	5.9
Contig273_24177	agugugugaauguuagaugugggcg	25	Contig273_24177	ccuccacugaucuccacugugugugauaccuugcuuugagguauaccacucaacaaagggguauaagagagugugugaauguuagaugugggcg	94	Contig273(+):44859-44953	3.5
Contig8_1885	aguugucggguggacacc	18	Contig8_1885	ugccgucaaucugacaaccccccagcucagaaguugugaaguugucggguggacacc	57	Contig8(+):2992909-2992966	0.9
Contig158_18865	auaggcaacugugugaauuacugu	24	Contig158_18865	aguacuucacauaguugcuuaugaagcaacacacaccgauuagucauugcuucggugugugccgcuucauaggcaacugugugaauuacugu	92	Contig158(+):1131632-1131724	5.9
Contig38_6542	auaggcaacugugugaauuacugu	24	Contig38_6542	aguaauucacauauuugcuuaugaagcaacacacacugauuagucauugcagcgguguguacugcuccauaggcaacugugugaauuacugu	92	Contig38(-):1150768-1150860	5.4
Contig642_33721	auaggcaacugugugaauuacugu	24	Contig642_33721	aauuauucacauagcugcuuaugaagcaacacacccagauuagucauugcauccgugugugcugcuucauaggcaacugugugaauuacugu	92	Contig642(+):29585-29677	5.3
Contig4118_45159	auaugaaagagcacugugaaaau	23	Contig4118_45159	auaugaaagagcacugugaaaauuguguccaaaucuauuaucacagugauuuuucauuucg	61	Contig4118(-):1048-1109	660.1
Contig480_30476	auauugguuguuaauaauugau	22	Contig480_30476	auauugguuguuaauaauugauuuaugagugaaugauuuaucacaugauagaucauucacucaaaaaucaagucuuaccaaucaauaugu	90	Contig480(-):591390-591480	135.5
Contig175_19904	auauugguuguuaauaauugau	22	Contig175_19904	auauugguuguuaauaauugauuucucaaugaauguuuuaucacaugauagaucauucauucaaaaaucaagucuuaccaaucaauaugc	90	Contig175(-):703191-703281	4.7
Contig17_3303	aucuauggucuggggcuaaugucc	24	Contig17_3303	aucuauggucuggggcuaauguccaguauaaauuccuggacaaaagcccaaaauaauaaauuc	63	Contig17(-):4098363-4098426	4.9
Contig6867_46436	aucuguucggauaugggacuuu	22	Contig6867_46436	uucuauauccgaauagcugaucaauuugaaucaaauggucaucuguucggauaugggacuuu	62	Contig6867(-):297-359	5.5
Contig192_20325	augaauggugcaauuggaguug	22	Contig192_20325	acuucacauaguugcuuaugaagcaacacacaccgauuggucauugcaucggugugugcugcuuuaugaauggugcaauuggaguug	87	Contig192(+):451621-451708	5
Contig88_13067	augaccggucaaguguaccacg	22	Contig88_13067	ugguauacuuaaccagucaucgccggguauauuuccuauaagacauauacccggcgaugaccggucaaguguaccacg	78	Contig88(+):2525956-2526034	2.9
Contig108_14652	augaccggucaaguguaccacg	22	Contig108_14652	ugguauacuuaaccggucaucgccggguauaugaccuauaggaaauauacccggcgaugaccggucaaguguaccacg	78	Contig108(-):701523-701601	2.9
Contig539_31998	augaccggucaaguguaccacg	22	Contig539_31998	ugguauacuuaaccaguuaucgccggguauauguccuauaggagauauacccggcgaugaccggucaaguguaccacg	78	Contig539(-):106600-106678	2.8
Contig54_8238	augagacuaaaugaaacagcgca	23	Contig54_8238	augagacuaaaugaaacagcgcacauugaggugaugugcgcuguuuuauuuaguuacauau	61	Contig54(+):959188-959249	5.6
Contig222_22262	augauagcuguccucuucuacc	22	Contig222_22262	augauagcuguccucuucuaccuacaacuggggauggaagaaauacaacuauguccu	57	Contig222(+):631335-631392	2.9
Contig0_74	auggaugacuuucagacuuaag	22	Contig0_74	auggaugacuuucagacuuaaggugcggaccucgggccuuaaaguaauccauuc	54	Contig0(+):2281460-2281514	2.6
Contig175_19837	auggguaguagauaguuuuauuguu	25	Contig175_19837	cuugagauuauuacgaucuauaaagauaucacuguaguaggugauaguuauggguaguagauaguuuuauuguu	74	Contig175(+):1744552-1744626	3.5
Contig1067_39680	auguacacugauaagguuucucu	23	Contig1067_39680	auguacacugauaagguuucucuuuggugugaguacgcaaaugggaauucaaagcagaggaaacagaaaaccuauuaguacagac	85	Contig1067(+):226424-226509	4
Contig901_38408	auguagacugaaagcaccug	20	Contig901_38408	agcugcacuuugucaacgucgugaugaccuuacacaaauaagagcucaagagaaauguagacugaaagcaccug	74	Contig901(-):760969-761043	19.8
Contig84_12814	auuaauggaagucggaauccgc	22	Contig84_12814	gcauuccaacuuccaugacacaauaaauaccaucauuaauggaagucggaauccgc	56	Contig84(-):682651-682707	0.8
Contig317_26002	auugguacuuguuugacuguga	22	Contig317_26002	auugguacuuguuugacugugaguuuguuuacuaucucagucaucaaguuccuaaca	57	Contig317(+):914544-914601	38.2
Contig555_32573	auuggucugaccucauugacgca	23	Contig555_32573	cgucgauaacgccggacuaaucauagaucaucaaaguguucugugauuggucugaccucauugacgca	68	Contig555(+):184309-184377	5.5
Contig1013_39486	auuugggcuauggauggagcaug	23	Contig1013_39486	aacuuuauugauagccuaaauaaugaaagaucucucagaucuugcaugauauuugggcuauggauggagcaug	73	Contig1013(-):64848-64921	1
Contig191_20277	caagagagggguggagaaaagcu	23	Contig191_20277	caagagagggguggagaaaagcucuauauuuuccagguuuuuuccgagcccucuugag	58	Contig191(-):652557-652615	5.2
Contig216_21936	caaguugcugguucaccuggauu	23	Contig216_21936	caaguugcugguucaccuggauuguagauugauuugcagaugaacuagcaacuugaga	58	Contig216(+):3255-3313	5.1
Contig216_21928	caaguugcugguucaccuggauu	23	Contig216_21928	caaguugcugguucaccuggauuguagauugauugcagcugacuagcaacuugag	55	Contig216(+):1585-1640	4.7
Contig36_5804	caauaucagccgguaauugug	21	Contig36_5804	caauaucagccgguaauugugaugauuaagaaucacaauugcucguugauaucugga	57	Contig36(+):737615-737672	0.8
Contig19293_48200	caaucucugguaaacguuuu	20	Contig19293_48200	caaucucugguaaacguuuucugguaaaugcuuaccagagauugau	46	Contig19293(+):4484-4530	1.4
Contig323_26415	cagcucucacucauucccauucu	23	Contig323_26415	gccggggaaugagugugugccccacugucaagcucgcagcucucacucauucccauucu	59	Contig323(+):997427-997486	23.3
Contig88_13144	cagcugcccuaugaagagcaag	22	Contig88_13144	gggcuuuucauugggcggcuuuuccugauuuaauauggcagcugcccuaugaagagcaag	60	Contig88(-):1771893-1771953	1003.8
Contig4139_45170	caggaccccccuccagauccccu	23	Contig4139_45170	gggguaagagaggggguaugauuuggccaaugaagggcaggaccccccuccagauccccu	60	Contig4139(+):39518-39578	3
Contig651_33850	caguggagguucagguuacugg	22	Contig651_33850	caguggagguucagguuacuggaggcagguuaccuaucgacuuaccuacaaaccaguaacuugaacgucuacuggaaucgu	81	Contig651(+):10212-10293	6
Contig651_33848	caguggagguucagguuacugg	22	Contig651_33848	caguggagguucagguuacuggaggcagguuaccuaucgacuuaccuacaaaccaguaacuugaacgucuacuggaaucgu	81	Contig651(+):9030-9111	6
Contig752_34796	caucacaguuucagccccgag	21	Contig752_34796	uggggcugaagcugggauugucggauguuuuugaaaaagacaucacaguuucagccccgag	61	Contig752(-):176293-176354	3.6
Contig84_12762	cauggaaguuggaaugcacuuaa	23	Contig84_12762	uagcggauuccgacuuccauuaaugaugguauuuauugugucauggaaguuggaaugcacuuaa	64	Contig84(+):682649-682713	21.7
Contig1234_41404	cccggucuagacgcuaaaacuu	22	Contig1234_41404	cccggucuagacgcuaaaacuuguaggacuugaguuguacuacaaguucuagcguguagaccgggcu	67	Contig1234(+):19075-19142	1.9
Contig433_29518	cgaacaucggacuuugugaca	21	Contig433_29518	gucagaaaguccgauguccgaacagcagaccauuugaugcaauauuagcauuaggucagcuguucgaacaucggacuuugugaca	85	Contig433(-):67589-67674	21.8
Contig44_7013	cgacucaucuugacucaau	19	Contig44_7013	ugagucaagaugagucgucauuaguaucuuuuugacucgacucaucuugacucaau	56	Contig44(+):835392-835448	1.6
Contig1480_42670	cggacggagaacugauaagggc	22	Contig1480_42670	ccuuaucauucuucugucggguugauaauaguuaaauuaccggacggagaacugauaagggc	62	Contig1480(-):54735-54797	11617.7
Contig376_28068	cggacggagaacugauaagggc	22	Contig376_28068	ccuuaucauucuucugucggguugauaauaguugaauuaccggacggagaacugauaagggc	62	Contig376(-):140375-140437	11617.6
Contig16168_47640	cgggauaagugaccacccucgggaa	25	Contig16168_47640	ccuggaagugauuaccgcugcuuugggcgugcaguggguguacgucgggauaagugaccacccucgggaa	70	Contig16168(-):7434-7504	1.3
Contig34802_49355	cgggucgaggucgggucgggucga	24	Contig34802_49355	gggucgaggucaggucgggucgaggucaggucgggucgaggucaggucgggucgaggucaggucgggucgaggucgggucgggucga	87	Contig34802(+):46305-46392	0.7
Contig901_38602	cguggagaguagucaaguuu	20	Contig901_38602	cguggagaguagucaaguuuuaaaacuugacuacucuccaauuc	44	Contig901(-):893710-893754	11.6
Contig223_22391	cuaaguacuggugccguuaggag	23	Contig223_22391	cuaaguacuggugccguuaggagugauuugaaaucuccugcagcucgagugcuuauca	58	Contig223(-):1072649-1072707	150556
Contig223_22393	cuaaguagugaugaaguggcugc	23	Contig223_22393	cuaaguagugaugaaguggcugcuaguuuuuccuucaagcaccuacgcauuccugcuuaaaa	62	Contig223(-):1085710-1085772	4191.3
Contig1635_43159	cuagcuuuucggaugaucgguug	23	Contig1635_43159	uccgauguccgaacagcugaccauuuguuucaaugcuagcuuuucggaugaucgguug	58	Contig1635(+):5614-5672	1
Contig318_26207	cucaaagaaaggcccauguaugaaa	25	Contig318_26207	cucaaagaaaggcccauguaugaaauuagcgaauuucacaacauacuggccuaucgacugaagag	65	Contig318(+):15160-15225	1.7
Contig184_20163	cucuguuauuccggaccagcga	22	Contig184_20163	cucuguuauuccggaccagcgaguggauaaggcgcugguccggaauaccagaggu	55	Contig184(-):26799-26854	1
Contig137_17470	cuucgcccggaccuugaaa	19	Contig137_17470	auaggguuuggaacgcgaagagcaccgcaguugccgcgguguccacgcucuucgcccggaccuugaaa	68	Contig137(+):566384-566452	1.5
Contig41_6652	cuuggauucacagaaaaauaa	21	Contig41_6652	cuuggauucacagaaaaauaauacauuguuuugaucguuuuccuguguaucuaagcc	57	Contig41(+):148742-148799	4.5
Contig41_6650	cuuggauucacagaaaaauaa	21	Contig41_6650	cuuggauucacagaaaaauaauacauuguuuugaucauuuuccuguguauccaagcc	57	Contig41(+):148421-148478	4.4
Contig13_2170	cuuugguuauguagcuguaugauu	24	Contig13_2170	cuuugguuauguagcuguaugauuauuucgauuucauaaagcuauauuaccaaagca	57	Contig13(+):908052-908109	4.9
Contig170_19509	gaaaaguuaugucuauuggacu	22	Contig170_19509	ucaauuagucaugacuucuccuacuggaaggaaaaguuaugucuauuggacu	52	Contig170(+):717256-717308	5
Contig19452_48215	gaagagaagagcaguauu	18	Contig19452_48215	uaguuuuuuucuaaucaaaugaagagaagagcaguauu	38	Contig19452(+):234-272	0.3
Contig172_19643	gaagagaagagcaguauu	18	Contig172_19643	uaguuuuuuucuaaucaaaugaagagaagagcaguauu	38	Contig172(+):698350-698388	0.3
Contig838_35694	gaauagcuggcuauaagaugu	21	Contig838_35694	gaauagcuggcuauaagauguccacacacuaaacauaacguucaguguguaaacauccaguagucagcuguuccu	75	Contig838(+):123535-123610	5.6
Contig274_24262	gaccccacguugggcgcca	19	Contig274_24262	gaccccacguugggcgccaauuuaugcuauguuuggaagccaaaugcguuacuauuggugacuaguguuggggagcc	77	Contig274(+):106100-106177	1
Contig14_2779	gacuagauccuuacucgucug	21	Contig14_2779	gacgaguaggguuauagugcacgcuguugccugguucgugacuagauccuuacucgucug	60	Contig14(+):2745474-2745534	1.6
Contig1137_41053	gagggggaucuggaggggggucc	23	Contig1137_41053	gagggggaucuggagggggguccugcccucucauuggccaaucauaccccuccucuuaccccccccca	68	Contig1137(-):52939-53007	5.1
Contig100_13904	gagggggaucuggaggggggucc	23	Contig100_13904	gagggggaucuggagggggguccugcccucucauuggccaaucauaccccuccucuuaccccccca	66	Contig100(+):736373-736439	5.1
Contig515_31395	gagggggaucuggaggggggucc	23	Contig515_31395	gagggggaucuggagggggguccugcccucucauugccaaucauuacccuccucuuacccccccca	66	Contig515(-):13279-13345	5.1
Contig31_5356	gagggggaucuggaggggggucc	23	Contig31_5356	gagggggaucuggagggggguccugcccucucauuggccaaucauaccccuccucuuaccccccca	66	Contig31(+):2673857-2673923	5
Contig3215_44693	gaggguggggcuggcuagc	19	Contig3215_44693	gaggguggggcuggcuagcuuggacgccaugcuguuucacucgcccuacu	50	Contig3215(-):432-482	1.2
Contig482_30551	gauccuacugcuccgacca	19	Contig482_30551	guuggaaagcgguuggaaagcuggaacugauaacaucuccauaugauccuacugcuccgacca	63	Contig482(+):668525-668588	1.2
Contig4003_45147	gaugggugaccggucgcaguc	21	Contig4003_45147	ucauggccgccucaaacccgucagcgcgcugcgacgugcagucggugcgucgucggaugggugaccggucgcaguc	76	Contig4003(+):5372-5448	1.6
Contig4003_45148	gaugggugaccggucgcaguc	21	Contig4003_45148	gaugggugaccggucgcagucggaucacugcgugcugcugaugguguucaugcgguggcuggccgcacgcagucacggcca	81	Contig4003(+):5427-5508	1.5
Contig4410_45642	gauuuuuagagccuuaug	18	Contig4410_45642	gauuuuuagagccuuauggcaauggucaaaacgcagacacccuaacaaaggcuuacguuggauuaa	66	Contig4410(+):139603-139669	18.8
Contig4410_45746	gauuuuuagagccuuaug	18	Contig4410_45746	gauuuuuagagccuuauggcaauggucaaaacgcagacacccuaacaaaggcuuacguuggauuaa	66	Contig4410(+):203419-203485	18.8
Contig601_33213	gcacaugucauugccgggaccccac	25	Contig601_33213	ggaggcuggcgaugagaauaacugcugcauaccggaccauauccaaggaugcagcacaugucauugccgggaccccac	78	Contig601(+):217756-217834	5.3
Contig162_18991	gcacaugucauugccgggaccccac	25	Contig162_18991	ggaggcuggcgaugagaauaacugcugcauaccggaccauauccaaggaugcagcacaugucauugccgggaccccac	78	Contig162(+):162309-162387	5.3
Contig13_2233	gcauggauaaugggaguggaa	21	Contig13_2233	uguuguucagucgauuuggcauggauaaugggaguggaa	39	Contig13(+):1813947-1813986	0.6
Contig161_18986	gcgaugguguagaugcggcau	21	Contig161_18986	gcuggacucgcguucgccuaguucggcgaugguguagaugcggcau	46	Contig161(-):1498553-1498599	0.9
Contig98_13862	gcgccccccaccauccgaca	20	Contig98_13862	uuggauggugcgaacacggugcgccccccaccauccgaca	40	Contig98(-):1009507-1009547	1.2
Contig33_5636	gcuggagcugucucggggaa	20	Contig33_5636	gcuggagcugucucggggaacgacggugcgagagagcguccaaggg	46	Contig33(+):23106-23152	0.3
Contig13_2250	gcuuguucauuucgguugcuuu	22	Contig13_2250	gcuuguucauuucgguugcuuuugcuuacguaauagaagguagacgcauacaauggugagugaggcca	68	Contig13(+):2542487-2542555	0.2
Contig1757_43287	ggacuucuggaggaggagcuagagg	25	Contig1757_43287	ucaaccaccccuuacagaaggaugagggacuucuggaggaggagcuagagg	51	Contig1757(+):3174-3225	1.2
Contig1993_43829	ggaucggccuugcugcgggg	20	Contig1993_43829	ucagccuugggccucccacggaucggccuugcugcgggg	39	Contig1993(+):12259-12298	0.1
Contig4410_45601	gggcacugggaugacaac	18	Contig4410_45601	uuaccaacuuagugccaaucuggaucccagugucugggcacugggaugacaac	53	Contig4410(+):119485-119538	3
Contig144_18282	ggucaaaauugcgagaaauuga	22	Contig144_18282	ggucaaaauugcgagaaauugaaaaaaggaaaauucuucgauauuugaagagcuguaucucgcaaacgguugggcuu	77	Contig144(+):559394-559471	0.4
Contig681_34076	ggugauucaccacggaguuauu	22	Contig681_34076	ggugauucaccacggaguuauucauacuuguucaauaauacugugaugaaucacaaa	57	Contig681(+):169961-170018	4
Contig71_11258	guaacuccgaaccaccguuggc	22	Contig71_11258	guaacuccgaaccaccguuggcgaguugauugaggccagcggugguggagcuaccc	56	Contig71(-):1491725-1491781	0.3
Contig681_34104	gucgagacuguugugacuaua	21	Contig681_34104	gucgagacuguugugacuauaaauuuuuuaauguauagcacagcuggcuugauuaua	57	Contig681(+):190640-190697	71.3
Contig78_11894	gucuggaugucacguucuucuu	22	Contig78_11894	gucuggaugucacguucuucuuaguucuuaaguccuucuuagucaagaagaacgugacauccagauag	68	Contig78(-):1330157-1330225	5.1
Contig13_2633	gugaauaucugacaaaagcccc	22	Contig13_2633	gugaauaucugacaaaagccccuggaaauaauaauugugguuucugacagauguuuuccu	60	Contig13(-):5287004-5287064	19569.5
Contig136_17327	gugcugcuucauaaggaacuau	22	Contig136_17327	aguugcuuaugaaucaacacacaccaauuagucauugcaucagugugugcugcuucauaaggaacuau	68	Contig136(+):133350-133418	1.1
Contig104_14419	gugcugcuucauaaggaacuau	22	Contig104_14419	aguugcuuaugaagcaacacauaccgauuagucauugcaucagugugugcugcuucauaaggaacuau	68	Contig104(+):587698-587766	1.1
Contig136_17328	gugcugcuucauaaggaacuau	22	Contig136_17328	gugcugcuucauaaggaacuaugugaauaacugugacuaaacgugacuaaucucgucuugucuugacuaaccgguguacgccuagccuuaugaagcaacacac	103	Contig136(+):133396-133499	1
Contig137_17743	gugggucuucuggugccaaagu	22	Contig137_17743	cuuggcacuugaagaauucacagauuaauauugaaaucgugggucuucuggugccaaagu	60	Contig137(-):2575022-2575082	1936
Contig64_9603	gugguguggacccaucauguggcu	24	Contig64_9603	gugguguggacccaucauguggcucugcuauacaugauguggccaaaguggaccc	55	Contig64(-):234811-234866	1.4
Contig205_21509	guugugcgcugacagucgcggag	23	Contig205_21509	guugugcgcugacagucgcggaggcagccgcagcaugguguuggugaccggaaggcgggucggcggc	67	Contig205(-):212518-212585	32.7
Contig207_21513	guugugcgcugacagucgcggag	23	Contig207_21513	guugugcgcugacagucgcggaggcagccgcagcaugguguggugaccggaaggcgggucggcggcggggg	71	Contig207(-):3220-3291	1.1
Contig0_284	uaaagauuuguacuucccuguaa	23	Contig0_284	uaaagauuuguacuucccuguaaaauacagugaaauacaagucguuacu	49	Contig0(+):6070581-6070630	4.9
Contig544_32115	uaaagcuagaugaagguguuca	22	Contig544_32115	agcacuuucaacuggcuuguuacagugauuucagauuguaaagcuagaugaagguguuca	60	Contig544(+):182920-182980	5.4
Contig1092_40842	uaaaucucgcuuagccuca	19	Contig1092_40842	agugcugaugcuugauuuagaauaagcagcuuauauaaaucucgcuuagccuca	54	Contig1092(-):307129-307183	24.7
Contig317_26003	uaaauucaacaugagccacuga	22	Contig317_26003	cguggcucaugagguguuuuuuauuuaugucauauuaaauucaacaugagccacuga	57	Contig317(+):915308-915365	64.7
Contig681_34089	uaacacgaccaauuugauuucaa	23	Contig681_34089	gaagucaagucggaugagguuauaauauuaugaauguauaacacgaccaauuugauuucaa	61	Contig681(+):183666-183727	1.7
Contig681_34073	uaacagcuguacaugaggagga	22	Contig681_34073	cuucucauguucaugcugguacauuauuuuggaauuuaacagcuguacaugaggagga	58	Contig681(+):168353-168411	76
Contig681_34081	uaacagcuguacaugaggagga	22	Contig681_34081	cuucuuauguucaugcugguacauuauuuuggaauuguaacagcuguacaugaggagga	59	Contig681(+):174412-174471	1.3
Contig31041_49143	uaacccaaccaauuugauuuca	22	Contig31041_49143	aagucaagucggaugugguuauaauauuaugaauguauaacccaaccaauuugauuuca	59	Contig31041(+):215-274	31
Contig681_34087	uaacccaaccaauuugauuuca	22	Contig681_34087	aagucaagucggaugugguuauaauaauuauuaugaauguauaacccaaccaauuugauuuca	63	Contig681(+):182685-182748	30.9
Contig157_18595	uaaccguuacccucccaggaga	22	Contig157_18595	ucuuggagaguagguggguauguguugaaauuucauaaccguuacccucccaggaga	57	Contig157(+):2612775-2612832	4.5
Contig681_34105	uaacguccgucuugauuuca	20	Contig681_34105	aagucaagucugagcgaugguuauaauauucugaauguauaacguccgucuugauuuca	59	Contig681(+):191673-191732	1.9
Contig1092_40299	uaagagcaguuacccaucuuggcac	25	Contig1092_40299	gccaagcuuaugguuuauugcuuuuuccuuggcucgagucucauauaagagcaguuacccaucuuggcac	70	Contig1092(+):309979-310049	4.1
Contig218_22062	uaaggggucccuuccaagaaa	21	Contig218_22062	ucuuggaagagaaccuuuuuguugucaaauuucauaaggggucccuuccaagaaa	55	Contig218(-):1697-1752	4.7
Contig223_22395	uaaguaguagugccguagcga	21	Contig223_22395	uaaguaguagugccguagcgaauuuuuuucuguuuaucgcuacucacuccugcuuuaug	59	Contig223(-):1087849-1087908	303260
Contig170_19515	uaauaucaauuacaacuccuccu	23	Contig170_19515	gaggaguuguuuuugguauugucaaguaaauacauaaaggauaauaucaauuacaacuccuccu	64	Contig170(+):718955-719019	77.1
Contig170_19535	uaauaucauugguagcucuaag	22	Contig170_19535	uggaguuaccaugauuauuaauuguaauagaucauuaauaucauugguagcucuaag	57	Contig170(+):737522-737579	97.7
Contig681_34099	uaauauccgacuugauuucaaa	22	Contig681_34099	gaagucaagucggaugauuauaauauuuugaauguauaauauccgacuugauuucaaa	58	Contig681(+):187610-187668	32.8
Contig681_34107	uaauauccgacuugauuucaaa	22	Contig681_34107	gaagucaagucggaugauuauaauauuuugaauguauaauauccgacuugauuucaaa	58	Contig681(+):192760-192818	32.8
Contig901_37945	uaauugaacuuuucuucuua	20	Contig901_37945	uaauugaacuuuucuucuuauugaagaaguugcaauugua	40	Contig901(-):408655-408695	3.6
Contig838_35689	uaauuugacccucggcauuggau	23	Contig838_35689	cuaaugccaagcgacaaauuaaucaagauuaauuuaauuugacccucggcauuggau	57	Contig838(+):94713-94770	3.9
Contig8_1958	uaauuuguuauguuggcgaagug	23	Contig8_1958	uaauuuguuauguuggcgaaguggaacuauccaacuugggucuccccacuauuaaaagccauacgcuaaauaaauaaauaaau	83	Contig8(+):5897274-5897357	1.1
Contig170_19513	uacaaagguuaaauugggcauu	22	Contig170_19513	ugcucaauuuuuccuuuauauccauugagucagugauacaaagguuaaauugggcauu	58	Contig170(+):718782-718840	107.5
Contig15_2873	uacagguccagcaggcggugcu	22	Contig15_2873	cgcccccuaaggauuguagcggcuaggcauaucucagcugaagagauaugccguagaaucuuacagguccagcaggcggugcu	83	Contig15(+):251147-251230	4.8
Contig901_36237	uacgcacccuacacaacua	19	Contig901_36237	guugguggcgaugguuuuaugcuacgcacccuacacaacua	41	Contig901(+):210107-210148	66.8
Contig216_21941	uacggggauucccuuccaagaaa	23	Contig216_21941	ucuuggaagagaaccuuuuuauguugucaaauuucauacggggauucccuuccaagaaa	59	Contig216(+):8874-8933	1
Contig25_4516	uacuuggucgauuugugugugcu	23	Contig25_4516	uacuuggucgauuugugugugcugcacagcaugcugauggcuuaaucauugguagcacgcuguggcagcacaccaaaucgaccucgugug	90	Contig25(+):948423-948513	5.7
Contig25_4759	uacuuggucgauuugugugugcu	23	Contig25_4759	uacuuggucgauuugugugugcuuaaucauugguagcacgcugugcagcacaccaaaucgaccucgugug	70	Contig25(-):955340-955410	5.6
Contig216_21943	uagaauggucccuuccaagaaa	22	Contig216_21943	ucuuggaagagaacguuuuuauguugucagauuucauagaauggucccuuccaagaaa	58	Contig216(+):9854-9912	37.8
Contig681_34046	uagagcuccaucugcgaucagugc	24	Contig681_34046	uagagcuccaucugcgaucagugcugauuugaaugucauuggucgcaguggagcuuucaa	60	Contig681(+):136551-136611	166.1
Contig681_34044	uagagcuccaucugcgaucagugc	24	Contig681_34044	uagagcuccaucugcgaucagugcugauuugaauuucauugaucgcaguggagcuuucaa	60	Contig681(+):127008-127068	5.4
Contig79_12099	uagauucaaguggaagaggaaagag	25	Contig79_12099	uagauucaaguggaagaggaaagagaaguucaaucuuugaagaaguccugaagcuucugcagcucuaucauuuuuuucacuuccaaucuu	90	Contig79(-):425559-425649	27.1
Contig31041_49145	uagcaccacaguuuugauuaca	22	Contig31041_49145	uagucaagacuguugugaguauaaucuuuugaauguauagcaccacaguuuugauuaca	59	Contig31041(+):357-416	80.3
Contig681_34050	uaggaacguacuuuaccuuuuuc	23	Contig681_34050	uaggaacguacuuuaccuuuuuccaauugaaaggaaaaggauuguccguuccuacu	56	Contig681(+):141383-141439	44.2
Contig170_19512	uaggaauggaccuggcuuuguuc	23	Contig170_19512	uaggaauggaccuggcuuuguuccaacagcgagaaaaagcacgaucuauuccuacu	56	Contig170(+):717404-717460	1062.2
Contig23562_48599	uagggaagucaugacucgauacaa	24	Contig23562_48599	uagggaagucaugacucgauacaaaaucauuauugaucauuuuuguaaugauagagaauuggcaacuucuuuaca	75	Contig23562(-):182-257	3.1
Contig266_24097	uagggaagucaugacucgauacaa	24	Contig266_24097	uagggaagucaugacucgauacaaaaucauuauugaucauuuuuguaaugauagagaauuggcaacuucuuuaca	75	Contig266(-):983622-983697	3.1
Contig30_5165	uaggucauggagagggcucugcuga	25	Contig30_5165	agcuggaaugccuuuucacugucuucaguccagguuaugggugaguuuccuuucaccuuguccuuuaguaggucauggagagggcucugcuga	93	Contig30(+):5577082-5577175	67
Contig681_34092	uagucaagacuguugugaguau	22	Contig681_34092	uagucaagacuguugugaguauaauauuuugaauauuccacagcaguuuugauuaca	57	Contig681(+):183809-183866	46.7
Contig681_34102	uagucaagacuguugugaguau	22	Contig681_34102	uagucaagacuguugugaguauaauauuuugaauauuccaccgaguuuugauuaca	56	Contig681(+):189060-189116	4.9
Contig219_22105	uaguguuacagugcaaggagua	22	Contig219_22105	cgucuugcauuguaacacugggagaaaaagacuucuuaguguuacagugcaaggagua	58	Contig219(+):1354886-1354944	464.5
Contig681_34065	uauaggcuuuacauaagaaguag	23	Contig681_34065	ucuucuuauguuaaugcugauacaguauuuuugauauguauaggcuuuacauaagaaguag	61	Contig681(+):161077-161138	0.6
Contig20_4288	uaucacagccacuuugaugaacu	23	Contig20_4288	cgucaaaauggcugugaguuaugcucuauugucauaucacagccacuuugaugaacu	57	Contig20(-):4307352-4307409	5.1
Contig20_4286	uaucacagccauuuuugacguacc	24	Contig20_4286	acgucaaaaugguugugaaaugcguguaacugaccauaucacagccauuuuugacguacc	60	Contig20(-):4303990-4304050	163640
Contig4_1542	uaucacagugauuuuucauuucg	23	Contig4_1542	auaugaaagagcacugugaaauuguguccaaaucuauuaucacagugauuuuucauuucg	60	Contig4(-):467000-467060	308.7
Contig371_27860	uaucaggcugaccuugucgagauga	25	Contig371_27860	uuccuacaaggaugguuacugugaaaggucuugaugaucucuaucaggcugaccuugucgagauga	66	Contig371(-):479343-479409	4.8
Contig41_6659	uaucaggcugaccuugucgagauga	25	Contig41_6659	uuccuacaaggaugguuacugugaaaggucuugaugaucucuaucaggcugaccuugucgagauga	66	Contig41(+):178077-178143	4.8
Contig485_30665	uaucaggcugaccuugucgagauga	25	Contig485_30665	uuccuacaaggaugguuacugugaaaggucuugaugaucucuaucaggcugaccuugucgagauga	66	Contig485(+):498792-498858	4.8
Contig681_34063	uaucugugggucauaaggagaag	23	Contig681_34063	ucuccuuaugcucauuuugguacaucauuuucaaauuguaucugugggucauaaggagaag	61	Contig681(+):160128-160189	5.2
Contig120_16062	uaugugggauuggcugcaguaguga	25	Contig120_16062	uaugugggauuggcugcaguagugaagcugccacagccggauucaaacaaacc	53	Contig120(+):52215-52268	0.1
Contig30313_49093	uauguugcaacgaccuugacg	21	Contig30313_49093	uauguugcaacgaccuugacgguguaagucuccagaggucgcucgccagcuggagaaggucguuggagugucug	74	Contig30313(-):2459-2533	1.1
Contig36_6198	uauucuacuuacaguaccauauc	23	Contig36_6198	uaugagguggguagagaucucuaauaaccaacaguaguuauucuacuuacaguaccauauc	61	Contig36(-):809730-809791	9.7
Contig41_6754	uauuuuucugugaauccaagcc	22	Contig41_6754	cuuggauacacaggaaaaugaucaaaacaauguauuauuuuucugugaauccaagcc	57	Contig41(-):148419-148476	27398.9
Contig41_6756	uauuuuucugugaauccaagcc	22	Contig41_6756	cuuagauacacaggaaaacgaucaaaacaauguauuauuuuucugugaauccaagcc	57	Contig41(-):148740-148797	27230.9
Contig35303_49398	ucaagcuccauccgcgaucagug	23	Contig35303_49398	ucaagcuccauccgcgaucagugcugauuuaaaugucauuggucacaguggagcuuuuaag	61	Contig35303(+):5987-6048	29.7
Contig681_34093	ucaaggccggcgugacuccca	21	Contig681_34093	ggagucaauucuguuguugauauaacgacugaaauguauaucaaggccggcgugacuccca	61	Contig681(+):184299-184360	3.9
Contig216_21937	ucacacccccaugcgccacuga	22	Contig216_21937	gguggcucaugggguguuuuuauuauuguuauaaucacacccccaugcgccacuga	56	Contig216(+):3414-3470	5.3
Contig216_21931	ucacacccccaugcgccacuga	22	Contig216_21931	gguggcucaugggugguuuuuauuauuguuauaaucacacccccaugcgccacuga	56	Contig216(+):2026-2082	5.3
Contig157_18591	ucacagcaccaugagccacuga	22	Contig157_18591	cguggcucaugggguuguuuuuauuauuguuauaaucacagcaccaugagccacuga	57	Contig157(+):2608543-2608600	194.5
Contig157_18593	ucacagcuccaugcgccacugaag	24	Contig157_18593	uggcucauggggugguuuuuauuauugucauaaucacagcuccaugcgccacugaag	57	Contig157(+):2608859-2608916	5.2
Contig170_19524	ucaccaucugcucugcuaaua	21	Contig170_19524	ucaccaucugcucugcuaauaacucucguuauuuauuggcauaacaaaugguuucu	56	Contig170(+):730208-730264	1220.2
Contig170_19528	ucaccaucugcucugcuaaua	21	Contig170_19528	ucaccaucugcucugcuaauaacucucguuauuuauuggcauaacaaaugguuacu	56	Contig170(+):730822-730878	2.8
Contig544_32113	ucaccgggcacuuacuaccaacu	23	Contig544_32113	ugaugguaacuggucggucgauguugaaaauuaaauaauugcaucaccgggcacuuacuaccaacu	66	Contig544(+):182630-182696	345.9
Contig0_421	ucagccugcaguuagaacugua	22	Contig0_421	aguucuaacugcaggcugggacugugaggggcucagccugcaguuagaacugua	54	Contig0(+):9356921-9356975	19.5
Contig317_26012	ucagucaucaaguuccuaaca	21	Contig317_26012	auugguacuugcuugacugugaguuuguuuacuaucucagucaucaaguuccuaaca	57	Contig317(+):918458-918515	17.3
Contig157_18597	ucaguuagacaaguaccugauca	23	Contig157_18597	gcaggguacuuguuugacuagagaguuuauuuacuaucucaguuagacaaguaccugauca	61	Contig157(+):2612939-2613000	5.4
Contig911_38805	uccacgauccacccucuacccg	22	Contig911_38805	auugguuacuggauaguagaugguuuaucauagcugauacaacauccacaauaauagagcauccacgauccacccucuacccg	83	Contig911(+):1212-1295	0.1
Contig102_14388	uccauggacaguuguagggcuc	22	Contig102_14388	gaugcaauuggucgauugcgagacccccaugacgccugcugggcggcuuccugguccauggacaguuguagggcuc	76	Contig102(-):1059135-1059211	0.6
Contig558_32715	uccccguccaggcacaauuuuu	22	Contig558_32715	aguugugccuguacgaggaaucgcaccccguaccuuugagagguacuggguucgauuccccguccaggcacaauuuuu	78	Contig558(+):110620-110698	17.4
Contig157_18530	ucccugagacccuaauuuguga	22	Contig157_18530	ucccugagacccuaauuugugaaguauacugugucacaaauugggcaaucaggccu	56	Contig157(+):854533-854589	4038.9
Contig674_33975	ucgaacaucggacuuccugac	21	Contig674_33975	cacaaaguucgauguccgaacagcugaccauuugauucaaugaugcuguucgaacaucggacuuccugac	70	Contig674(+):136765-136835	5.8
Contig20_4212	ucgcaacacgccgagcucagcug	23	Contig20_4212	gucgggcucggcgugcggcggaaagcacuggcacucggccagcugacucaggcacucgcaacacgccgagcucagcug	78	Contig20(-):1604299-1604377	5.7
Contig219_22103	ucgccaugucacuugauaccca	22	Contig219_22103	aguaccaagugacauggaguguucauuugcuucuguauacucgccaugucacuugauaccca	62	Contig219(+):1354558-1354620	698.3
Contig277_24481	ucgccucccgccacugugacgu	22	Contig277_24481	gucagccgguggcggccaccaacggcaauucgucgccucccgccacugugacgu	54	Contig277(+):211272-211326	0.8
Contig20_4250	ucggacauuggacuuucugaca	22	Contig20_4250	ucagaaagucugauguccgaugucaaauggucagcugcucggacauuggacuuucugaca	60	Contig20(-):2586648-2586708	5.4
Contig117_15916	ucuaggagaggcugugcgaga	21	Contig117_15916	ucuaggagaggcugugcgagagagauggauaaucucucccaccacgcuuccccuccagccg	61	Contig117(+):661497-661558	0.9
Contig371_27840	ucuaggagaggcugugcgaga	21	Contig371_27840	ucuaggagaggcugugcgagagagauggauaaucugucccaccacgcuuccccuccagccg	61	Contig371(+):597100-597161	0.3
Contig20_4264	ucugaaccucaucauuugaaa	21	Contig20_4264	ucaaaugaugacgcucauacgauccugcaaacguauugucugaaccucaucauuugaaa	59	Contig20(-):3837661-3837720	5.4
Contig329_26662	ucugaaccucaucauuugaaa	21	Contig329_26662	ucaaaugaugacgcucaaacgauccugcaaccguacugucugaaccucaucauuugaaa	59	Contig329(-):161116-161175	5.2
Contig799_35470	ucugaaccucaucauuugaaa	21	Contig799_35470	ucaaaugaugacgcucagaugauccuacaagaguauugucugaaccucaucauuugaaa	59	Contig799(-):8545-8604	5.1
Contig482_30555	ucugaaccucaucauuugaaa	21	Contig482_30555	uuaaaugaugacguucaggcaauacgguugcaggauuaucugaaccucaucauuugaaa	59	Contig482(+):992877-992936	4.6
Contig51_8011	ucugagugugcugcuucauaa	21	Contig51_8011	augaagcaacacacaccgauuagucauugcaucugagugugcugcuucauaa	52	Contig51(+):18422-18474	5.5
Contig41_6768	ucugagugugcugcuucauaa	21	Contig41_6768	augaagcuaaucacaccgauuagucauugaaucugagugugcugcuucauaa	52	Contig41(-):514543-514595	5.4
Contig1566_42860	ucugagugugcugcuucauaa	21	Contig1566_42860	augaagcaacacacaccgauuagucauugcaucugagugugcugcuucauaa	52	Contig1566(-):984-1036	5.2
Contig170_19530	ucugaucggggucugagauugu	22	Contig170_19530	ucugaucggggucugagauuguggaaaacaauagcagacuccaaucacuacca	53	Contig170(+):732148-732201	5
Contig350_27519	ucuuggcacuugaagaauucacag	24	Contig350_27519	ucuuggcacuugaagaauucacagauuaaaauugaaaucgugggucuucugguggcaaagug	62	Contig350(-):879929-879991	2.5
Contig2039_43930	ucuuguagcuccuccaccgcaucug	25	Contig2039_43930	ucuuguagcuccuccaccgcaucuggggaugucucuucagugggcaucucugccucguugguuggcguuccugguggaucaguuggcauuguug	94	Contig2039(+):6980-7074	20.6
Contig13_2165	ucuuugguaugcuagcugaag	21	Contig13_2165	ucuuugguaugcuagcugaaggcuguuuugaauguuccuaaagcuaguauaccaaaguca	60	Contig13(+):904985-905045	9.2
Contig13_2172	ucuuuggugauguaagcuguau	22	Contig13_2172	ucuuuggugauguaagcuguaugaguuauuuagcacaucauaaagcuacauuaccgaagu	60	Contig13(+):908176-908236	5.1
Contig4410_45315	ugaaaagugugugguucugauuc	23	Contig4410_45315	auuacucuuuggcuauuuggcugaaaagugugugguucugauuc	44	Contig4410(+):15988-16032	1.4
Contig110_15015	ugaaccuuuuggaacaaacug	21	Contig110_15015	uguacacugauaagguuucucauuugugugaguacgcauauggauauuuaaauugcuagagugagugaaccuuuuggaacaaacug	86	Contig110(+):931173-931259	6427.7
Contig398_28516	ugaagcagcacccaccgauuaguc	24	Contig398_28516	ugaagcagcacccaccgauuagucauugcaucggcgugugcugcuucaua	50	Contig398(+):61749-61799	5.7
Contig255_23599	ugaagcagcacccaccgauuaguc	24	Contig255_23599	ugaagcagcacccaccgauuagucauugcaucgguuugugcugcuucaua	50	Contig255(-):846127-846177	5.7
Contig157_18590	ugacaaccaucauaucagcugu	22	Contig157_18590	aguugguauguuguauugucaugcauuucaauuccaugacaaccaucauaucagcugu	58	Contig157(+):2603734-2603792	241.6
Contig681_34083	ugacacucugaugaaucacaaau	23	Contig681_34083	uugugauucaccagggaguuauucauacuuuuucaaugacacucugaugaaucacaaau	59	Contig681(+):177320-177379	0.7
Contig3811_45063	ugaccacgggaaguauuuacauuuu	25	Contig3811_45063	ugaccacgggaaguauuuacauuuuugaugcgacuguacucggccuuggcaaa	53	Contig3811(-):12014-12067	1
Contig544_32103	ugacuagaccuaauacucgcu	21	Contig544_32103	cggguauugaucuauuacacgaguuuuugauuugacgugacuagaccuaauacucgcu	58	Contig544(+):177645-177703	3.4
Contig14_2777	ugacuagauccacacucaaca	21	Contig14_2777	uugggugggggucuaguguacauucauucauaauuugugacuagauccacacucaaca	58	Contig14(+):2744356-2744414	5
Contig61_8791	ugacuagaucgugacuggacgcaa	24	Contig61_8791	ucagucccggucuagugacaaauugacgacuuugugacuagaucgugacuggacgcaa	58	Contig61(+):411164-411222	1136.3
Contig854_35845	ugacugucaacuggugaugugg	22	Contig854_35845	ugacugucaacuggugauguggggucuaugccauaauacuccaauaauuacuguuuacagucacc	65	Contig854(-):348954-349019	1.6
Contig170_19522	ugagaccauaauguugauuacu	22	Contig170_19522	ugagaccauaauguugauuacuugacauauuuaauauuguuaaucucauuguuggucuca	60	Contig170(+):730043-730103	887.9
Contig170_19526	ugagaccauaauguugauuacu	22	Contig170_19526	ugagaccauaauguugauuacuugacauauuuaauauugguaaucucauuguuggucucaag	62	Contig170(+):730658-730720	472.6
Contig33455_49262	ugagauuuuucaucaauugcau	22	Contig33455_49262	gcaauggaugaaaaacccccacuaugaauaguugagauuuuucaucaauugcau	54	Contig33455(-):1709-1763	5.6
Contig111_15198	ugagcgacuaugugaaguacug	22	Contig111_15198	guaauucacguaguugcuuaugaaguaacacacaccgauuagucauugcaucgguguguguugcuucaugagcgacuaugugaaguacug	90	Contig111(-):941444-941534	5.9
Contig342_26837	ugagcgacuaugugaaguacug	22	Contig342_26837	guaauucacauagcugcucaugaagcagcacacaccgaugcaaugacuaaucgguguguguugcuccaugagcgacuaugugaaguacug	90	Contig342(+):319287-319377	5.9
Contig644_33756	ugagcgacuaugugaaguacug	22	Contig644_33756	auaauucacauaguugcuuaugaagcagcacacaccgauggaaggacuaaucagcguguguugcuucaugagcgacuaugugaaguacug	90	Contig644(-):27786-27876	5.6
Contig88_13069	ugagcgacuaugugaaguacug	22	Contig88_13069	guaauucacauaguugcuuaugaaacagcacauaccggugcgaugacuaaucgguguguguuauuucaugagcgacuaugugaaguacug	90	Contig88(+):2639056-2639146	5.6
Contig294_25616	ugagugaaguagggcuggaaugauc	25	Contig294_25616	ccaugauccaaauuuguugaaauugagcagaaguuggugagugaaguagggcuggaaugauc	62	Contig294(-):191096-191158	4.4
Contig870_35921	ugagugaaguagggcuggaaugauc	25	Contig870_35921	ccaugauccaaauuuguugaaauugagcagaaguuggugagugaaguagggcuggaaugauc	62	Contig870(+):3012-3074	4.4
Contig681_34086	ugauagguauuacauuaaucuca	23	Contig681_34086	ugauagguauuacauuaaucucaguuugugauuccugagauugugugauacauaucguu	59	Contig681(+):179703-179762	4.8
Contig123_17033	ugauugauuucugugugcugcac	23	Contig123_17033	ugauugauuucugugugcugcacagcaugauaccaugcagcaugcugcaugguaucaugcugugcaggacacaaaaauauaccaaa	86	Contig123(-):2884551-2884637	5.8
Contig86_12916	ugccgccggcugcagcagcucg	22	Contig86_12916	ugccgccggcugcagcagcucgggccgcagccaccaccggguugcuguugacggcugcagc	61	Contig86(+):747283-747344	2.2
Contig1993_43843	ugcggggccuggaggacugac	21	Contig1993_43843	ugcggggccuggaggacugacguggagaagguucuugugacuacagcaguuaacaagagucgagucggaucuagacccuagaga	84	Contig1993(-):13515-13599	0.5
Contig1993_43844	ugcggggccuggaggacugac	21	Contig1993_43844	cagagcucuuuggugguaguagcaaaucucaugcggggccuggaggacugac	52	Contig1993(-):13578-13630	0.4
Contig8_1896	ugcucugggcucuguuggcauua	23	Contig8_1896	ugcucugggcucuguuggcauuauuggaccuaauuuuuuuuuaaagagaacgggcccacaguuag	65	Contig8(+):3375701-3375766	4.2
Contig264_23938	ugcucugugaucggucuagcguc	23	Contig264_23938	ugcucugugaucggucuagcgucaugcguugaaaaauugcgucuuugacgccggaccaaucaaaggguugu	71	Contig264(+):828439-828510	5.1
Contig38_6487	ugcuucauagggaacuauguga	22	Contig38_6487	acauaguuguuuaugaagcaacacacacagauuagucauugcaucagugugugcugcuucauagggaacuauguga	76	Contig38(+):361659-361735	5.8
Contig554_32568	uggagagugcugguguaaggggaau	25	Contig554_32568	ucuucuuggauaucaguaaggcauuugauacagugaaucauagucugcuguuucacaagcuggagagugcugguguaaggggaau	85	Contig554(-):697948-698033	4.4
Contig168_19441	uggagcugugcagauucucaagugg	25	Contig168_19441	uggagcugugcagauucucaaguggaaaggggguggcgucugauagcagcaacagcagcagguagggucgguccagcccacg	82	Contig168(-):1093639-1093721	0.9
Contig323_26398	uggaggugaguaucguaggauga	23	Contig323_26398	uggaggugaguaucguaggaugaaggaugucuaucgcgauacuuuucucuuccacc	56	Contig323(+):574595-574651	4.7
Contig170_19532	uggaguuaccaugauuauuaau	22	Contig170_19532	uggaguuaccaugauuauuaauuguaauagaucauuaauaucauugguagcuccaagcaa	60	Contig170(+):736807-736867	31.8
Contig161_18989	uggccaggcccugagugaagug	22	Contig161_18989	uggccaggcccugagugaagugaaccaacgcuuaggcguauguggccagg	50	Contig161(-):1710200-1710250	4.4
Contig90_13275	uggcucccuggcucgaaaugca	22	Contig90_13275	cauuucgagccagggagccgucagcucgaguaggagccguggcucccuggcucgaaaugca	61	Contig90(+):470875-470936	0.6
Contig7758_46488	uggcugaggagugcaugcg	19	Contig7758_46488	cguggauccucgcggcggauguggcuaacacuuggcugaggagugcaugcg	51	Contig7758(-):6106-6157	5
Contig317_26014	ugggacucaugggugcucuucau	23	Contig317_26014	ugggacucaugggugcucuucauuauugucauaaaugagaucagccaugaguuccuga	58	Contig317(+):919219-919277	5.2
Contig317_26006	ugggacucaugggugcucuucau	23	Contig317_26006	ugggacucaugggugcucuucauuauugucauaaaugagaucagccaugaguuccuga	58	Contig317(+):915620-915678	5.2
Contig355_27710	ugggacuucuagcggcauaug	21	Contig355_27710	ugggacuucuagcggcauaugccaauuauuaucaaauagcaaugcccuuagaaaucccaaa	61	Contig355(-):476109-476170	1100.4
Contig34128_49324	ugggacuucuagcggcauaug	21	Contig34128_49324	ugggacuucuagcggcauaugccaauauuaucauaauaggcaaugccuuagaaaucccaaa	61	Contig34128(+):4231-4292	734.4
Contig167_19236	ugggcaacuaugugaaguacug	22	Contig167_19236	uaauucacaugguugcuuaugaagcaguacacaccguaaaauggcuaagcgauguguguugcuucaugggcaacuaugugaaguacug	88	Contig167(-):436845-436933	23.2
Contig108_14646	ugggcaacuaugugaaguacug	22	Contig108_14646	guaauucacauaguugcuuaugaagcaguacacaucgaugcaaugacuaaucgguguguguugcuucaugggcaacuaugugaaguacug	90	Contig108(-):179282-179372	5.8
Contig42_6857	ugggcugauguggauuugcugaga	24	Contig42_6857	ucgccaugacacagcaccuucaaugggcugauguggauuugcugaga	47	Contig42(+):3247938-3247985	0.7
Contig4_1539	uggguaauugauuugcuuuuga	22	Contig4_1539	uggguaauugauuugcuuuugagauuuaugaucaucucaaggcauucaauuaccuguc	58	Contig4(-):466160-466218	4.7
Contig35303_49400	ugguaacuaccagcacaaccuca	23	Contig35303_49400	ugguaacuaccagcacaaccucaguuugaaaucucugagguucucugauaguuaccguucu	61	Contig35303(+):11116-11177	21
Contig681_34060	ugguaacuaccagcacaaccuca	23	Contig681_34060	ugguaacuaccagcacaaccucaguuuaaaaucucugagguucucugauaguuaccguucu	61	Contig681(+):157048-157109	20.9
Contig65_9905	ugguaacuccacaccaccguuggc	24	Contig65_9905	ugguaacuccacaccaccguuggcaugucaauuauuggccaaugguuguggaguucccgc	60	Contig65(-):2431389-2431449	232925
Contig71_11259	ugguaacuccgaaccaccguuggc	24	Contig71_11259	ugguaacuccgaaccaccguuggcgaguugauugaggccagcggugguggagcuaccccu	60	Contig71(-):1494785-1494845	5.5
Contig681_34054	ugguaauuaucacaucaaacuca	23	Contig681_34054	ugguaauuaucacaucaaacucaguucauaaaaucugaguuugugugauagauaccacuc	60	Contig681(+):151870-151930	17
Contig457_29980	ugguauaguuuacaaacggcuagga	25	Contig457_29980	ugguauaguuuacaaacggcuaggacauugaacagcugugguauaagcagcugaaaugaggagccuauauauaggccgugccagc	85	Contig457(+):109680-109765	0.5
Contig681_34058	ugguauuuuucacaucaaacuca	23	Contig681_34058	ugguauuuuucacaucaaacucaguucauaaaaucugaguuugugugauagauaccaca	59	Contig681(+):154652-154711	5.4
Contig30_5120	uggucgauuuuguguguugcau	22	Contig30_5120	uggucgauuuuguguguugcauuaagcguaugcagcacccaaaaaucgaccaag	54	Contig30(+):1728592-1728646	2.2
Contig2511_44287	uguaaccacgguauguagaagg	22	Contig2511_44287	uguaaccacgguauguagaaggagauucuuuuucuauauaucgugguuguaac	53	Contig2511(-):2710-2763	1.8
Contig8_2121	uguaaccacgguauguagaagg	22	Contig8_2121	uguaaccacgguauguagaaggagauucuuuuucuauauaucgugguuguaac	53	Contig8(-):6175270-6175323	1.8
Contig13_2345	uguaggacuggaaccagguuguggg	25	Contig13_2345	uauggaucccaauuuaaaagugaaagaggcugaacagccucuaaucauuguaggacuggaaccagguuguggg	73	Contig13(+):5453292-5453365	4.4
Contig681_34077	uguaucuugugcaugggaugaa	22	Contig681_34077	caucucauguccaaguguauacauuauuauuuaucauguguaucuugugcaugggaugaa	60	Contig681(+):171866-171926	1.6
Contig681_34067	uguaucuugugcaugggaugaa	22	Contig681_34067	cgucucauguccaaguguauacauuauuauuuaucauguguaucuugugcaugggaugaa	60	Contig681(+):164334-164394	1.5
Contig681_34070	ugucuuauguccaaguguauaca	23	Contig681_34070	ugucuuauguccaaguguauacauuauuuaucauguauaacuugugcaugggauga	56	Contig681(+):165379-165435	45
Contig681_34096	ugucuuauguccaaguguauaca	23	Contig681_34096	ugucuuauguccaaguguauacauuauuuuaucauguauaacuugugcaugggauga	57	Contig681(+):184580-184637	44.9
Contig20_4195	ugugaauugcugccuuuaacuccug	25	Contig20_4195	ugugaauugcugccuuuaacuccugaaugguccguuaaaggcagcaauucacaac	55	Contig20(-):998125-998180	1
Contig175_20101	ugugauguguaugugggcuuacu	23	Contig175_20101	ugugauguguaugugggcuuacuuuuaauugaaugugaguggcccacuaucacagcacuuga	62	Contig175(-):2518391-2518453	219.8
Contig681_34097	ugugauguuagauaggaacaua	22	Contig681_34097	uguuccuaccuuucagcacauccaguuaugaacuuugaaugugauguuagauaggaacaua	61	Contig681(+):185507-185568	4.4
Contig681_34071	ugugauguuagauaggaacaua	22	Contig681_34071	uguuccuaccuuucagcacauccaguuaugaacuuugaaugugauguuagauaggaacaua	61	Contig681(+):166326-166387	4.4
Contig681_34079	ugugauguuagauaggaacauu	22	Contig681_34079	uguuccuaccuuucagcacauucaguuaugaacuuugaaugugauguuagauaggaacauu	61	Contig681(+):172800-172861	227.6
Contig681_34055	ugugauguuggguaggaacacu	22	Contig681_34055	uguuccuaccuuucagcacauucaguuauugaguuuaaaugugauguuggguaggaacacu	61	Contig681(+):154134-154195	243.9
Contig681_34061	ugugauguuggguaggaacacu	22	Contig681_34061	uguuccuaccuuucagcacauucaguuauugaguuuaaaugugauguuggguaggaacacu	61	Contig681(+):159394-159455	243.9
Contig175_20103	ugugauguuuuugugggucguu	22	Contig175_20103	ugugauguuuuugugggucguuguauuaaacuggcaccagcggcccauaaggacaucaucuu	62	Contig175(-):2518528-2518590	49.1
Contig16403_47670	ugugcucaggaacugugugagaug	24	Contig16403_47670	uccacgcuuuuuuuucugaggugguucagauggaccagcuagugguucauccucaccacugugcucaggaacugugugagaug	83	Contig16403(-):6079-6162	5.1
Contig118_15996	uguuaucuaugguucaacuuug	22	Contig118_15996	gaguucaaccaaagagaagagaugguaauucuaaucuguuaucuaugguucaacuuug	58	Contig118(-):466490-466548	0.8
Contig1239_41410	uguuaucuaugguucaacuuug	22	Contig1239_41410	gaguucaaccaaagagaagagaugguaauucuaaucuguuaucuaugguucaacuuug	58	Contig1239(-):2332-2390	0.8
Contig202_21383	uguugaaguagcggagaacgagcag	25	Contig202_21383	uguugaaguagcggagaacgagcagagauugaucucuguucuuacaga	48	Contig202(-):1309914-1309962	4.9
Contig960_39072	uguuucugacaauuuggaag	20	Contig960_39072	uuuaacuugucauuaaacagcugauuuaacguuaguaaacgagcguacaucaaucagcuguuucugacaauuuggaag	78	Contig960(-):3692-3770	5.4
Contig202_21390	uguuucugacaauuuggaag	20	Contig202_21390	uuuaacuugucauuaaacagcugauuuaacguuaguaaacgagcguacaucaaucagcuguuucugacaauuuggaag	78	Contig202(-):1315108-1315186	5.4
Contig901_36464	uguuugugguggcugcagu	19	Contig901_36464	uguuugugguggcugcaguguuugcuacagcagcugcugcugaauuu	47	Contig901(+):343388-343435	4
Contig544_32111	uuaaagcuuaguuaccgauaaa	22	Contig544_32111	aaucggauaauugggcuuuggcgcgaucauuugaauucguuaaagcuuaguuaccgauaaa	61	Contig544(+):180654-180715	5.2
Contig544_32109	uuaaagcuuauccaacugcguaa	23	Contig544_32109	accaguuguaugggcuuaacacaauuucagagauauguuaaagcuuauccaacugcguaa	60	Contig544(+):179342-179402	4.1
Contig544_32107	uuaaagcuuucuuaacaccaguca	24	Contig544_32107	acuggguuaauugagcuuugacagauaaccaaccaauguuaaagcuuucuuaacaccaguca	62	Contig544(+):179213-179275	41.5
Contig67_10155	uuaccgcuuacuuucucugucu	22	Contig67_10155	uggggaaaguagggacggaaaguuacuggcugccaguacuugccucuucaacuuaccgcuuacuuucucugucu	74	Contig67(+):101486-101560	22.2
Contig111_15087	uuaccgcuuacuuucucugucu	22	Contig111_15087	acagggaaaguaaagaaggcaaguuacuugcggucaguaggccuacuugucucuucaacuuaccgcuuacuuucucugucu	81	Contig111(+):347075-347156	0.9
Contig169_19497	uuaccuuaggcacagauaacg	21	Contig169_19497	uuaccuuaggcacagauaacguacaucuuaucagcuauaauguaccuuaucugugcuuuaggcuaca	67	Contig169(-):700581-700648	0.3
Contig216_21933	uuacgugcauccuaccagcuccu	23	Contig216_21933	agcugguauguugucuuguaaugcauuucaauuucauuacgugcauccuaccagcuccu	59	Contig216(+):2657-2716	452.3
Contig113_15497	uuauagauggauuuggcucgacggu	25	Contig113_15497	uuauagauggauuuggcucgacgguaucucucacuguccucgucauuuccacgcucaca	59	Contig113(-):72130-72189	4
Contig17_3250	uuauagauggauuuggcucgacggu	25	Contig17_3250	uguugccaacuuucuagcuugcucaagauuuuucuuauagauggauuuggcucgacggu	59	Contig17(-):2024082-2024141	2.3
Contig216_21929	uuaucaucgcaugagccacuga	22	Contig216_21929	cguggcucaugagguguuuuuauuuaugucauaauuaucaucgcaugagccacuga	56	Contig216(+):1741-1797	141.8
Contig100_13932	uuaugaaccagaacacaccgau	22	Contig100_13932	uuaugaaccagaacacaccgaugcaaugacuaaucggugaggguugcuucauaagc	56	Contig100(+):2090149-2090205	5.4
Contig1447_42513	uucgacuugucagaaaacagcu	22	Contig1447_42513	uucgacuugucagaaaacagcugauuuaacguuaguaaaccagcguacaucaaucagcuguuucugacaauuugaaag	78	Contig1447(-):14000-14078	2.1
Contig51_8037	uucgacuugucagaaaacagcu	22	Contig51_8037	uucgacuugucagaaaacagcugguuuaacguuaguaaacgagcguacaucaaucagcuguuucugacaauuuaaaag	78	Contig51(-):412573-412651	2
Contig23139_48493	uucguuaucuuaugacuugugcaac	25	Contig23139_48493	uguguaagaugacucaccccugcaaccuaacuuucguuaucuuaugacuugugcaac	57	Contig23139(+):3468-3525	2.4
Contig20_4117	uucguuaucuuaugacuugugcaac	25	Contig20_4117	uguguaagaugacucaccccugcaaccuaacuuucguuaucuuaugacuugugcaac	57	Contig20(+):2739183-2739240	2.4
Contig389_28385	uucguugucgacgaaacucaga	22	Contig389_28385	ucggguuucuugacaauggaccggccuaguaacaauacgguucguugucgacgaaacucaga	62	Contig389(+):197357-197419	2840.2
Contig64_9375	uucuacccggcgaugacca	19	Contig64_9375	gucaucgccgguuauuuuuccuauaggaauucuacccggcgaugacca	48	Contig64(+):802533-802581	2.2
Contig48_7668	uugaaucaaccguucucgcagaguu	25	Contig48_7668	uugaaucaaccguucucgcagaguugugaucuuaucagagcacauuugaucgaaacuugugucgaaaccggaauaugcaaa	81	Contig48(+):497154-497235	0.3
Contig68_10240	uugauuguaguuaauuuaacgg	22	Contig68_10240	uugauuguaguuaauuuaacgguugaugguuaucaccaaccguuaaauuaaccacaaucaacu	63	Contig68(+):625390-625453	22.6
Contig13120_47252	uugauuguaguuaauuuaacgg	22	Contig13120_47252	uugauuguaguuaauuuaacgguugaugguuaucaccaaccguuaaauuaaccacaaucaacu	63	Contig13120(+):436-499	22.6
Contig13120_47251	uugauuguaguuaauuuaacgg	22	Contig13120_47251	gucgaauauuggacuugauucucucucaccuucaacgaugagaguugauuguaguuaauuuaacgg	66	Contig13120(+):392-458	3.3
Contig68_10239	uugauuguaguuaauuuaacgg	22	Contig68_10239	gucgaauauuggacuugauucucucucaccuucaacgaugagaguugauuguaguuaauuuaacgg	66	Contig68(+):625346-625412	3.3
Contig491_31129	uugccaaccuaacagaauuag	21	Contig491_31129	uugccaaccuaacagaauuagguggaacacgggccaccuaauuuuguuagguuggcagua	60	Contig491(-):291768-291828	28.5
Contig491_31130	uugccaaccuaacagaauuag	21	Contig491_31130	auuuuuuuguugcaaaugaaggacaaccaacauaugauguacccacuguuuugccaaccuaacagaauuag	71	Contig491(-):291807-291878	4.9
Contig250_23266	uuggauaguaaacucaacuggg	22	Contig250_23266	ugucgagaaaccugccaggugaucaaaacccuguaaagcugcugggguuugucuuggauaguaaacucaacuggg	75	Contig250(-):437528-437603	3.8
Contig14_2775	uuggauaguaaacucgacugggcc	24	Contig14_2775	ccugucgagaaaccugccuggugaucaaaacccuguaaagcugcugggguuugucuuggauaguaaacucgacugggcc	79	Contig14(+):2479720-2479799	4.8
Contig65_9821	uuggauaguaaacucgacugggcc	24	Contig65_9821	ccugucgagaaaccugccuggugaucaagacccuguaaagcugcugggguuugucuuggauaguaaacucgacugggcc	79	Contig65(+):1435541-1435620	4.8
Contig307_25826	uuggauaguaaacucgacugggcc	24	Contig307_25826	ccugucgagaaaccugccuggugaucaaaacccuguaaagcugcugggguuugucuuggauaguaaacucgacugggcc	79	Contig307(-):340262-340341	1
Contig698_34307	uuggauaguaaacucgacugggcc	24	Contig698_34307	ccugucgagaaaccugccuggugaucaagacccuguaaagcugcugggguuugucuuggauaguaaacucgacugggcc	79	Contig698(+):83824-83903	1
Contig254_23527	uuggauggcugcuguuguuucuu	23	Contig254_23527	uuggauggcugcuguuguuucuuguuucaaaucaucaaugguggauggauauugaugauuugaaacaagaaauaacagcagauuaucaaac	91	Contig254(-):180022-180113	5.7
Contig65_9760	uuggauggcugcuguuguuucuu	23	Contig65_9760	uuggauggcugcuguuguuucuuguuucaaaucaucaauaguggauggauauugaugauuugaaacaagaaauaacagcagcuuaccaaac	91	Contig65(+):822370-822461	5.7
Contig201_20994	uugggaccucuuggacuugg	20	Contig201_20994	uugggaccucuuggacuuggaccuuugggaccucuuggacccuugggaccucuaggaccccuugg	65	Contig201(+):1018339-1018404	0.9
Contig201_20993	uugggaccucuuggacuugg	20	Contig201_20993	auucgguccuuuuggaccuagcggcccucuuggacccuugggaccucuuggacuugg	57	Contig201(+):1018302-1018359	0.8
Contig1651_43178	uugggcagcagcagcaaca	19	Contig1651_43178	uugggcagcagcagcaacauggcuugcagcagcgaguccacagc	44	Contig1651(+):927-971	5.2
Contig509_31341	uuggguaguaugaggaaauuguua	24	Contig509_31341	uuggguaguaugaggaaauuguuacauaaauagucuacuauuuaaaauaaauaauuuuccauauuacuuggag	73	Contig509(-):61588-61661	5.5
Contig324_26447	uuggguaguaugaggaaauuguua	24	Contig324_26447	uuggguaguaugaggaaauuguuacauaaauagucuacuauuuaaaauaaauaauuuuccauauuacuuggag	73	Contig324(-):247180-247253	5.5
Contig112_15333	uuggguaguaugaggaaauuguua	24	Contig112_15333	uuggguaguaugaggaaauuguuacauaaauagucuacuauuuaaaauaaauaauuuuccauauuacuuguag	73	Contig112(-):601675-601748	5.4
Contig18_4043	uuggguaguaugaggaaauuguua	24	Contig18_4043	uuggguaguaugaggaaauuguuacauaaauagucuacuauuuaaaauaaauaauuuucccuauuacuuggag	73	Contig18(-):5179094-5179167	5.3
Contig79_12159	uuggucgauuuugugugcuaucagc	25	Contig79_12159	uuggucgauuuugugugcuaucagcaugcuaaagcauaugcagcaugcugugcagcacacaaaaaucgaccaagu	75	Contig79(-):2705903-2705978	6
Contig1642_43167	uuggucgauuuugugugcuaucagc	25	Contig1642_43167	uuggucgauuuugugugcuaucagcaugcuaaagcauaugcagcaugcuugcagcacacaaaaauugaccaauu	74	Contig1642(-):25445-25519	5.7
Contig264_23956	uugguuaucgccggguauauu	21	Contig264_23956	uugguuaucgccggguauauuccuauaggaaauaaaccuauauaggaauauaccaggcgauuaccaaau	69	Contig264(-):224974-225043	1.8
Contig35721_49457	uuguaguagaggguucgcaggcagg	25	Contig35721_49457	uuguaguagaggguucgcaggcaggaguugaaugccuccucuaaagagcaaacuccccuggugcuucucuggucuguugaca	82	Contig35721(-):3750-3832	5.3
Contig216_21939	uugucaacauccuaccagcuccua	24	Contig216_21939	agcugguauguugucugauaaugcauuucaauuccauugucaacauccuaccagcuccua	60	Contig216(+):7591-7651	4.2
Contig21_4457	uuguccaaaacuucagcuagcu	22	Contig21_4457	uuguccaaaacuucagcuagcuuacccaaauuccacgcuggcuggaguuugggacuacc	59	Contig21(-):1252800-1252859	0.9
Contig426_29380	uugugcaacuaguuggaaccgg	22	Contig426_29380	uugugcaacuaguuggaaccgguugaaaccuguugugcaacugguuggaaccguuugaaacauguugugcaacuaguuggaaccgguugugcaacuaguggaacc	105	Contig426(-):91629-91734	5.3
Contig426_29379	uugugcaacuaguuggaaccgg	22	Contig426_29379	uugugcaacuaguuggaaccgguugugcaacuaguggaaccgguuuaaaccuguugugcaacuaa	65	Contig426(-):91605-91670	5.2
Contig202_21318	uugugucgauagggcggcgg	20	Contig202_21318	uucgcccaucggaaacaugucguugugucgauagggcggcgg	42	Contig202(-):743207-743249	2.1
Contig202_21111	uugugucgauagggcggcgg	20	Contig202_21111	uucgcccaucagaaacaugucguugugucgauagggcggcgg	42	Contig202(+):743973-744015	2
Contig21_4440	uuuagacaauucugaugauga	21	Contig21_4440	auuauuagaaggugauuugagugagaauagugauuaagauuauuuuuuagacaauucugaugauga	66	Contig21(-):116744-116810	2.7
Contig27223_48861	uuuauggcgugcauaagaagua	22	Contig27223_48861	cuucuuaugugccucauaugcauuacuuucuauauguuuauggcgugcauaagaagua	58	Contig27223(+):412-470	4.9
Contig170_19517	uuuauuucugaauuaccucacga	23	Contig170_19517	uggggugaugcaggaauaaauuuuaauugaauuauuuauuucugaauuaccucacga	57	Contig170(+):722700-722757	131
Contig31483_49183	uuucuagucucucuggcucuag	22	Contig31483_49183	ccugccagagaggauagagauaaaauuauuuuucuagucucucuggcucuag	52	Contig31483(+):152-204	23
Contig21_4391	uuucuugaccaauggcugacguuc	24	Contig21_4391	acgcaugcuauuggccaagacaagccacucccccagugggagguuuucuugaccaauggcugacguuc	68	Contig21(+):2134011-2134079	5.1
Contig170_19519	uuugcuauugaaugaucucaaga	23	Contig170_19519	uugaggccauucaacagucaauucaaaucugaugaauuugcuauugaaugaucucaaga	59	Contig170(+):722924-722983	3.8
Contig685_34134	uuuggagguuagggguggc	19	Contig685_34134	uuuggagguuagggguggcugugugggguguugggaggccaccggggggcacuuaaugccuccaaaag	68	Contig685(+):75008-75076	4.5
Contig685_34133	uuuggagguuagggguggc	19	Contig685_34133	aaguucugacuuguguuagguuuugagaaauugucaacuuuugacaauuuuuuaaauguuuggagguuagggguggc	77	Contig685(+):74950-75027	2.9
Contig317_26184	uuugguaugcccucucguguagau	24	Contig317_26184	cuucacgagaggcauacacaaguauuagauuugaaaauuuauuugguaugcccucucguguagau	65	Contig317(-):363183-363248	5.1
Contig317_26182	uuugguaugcccucucguguagau	24	Contig317_26182	cuucacuagaggcauacacaaguaucagaucuaaaacuuuuuuugguaugcccucucguguagau	65	Contig317(-):362995-363060	4.2
Contig665_33901	uuuguucgucaggcucaaguca	22	Contig665_33901	ugagccuuucggguaaguguuaaugcuuaaaaaaaauucauuuguucgucaggcucaaguca	62	Contig665(+):57504-57566	4.4
Contig317_26009	uuuucugggacccucucaaguga	23	Contig317_26009	ucuugagagaguucuauggaauguguuagaauuucauuuucugggacccucucaaguga	59	Contig317(+):918279-918338	1.4
Contig100_14092	uuuugaugugacagaugaagguu	23	Contig100_14092	uuuuuuggguugucugaucaauguagguaagggugauauauuuugaugugacagaugaagguu	63	Contig100(-):4461439-4461502	2.2
Contig901_36215	uuuugcugcugaauggaaccac	22	Contig901_36215	ugaugcaugggacagcgauggaugcacuccuuuacauuuugcugcugaauggaaccac	58	Contig901(+):179148-179206	8.7
