# Supplementary material for: MicroRNA response in insect salivary glands to plant virus infection
Source: J Virol. 2025 Oct 29;99(11):e01434-25. doi: 10.1128/jvi.01434-25 (PMC12646003; doi:10.1128/jvi.01434-25)
Supplement: Table S3 — Differentially expressed miRNAs identified between nonviruliferous and viruliferous salivary glands using DESeq2 with a threshold of {greater than or equal to}2-fold change and adjusted P-value < 0.05. [file jvi.01434-25-s0004.xlsx]

## Sheet: Known DEMs
Table S3. Differentially expressed miRNAs identified between nonviruliferous and viruliferous salivary glands using DESeq2 with a threshold of ≥2-fold change and adjusted p-value < 0.05.
miRNA name	FC(V/NV)	Log2FC(V/NV)	Pvalue	Padjust	Regulate	V1	V2	V3	N1	N2	N3	V	NV
gmo-let-7f-5p	72.219	6.1743	4.43651e-46	2.11948e-43	up	28.8411	80.7091	47.0957	0.4795	0.9789	0.611	52.2153	0.6898
ssc-let-7f-5p	72.113	6.17218	7.31644e-46	2.11948e-43	up	28.5642	80.7091	47.1465	0.4795	0.9789	0.611	52.1399	0.6898
ocu-let-7f-5p	72.113	6.17218	7.31644e-46	2.11948e-43	up	28.5642	80.7091	47.1465	0.4795	0.9789	0.611	52.1399	0.6898
mdo-let-7f-5p	72.113	6.17218	7.31644e-46	2.11948e-43	up	28.5642	80.7091	47.1465	0.4795	0.9789	0.611	52.1399	0.6898
oan-let-7f-5p	72.113	6.17218	7.31644e-46	2.11948e-43	up	28.5642	80.7091	47.1465	0.4795	0.9789	0.611	52.1399	0.6898
hsa-let-7f-5p	72.113	6.17218	7.31644e-46	2.11948e-43	up	28.5642	80.7091	47.1465	0.4795	0.9789	0.611	52.1399	0.6898
xtr-let-7f	72.113	6.17218	7.31644e-46	2.11948e-43	up	28.5642	80.7091	47.1465	0.4795	0.9789	0.611	52.1399	0.6898
aca-let-7f-5p	72.113	6.17218	7.31644e-46	2.11948e-43	up	28.5642	80.7091	47.1465	0.4795	0.9789	0.611	52.1399	0.6898
pbv-let-7f-5p	72.113	6.17218	7.31644e-46	2.11948e-43	up	28.5642	80.7091	47.1465	0.4795	0.9789	0.611	52.1399	0.6898
cpo-let-7f-5p	72.113	6.17218	7.31644e-46	2.11948e-43	up	28.5642	80.7091	47.1465	0.4795	0.9789	0.611	52.1399	0.6898
oni-let-7f	72.113	6.17218	7.31644e-46	2.11948e-43	up	28.5642	80.7091	47.1465	0.4795	0.9789	0.611	52.1399	0.6898
cpi-let-7f-5p	72.113	6.17218	7.31644e-46	2.11948e-43	up	28.5642	80.7091	47.1465	0.4795	0.9789	0.611	52.1399	0.6898
oha-let-7f-5p	72.113	6.17218	7.31644e-46	2.11948e-43	up	28.5642	80.7091	47.1465	0.4795	0.9789	0.611	52.1399	0.6898
xla-let-7f-5p	72.113	6.17218	7.31644e-46	2.11948e-43	up	28.5642	80.7091	47.1465	0.4795	0.9789	0.611	52.1399	0.6898
oar-let-7f	72.113	6.17218	7.31644e-46	2.11948e-43	up	28.5642	80.7091	47.1465	0.4795	0.9789	0.611	52.1399	0.6898
mmu-let-7f-5p	72.113	6.17218	7.31644e-46	2.11948e-43	up	28.5642	80.7091	47.1465	0.4795	0.9789	0.611	52.1399	0.6898
tgu-let-7f-5p	71.029	6.15033	3.36434e-45	5.37714e-43	up	27.4568	76.0859	44.8239	0.4658	0.9645	0.5611	49.4555	0.6638
cja-let-7f	71.029	6.15033	3.36434e-45	5.37714e-43	up	27.4568	76.0859	44.8239	0.4658	0.9645	0.5611	49.4555	0.6638
chi-let-7f-5p	71.029	6.15033	3.36434e-45	5.37714e-43	up	27.4568	76.0859	44.8239	0.4658	0.9645	0.5611	49.4555	0.6638
ipu-let-7f	71.029	6.15033	3.36434e-45	5.37714e-43	up	27.4568	76.0859	44.8239	0.4658	0.9645	0.5611	49.4555	0.6638
eca-let-7f	71.029	6.15033	3.36434e-45	5.37714e-43	up	27.4568	76.0859	44.8239	0.4658	0.9645	0.5611	49.4555	0.6638
dre-let-7f	71.029	6.15033	3.36434e-45	5.37714e-43	up	27.4568	76.0859	44.8239	0.4658	0.9645	0.5611	49.4555	0.6638
gga-let-7f-5p	71.029	6.15033	3.36434e-45	5.37714e-43	up	27.4568	76.0859	44.8239	0.4658	0.9645	0.5611	49.4555	0.6638
cli-let-7f-5p	71.029	6.15033	3.36434e-45	5.37714e-43	up	27.4568	76.0859	44.8239	0.4658	0.9645	0.5611	49.4555	0.6638
ptr-let-7f	71.029	6.15033	3.36434e-45	5.37714e-43	up	27.4568	76.0859	44.8239	0.4658	0.9645	0.5611	49.4555	0.6638
ami-let-7f-5p	71.029	6.15033	3.36434e-45	5.37714e-43	up	27.4568	76.0859	44.8239	0.4658	0.9645	0.5611	49.4555	0.6638
ggo-let-7f	71.029	6.15033	3.36434e-45	5.37714e-43	up	27.4568	76.0859	44.8239	0.4658	0.9645	0.5611	49.4555	0.6638
cgr-let-7f	71.029	6.15033	3.36434e-45	5.37714e-43	up	27.4568	76.0859	44.8239	0.4658	0.9645	0.5611	49.4555	0.6638
efu-let-7f	71.029	6.15033	3.36434e-45	5.37714e-43	up	27.4568	76.0859	44.8239	0.4658	0.9645	0.5611	49.4555	0.6638
oha-let-7c-5p	15.924	3.99314	1.72769e-25	2.53784e-23	up	12.8437	25.4567	16.6818	1.0549	1.0653	1.1846	18.3274	1.1016
cpi-let-7c-5p	15.924	3.99314	1.72769e-25	2.53784e-23	up	12.8437	25.4567	16.6818	1.0549	1.0653	1.1846	18.3274	1.1016
dre-let-7c-5p	15.84	3.98546	2.22938e-25	2.53784e-23	up	12.8437	25.3401	16.4953	1.0549	1.0653	1.1846	18.2264	1.1016
chi-let-7c-5p	15.886	3.9897	2.57343e-25	2.53784e-23	up	12.7113	25.4567	16.6818	1.0549	1.0653	1.1846	18.2833	1.1016
cli-let-7c-5p	15.886	3.9897	2.57343e-25	2.53784e-23	up	12.7113	25.4567	16.6818	1.0549	1.0653	1.1846	18.2833	1.1016
mmu-let-7c-5p	15.886	3.9897	2.57343e-25	2.53784e-23	up	12.7113	25.4567	16.6818	1.0549	1.0653	1.1846	18.2833	1.1016
ptr-let-7c	15.886	3.9897	2.57343e-25	2.53784e-23	up	12.7113	25.4567	16.6818	1.0549	1.0653	1.1846	18.2833	1.1016
hhi-let-7c	15.886	3.9897	2.57343e-25	2.53784e-23	up	12.7113	25.4567	16.6818	1.0549	1.0653	1.1846	18.2833	1.1016
efu-let-7c	15.886	3.9897	2.57343e-25	2.53784e-23	up	12.7113	25.4567	16.6818	1.0549	1.0653	1.1846	18.2833	1.1016
ssc-let-7c	15.886	3.9897	2.57343e-25	2.53784e-23	up	12.7113	25.4567	16.6818	1.0549	1.0653	1.1846	18.2833	1.1016
tgu-let-7c-5p	15.886	3.9897	2.57343e-25	2.53784e-23	up	12.7113	25.4567	16.6818	1.0549	1.0653	1.1846	18.2833	1.1016
eca-let-7c	15.886	3.9897	2.57343e-25	2.53784e-23	up	12.7113	25.4567	16.6818	1.0549	1.0653	1.1846	18.2833	1.1016
aca-let-7c-5p	15.886	3.9897	2.57343e-25	2.53784e-23	up	12.7113	25.4567	16.6818	1.0549	1.0653	1.1846	18.2833	1.1016
xtr-let-7c	15.886	3.9897	2.57343e-25	2.53784e-23	up	12.7113	25.4567	16.6818	1.0549	1.0653	1.1846	18.2833	1.1016
ggo-let-7c	15.886	3.9897	2.57343e-25	2.53784e-23	up	12.7113	25.4567	16.6818	1.0549	1.0653	1.1846	18.2833	1.1016
hsa-let-7c-5p	15.886	3.9897	2.57343e-25	2.53784e-23	up	12.7113	25.4567	16.6818	1.0549	1.0653	1.1846	18.2833	1.1016
pbv-let-7c-5p	15.886	3.9897	2.57343e-25	2.53784e-23	up	12.7113	25.4567	16.6818	1.0549	1.0653	1.1846	18.2833	1.1016
ola-let-7c	15.886	3.9897	2.57343e-25	2.53784e-23	up	12.7113	25.4567	16.6818	1.0549	1.0653	1.1846	18.2833	1.1016
oni-let-7c	15.802	3.982	3.30657e-25	2.73678e-23	up	12.7113	25.3401	16.4953	1.0549	1.0653	1.1846	18.1822	1.1016
xla-let-7c-5p	15.802	3.982	3.30657e-25	2.73678e-23	up	12.7113	25.3401	16.4953	1.0549	1.0653	1.1846	18.1822	1.1016
ssa-let-7c-5p	15.802	3.982	3.30657e-25	2.73678e-23	up	12.7113	25.3401	16.4953	1.0549	1.0653	1.1846	18.1822	1.1016
gmo-let-7c-5p	15.802	3.982	3.30657e-25	2.73678e-23	up	12.7113	25.3401	16.4953	1.0549	1.0653	1.1846	18.1822	1.1016
dno-let-7c-5p	15.802	3.982	3.30657e-25	2.73678e-23	up	12.7113	25.3401	16.4953	1.0549	1.0653	1.1846	18.1822	1.1016
ipu-let-7c	15.802	3.982	3.30657e-25	2.73678e-23	up	12.7113	25.3401	16.4953	1.0549	1.0653	1.1846	18.1822	1.1016
pol-let-7a-5p	15.802	3.982	3.30657e-25	2.73678e-23	up	12.7113	25.3401	16.4953	1.0549	1.0653	1.1846	18.1822	1.1016
oan-let-7c-5p	15.802	3.982	3.30657e-25	2.73678e-23	up	12.7113	25.3401	16.4953	1.0549	1.0653	1.1846	18.1822	1.1016
ocu-let-7c-5p	15.802	3.982	3.30657e-25	2.73678e-23	up	12.7113	25.3401	16.4953	1.0549	1.0653	1.1846	18.1822	1.1016
tcf-let-7-5p	15.685	3.97136	4.14805e-25	3.37302e-23	up	12.7113	25.1359	16.2919	1.0549	1.0653	1.1846	18.0464	1.1016
tni-miR-10b	30.117	4.91249	2.68743e-20	1.43175e-18	up	4.2612	15.6124	7.1203	0.3151	0.2447	0.3117	8.99797	0.2905
ami-miR-10b-5p	30.117	4.91249	2.68743e-20	1.43175e-18	up	4.2612	15.6124	7.1203	0.3151	0.2447	0.3117	8.99797	0.2905
xtr-miR-10b	30.117	4.91249	2.68743e-20	1.43175e-18	up	4.2612	15.6124	7.1203	0.3151	0.2447	0.3117	8.99797	0.2905
ggo-miR-10b	30.117	4.91249	2.68743e-20	1.43175e-18	up	4.2612	15.6124	7.1203	0.3151	0.2447	0.3117	8.99797	0.2905
cli-miR-10b-5p	30.117	4.91249	2.68743e-20	1.43175e-18	up	4.2612	15.6124	7.1203	0.3151	0.2447	0.3117	8.99797	0.2905
oar-miR-10b	30.117	4.91249	2.68743e-20	1.43175e-18	up	4.2612	15.6124	7.1203	0.3151	0.2447	0.3117	8.99797	0.2905
ppa-miR-10b	30.117	4.91249	2.68743e-20	1.43175e-18	up	4.2612	15.6124	7.1203	0.3151	0.2447	0.3117	8.99797	0.2905
pbv-miR-10b-5p	30.117	4.91249	2.68743e-20	1.43175e-18	up	4.2612	15.6124	7.1203	0.3151	0.2447	0.3117	8.99797	0.2905
eca-miR-10b	30.117	4.91249	2.68743e-20	1.43175e-18	up	4.2612	15.6124	7.1203	0.3151	0.2447	0.3117	8.99797	0.2905
fru-miR-10b	30.117	4.91249	2.68743e-20	1.43175e-18	up	4.2612	15.6124	7.1203	0.3151	0.2447	0.3117	8.99797	0.2905
oan-miR-10b-5p	30.117	4.91249	2.68743e-20	1.43175e-18	up	4.2612	15.6124	7.1203	0.3151	0.2447	0.3117	8.99797	0.2905
mml-miR-10b-5p	30.117	4.91249	2.68743e-20	1.43175e-18	up	4.2612	15.6124	7.1203	0.3151	0.2447	0.3117	8.99797	0.2905
cja-miR-10b	30.117	4.91249	2.68743e-20	1.43175e-18	up	4.2612	15.6124	7.1203	0.3151	0.2447	0.3117	8.99797	0.2905
bta-miR-10b	30.117	4.91249	2.68743e-20	1.43175e-18	up	4.2612	15.6124	7.1203	0.3151	0.2447	0.3117	8.99797	0.2905
cgr-miR-10b-5p	30.117	4.91249	2.68743e-20	1.43175e-18	up	4.2612	15.6124	7.1203	0.3151	0.2447	0.3117	8.99797	0.2905
ola-miR-10b	30.117	4.91249	2.68743e-20	1.43175e-18	up	4.2612	15.6124	7.1203	0.3151	0.2447	0.3117	8.99797	0.2905
ssc-miR-10b	30.117	4.91249	2.68743e-20	1.43175e-18	up	4.2612	15.6124	7.1203	0.3151	0.2447	0.3117	8.99797	0.2905
cpi-miR-10b-5p	30.117	4.91249	2.68743e-20	1.43175e-18	up	4.2612	15.6124	7.1203	0.3151	0.2447	0.3117	8.99797	0.2905
hsa-miR-10b-5p	30.117	4.91249	2.68743e-20	1.43175e-18	up	4.2612	15.6124	7.1203	0.3151	0.2447	0.3117	8.99797	0.2905
tgu-miR-10a-5p	30.117	4.91249	2.68743e-20	1.43175e-18	up	4.2612	15.6124	7.1203	0.3151	0.2447	0.3117	8.99797	0.2905
ptr-miR-10b	30.117	4.91249	2.68743e-20	1.43175e-18	up	4.2612	15.6124	7.1203	0.3151	0.2447	0.3117	8.99797	0.2905
dre-miR-10b-5p	30.117	4.91249	2.68743e-20	1.43175e-18	up	4.2612	15.6124	7.1203	0.3151	0.2447	0.3117	8.99797	0.2905
mmu-miR-10b-5p	30.117	4.91249	2.68743e-20	1.43175e-18	up	4.2612	15.6124	7.1203	0.3151	0.2447	0.3117	8.99797	0.2905
gga-miR-10b-5p	30.117	4.91249	2.68743e-20	1.43175e-18	up	4.2612	15.6124	7.1203	0.3151	0.2447	0.3117	8.99797	0.2905
mne-miR-10b	30.117	4.91249	2.68743e-20	1.43175e-18	up	4.2612	15.6124	7.1203	0.3151	0.2447	0.3117	8.99797	0.2905
aca-miR-10b-5p	30.117	4.91249	2.68743e-20	1.43175e-18	up	4.2612	15.6124	7.1203	0.3151	0.2447	0.3117	8.99797	0.2905
oha-miR-10c-5p	30.117	4.91249	2.68743e-20	1.43175e-18	up	4.2612	15.6124	7.1203	0.3151	0.2447	0.3117	8.99797	0.2905
mdo-miR-10b-5p	30.117	4.91249	2.68743e-20	1.43175e-18	up	4.2612	15.6124	7.1203	0.3151	0.2447	0.3117	8.99797	0.2905
ccr-miR-10b	30.117	4.91249	2.68743e-20	1.43175e-18	up	4.2612	15.6124	7.1203	0.3151	0.2447	0.3117	8.99797	0.2905
chi-miR-10b-5p	30.117	4.91249	2.68743e-20	1.43175e-18	up	4.2612	15.6124	7.1203	0.3151	0.2447	0.3117	8.99797	0.2905
pal-miR-10b-5p	30.017	4.9077	3.42225e-20	1.49643e-18	up	4.2612	15.6124	7.0186	0.3151	0.2447	0.3117	8.96407	0.2905
oga-miR-10	30.017	4.9077	3.42225e-20	1.49643e-18	up	4.2612	15.6124	7.0186	0.3151	0.2447	0.3117	8.96407	0.2905
xla-miR-10b-5p	30.017	4.9077	3.42225e-20	1.49643e-18	up	4.2612	15.6124	7.0186	0.3151	0.2447	0.3117	8.96407	0.2905
oni-miR-10a	30.017	4.9077	3.42225e-20	1.49643e-18	up	4.2612	15.6124	7.0186	0.3151	0.2447	0.3117	8.96407	0.2905
ipu-miR-10b	30.017	4.9077	3.42225e-20	1.49643e-18	up	4.2612	15.6124	7.0186	0.3151	0.2447	0.3117	8.96407	0.2905
ssa-miR-10b-5p	30.017	4.9077	3.42225e-20	1.49643e-18	up	4.2612	15.6124	7.0186	0.3151	0.2447	0.3117	8.96407	0.2905
nbr-miR-10a	30.017	4.9077	3.42225e-20	1.49643e-18	up	4.2612	15.6124	7.0186	0.3151	0.2447	0.3117	8.96407	0.2905
pha-miR-10b	30.017	4.9077	3.42225e-20	1.49643e-18	up	4.2612	15.6124	7.0186	0.3151	0.2447	0.3117	8.96407	0.2905
dno-miR-10b-5p	30.017	4.9077	3.42225e-20	1.49643e-18	up	4.2612	15.6124	7.0186	0.3151	0.2447	0.3117	8.96407	0.2905
cpo-miR-10b-5p	30.017	4.9077	3.42225e-20	1.49643e-18	up	4.2612	15.6124	7.0186	0.3151	0.2447	0.3117	8.96407	0.2905
nle-miR-10b	30.017	4.9077	3.42225e-20	1.49643e-18	up	4.2612	15.6124	7.0186	0.3151	0.2447	0.3117	8.96407	0.2905
dma-miR-10	30.017	4.9077	3.42225e-20	1.49643e-18	up	4.2612	15.6124	7.0186	0.3151	0.2447	0.3117	8.96407	0.2905
mmr-miR-10	30.017	4.9077	3.42225e-20	1.49643e-18	up	4.2612	15.6124	7.0186	0.3151	0.2447	0.3117	8.96407	0.2905
gmo-miR-10a-5p	30.017	4.9077	3.42225e-20	1.49643e-18	up	4.2612	15.6124	7.0186	0.3151	0.2447	0.3117	8.96407	0.2905
cfa-miR-10b	30.017	4.9077	3.42225e-20	1.49643e-18	up	4.2612	15.6124	7.0186	0.3151	0.2447	0.3117	8.96407	0.2905
tch-miR-10b-5p	30.017	4.9077	3.42225e-20	1.49643e-18	up	4.2612	15.6124	7.0186	0.3151	0.2447	0.3117	8.96407	0.2905
abu-miR-10a	30.017	4.9077	3.42225e-20	1.49643e-18	up	4.2612	15.6124	7.0186	0.3151	0.2447	0.3117	8.96407	0.2905
rno-miR-10b-5p	30.017	4.9077	3.42225e-20	1.49643e-18	up	4.2612	15.6124	7.0186	0.3151	0.2447	0.3117	8.96407	0.2905
ocu-miR-10b-5p	30.017	4.9077	3.42225e-20	1.49643e-18	up	4.2612	15.6124	7.0186	0.3151	0.2447	0.3117	8.96407	0.2905
sha-miR-10b	28.724	4.84418	8.91508e-20	3.86181e-18	up	4.1889	14.3436	6.4422	0.3014	0.2447	0.2993	8.3249	0.2818
ipu-miR-99b	13.226	3.72535	2.3655e-17	1.0152e-15	up	8.8714	19.1564	13.4099	1.5344	0.763	0.7107	13.8126	1.0027
ocu-miR-27b-3p	28.058	4.81035	1.13024e-16	3.68919e-15	up	3.0695	5.4472	3.3228	0.0959	0.1584	0.1496	3.9465	0.134633
ami-miR-27b-3p	28.058	4.81035	1.13024e-16	3.68919e-15	up	3.0695	5.4472	3.3228	0.0959	0.1584	0.1496	3.9465	0.134633
mdo-miR-27b-3p	28.058	4.81035	1.13024e-16	3.68919e-15	up	3.0695	5.4472	3.3228	0.0959	0.1584	0.1496	3.9465	0.134633
oni-miR-27b	28.058	4.81035	1.13024e-16	3.68919e-15	up	3.0695	5.4472	3.3228	0.0959	0.1584	0.1496	3.9465	0.134633
hsa-miR-27b-3p	28.058	4.81035	1.13024e-16	3.68919e-15	up	3.0695	5.4472	3.3228	0.0959	0.1584	0.1496	3.9465	0.134633
eca-miR-27b	28.058	4.81035	1.13024e-16	3.68919e-15	up	3.0695	5.4472	3.3228	0.0959	0.1584	0.1496	3.9465	0.134633
ggo-miR-27b	28.058	4.81035	1.13024e-16	3.68919e-15	up	3.0695	5.4472	3.3228	0.0959	0.1584	0.1496	3.9465	0.134633
bta-miR-27b	28.058	4.81035	1.13024e-16	3.68919e-15	up	3.0695	5.4472	3.3228	0.0959	0.1584	0.1496	3.9465	0.134633
dre-miR-27b-3p	28.058	4.81035	1.13024e-16	3.68919e-15	up	3.0695	5.4472	3.3228	0.0959	0.1584	0.1496	3.9465	0.134633
oha-miR-27b-3p	28.058	4.81035	1.13024e-16	3.68919e-15	up	3.0695	5.4472	3.3228	0.0959	0.1584	0.1496	3.9465	0.134633
gga-miR-27b-3p	28.058	4.81035	1.13024e-16	3.68919e-15	up	3.0695	5.4472	3.3228	0.0959	0.1584	0.1496	3.9465	0.134633
cja-miR-27b	28.058	4.81035	1.13024e-16	3.68919e-15	up	3.0695	5.4472	3.3228	0.0959	0.1584	0.1496	3.9465	0.134633
ipu-miR-27b	28.058	4.81035	1.13024e-16	3.68919e-15	up	3.0695	5.4472	3.3228	0.0959	0.1584	0.1496	3.9465	0.134633
oan-miR-27b-3p	28.058	4.81035	1.13024e-16	3.68919e-15	up	3.0695	5.4472	3.3228	0.0959	0.1584	0.1496	3.9465	0.134633
pbv-miR-27b-3p	28.058	4.81035	1.13024e-16	3.68919e-15	up	3.0695	5.4472	3.3228	0.0959	0.1584	0.1496	3.9465	0.134633
ptr-miR-27b	28.058	4.81035	1.13024e-16	3.68919e-15	up	3.0695	5.4472	3.3228	0.0959	0.1584	0.1496	3.9465	0.134633
cli-miR-27b-3p	28.058	4.81035	1.13024e-16	3.68919e-15	up	3.0695	5.4472	3.3228	0.0959	0.1584	0.1496	3.9465	0.134633
ssc-miR-27b-3p	28.058	4.81035	1.13024e-16	3.68919e-15	up	3.0695	5.4472	3.3228	0.0959	0.1584	0.1496	3.9465	0.134633
mmu-miR-27b-3p	28.058	4.81035	1.13024e-16	3.68919e-15	up	3.0695	5.4472	3.3228	0.0959	0.1584	0.1496	3.9465	0.134633
cpo-miR-27b-3p	28.058	4.81035	1.13024e-16	3.68919e-15	up	3.0695	5.4472	3.3228	0.0959	0.1584	0.1496	3.9465	0.134633
dno-miR-27b-3p	28.058	4.81035	1.13024e-16	3.68919e-15	up	3.0695	5.4472	3.3228	0.0959	0.1584	0.1496	3.9465	0.134633
efu-miR-27b	28.058	4.81035	1.13024e-16	3.68919e-15	up	3.0695	5.4472	3.3228	0.0959	0.1584	0.1496	3.9465	0.134633
sha-miR-27b	28.058	4.81035	1.13024e-16	3.68919e-15	up	3.0695	5.4472	3.3228	0.0959	0.1584	0.1496	3.9465	0.134633
ssa-miR-27b-3p	28.058	4.81035	1.13024e-16	3.68919e-15	up	3.0695	5.4472	3.3228	0.0959	0.1584	0.1496	3.9465	0.134633
cpi-miR-27b-3p	28.058	4.81035	1.13024e-16	3.68919e-15	up	3.0695	5.4472	3.3228	0.0959	0.1584	0.1496	3.9465	0.134633
tgu-miR-27-3p	28.058	4.81035	1.13024e-16	3.68919e-15	up	3.0695	5.4472	3.3228	0.0959	0.1584	0.1496	3.9465	0.134633
pma-miR-27b-3p	28.058	4.81035	1.13024e-16	3.68919e-15	up	3.0695	5.4472	3.3228	0.0959	0.1584	0.1496	3.9465	0.134633
xtr-miR-27b	28.058	4.81035	1.13024e-16	3.68919e-15	up	3.0695	5.4472	3.3228	0.0959	0.1584	0.1496	3.9465	0.134633
chi-miR-27b-3p	28.058	4.81035	1.13024e-16	3.68919e-15	up	3.0695	5.4472	3.3228	0.0959	0.1584	0.1496	3.9465	0.134633
xla-miR-27b-3p	28.058	4.81035	1.13024e-16	3.68919e-15	up	3.0695	5.4472	3.3228	0.0959	0.1584	0.1496	3.9465	0.134633
tni-miR-27b	28.058	4.81035	1.13024e-16	3.68919e-15	up	3.0695	5.4472	3.3228	0.0959	0.1584	0.1496	3.9465	0.134633
cgr-miR-27b-3p	28.058	4.81035	1.13024e-16	3.68919e-15	up	3.0695	5.4472	3.3228	0.0959	0.1584	0.1496	3.9465	0.134633
pal-miR-27b-3p	28.058	4.81035	1.13024e-16	3.68919e-15	up	3.0695	5.4472	3.3228	0.0959	0.1584	0.1496	3.9465	0.134633
aca-miR-27b-3p	28.058	4.81035	1.13024e-16	3.68919e-15	up	3.0695	5.4472	3.3228	0.0959	0.1584	0.1496	3.9465	0.134633
nle-miR-27b	26.44	4.72466	4.00383e-16	1.28873e-14	up	2.925	4.9586	3.3059	0.0959	0.1584	0.1496	3.72983	0.134633
gmo-miR-27b-3p	26.44	4.72466	4.00383e-16	1.28873e-14	up	2.925	4.9586	3.3059	0.0959	0.1584	0.1496	3.72983	0.134633
dre-miR-99	12.552	3.64985	5.06192e-16	1.60698e-14	up	8.8714	19.1564	13.4099	1.6988	0.763	0.7107	13.8126	1.0575
ccr-miR-99	12.552	3.64985	5.06192e-16	1.60698e-14	up	8.8714	19.1564	13.4099	1.6988	0.763	0.7107	13.8126	1.0575
nbr-miR-99b	11.725	3.55156	7.62986e-15	2.3114e-13	up	7.3427	15.4374	11.0704	1.4796	0.6334	0.6609	11.2835	0.924633
abu-miR-99b	11.725	3.55156	7.62986e-15	2.3114e-13	up	7.3427	15.4374	11.0704	1.4796	0.6334	0.6609	11.2835	0.924633
ssa-miR-99-5p	11.725	3.55156	7.62986e-15	2.3114e-13	up	7.3427	15.4374	11.0704	1.4796	0.6334	0.6609	11.2835	0.924633
ipu-miR-99a	11.725	3.55156	7.62986e-15	2.3114e-13	up	7.3427	15.4374	11.0704	1.4796	0.6334	0.6609	11.2835	0.924633
gmo-miR-99-5p	11.725	3.55156	7.62986e-15	2.3114e-13	up	7.3427	15.4374	11.0704	1.4796	0.6334	0.6609	11.2835	0.924633
mze-miR-99b	11.725	3.55156	7.62986e-15	2.3114e-13	up	7.3427	15.4374	11.0704	1.4796	0.6334	0.6609	11.2835	0.924633
oni-miR-99b	11.725	3.55156	7.62986e-15	2.3114e-13	up	7.3427	15.4374	11.0704	1.4796	0.6334	0.6609	11.2835	0.924633
pbv-miR-99a-5p	11.669	3.54456	9.85699e-15	2.53817e-13	up	7.3427	15.4374	11.0704	1.4933	0.6334	0.6609	11.2835	0.9292
xtr-miR-99	11.669	3.54456	9.85699e-15	2.53817e-13	up	7.3427	15.4374	11.0704	1.4933	0.6334	0.6609	11.2835	0.9292
ami-miR-99a-5p	11.669	3.54456	9.85699e-15	2.53817e-13	up	7.3427	15.4374	11.0704	1.4933	0.6334	0.6609	11.2835	0.9292
aca-miR-99a-5p	11.669	3.54456	9.85699e-15	2.53817e-13	up	7.3427	15.4374	11.0704	1.4933	0.6334	0.6609	11.2835	0.9292
ppy-miR-99a	11.669	3.54456	9.85699e-15	2.53817e-13	up	7.3427	15.4374	11.0704	1.4933	0.6334	0.6609	11.2835	0.9292
ssc-miR-99a-5p	11.669	3.54456	9.85699e-15	2.53817e-13	up	7.3427	15.4374	11.0704	1.4933	0.6334	0.6609	11.2835	0.9292
oar-miR-99a	11.669	3.54456	9.85699e-15	2.53817e-13	up	7.3427	15.4374	11.0704	1.4933	0.6334	0.6609	11.2835	0.9292
cpo-miR-99a-5p	11.669	3.54456	9.85699e-15	2.53817e-13	up	7.3427	15.4374	11.0704	1.4933	0.6334	0.6609	11.2835	0.9292
oga-miR-99a	11.669	3.54456	9.85699e-15	2.53817e-13	up	7.3427	15.4374	11.0704	1.4933	0.6334	0.6609	11.2835	0.9292
cgr-miR-99a-5p	11.669	3.54456	9.85699e-15	2.53817e-13	up	7.3427	15.4374	11.0704	1.4933	0.6334	0.6609	11.2835	0.9292
oan-miR-99-5p	11.669	3.54456	9.85699e-15	2.53817e-13	up	7.3427	15.4374	11.0704	1.4933	0.6334	0.6609	11.2835	0.9292
eca-miR-99a	11.669	3.54456	9.85699e-15	2.53817e-13	up	7.3427	15.4374	11.0704	1.4933	0.6334	0.6609	11.2835	0.9292
hsa-miR-99a-5p	11.669	3.54456	9.85699e-15	2.53817e-13	up	7.3427	15.4374	11.0704	1.4933	0.6334	0.6609	11.2835	0.9292
cja-miR-99	11.669	3.54456	9.85699e-15	2.53817e-13	up	7.3427	15.4374	11.0704	1.4933	0.6334	0.6609	11.2835	0.9292
cfa-miR-99a	11.669	3.54456	9.85699e-15	2.53817e-13	up	7.3427	15.4374	11.0704	1.4933	0.6334	0.6609	11.2835	0.9292
efu-miR-99a	11.669	3.54456	9.85699e-15	2.53817e-13	up	7.3427	15.4374	11.0704	1.4933	0.6334	0.6609	11.2835	0.9292
mmu-miR-99a-5p	11.669	3.54456	9.85699e-15	2.53817e-13	up	7.3427	15.4374	11.0704	1.4933	0.6334	0.6609	11.2835	0.9292
rno-miR-99a-5p	11.669	3.54456	9.85699e-15	2.53817e-13	up	7.3427	15.4374	11.0704	1.4933	0.6334	0.6609	11.2835	0.9292
cpi-miR-99a-5p	11.669	3.54456	9.85699e-15	2.53817e-13	up	7.3427	15.4374	11.0704	1.4933	0.6334	0.6609	11.2835	0.9292
xla-miR-99-5p	11.669	3.54456	9.85699e-15	2.53817e-13	up	7.3427	15.4374	11.0704	1.4933	0.6334	0.6609	11.2835	0.9292
bta-miR-99a-5p	11.669	3.54456	9.85699e-15	2.53817e-13	up	7.3427	15.4374	11.0704	1.4933	0.6334	0.6609	11.2835	0.9292
nle-miR-99a	11.669	3.54456	9.85699e-15	2.53817e-13	up	7.3427	15.4374	11.0704	1.4933	0.6334	0.6609	11.2835	0.9292
mmr-miR-99a	11.669	3.54456	9.85699e-15	2.53817e-13	up	7.3427	15.4374	11.0704	1.4933	0.6334	0.6609	11.2835	0.9292
ocu-miR-99a-5p	11.669	3.54456	9.85699e-15	2.53817e-13	up	7.3427	15.4374	11.0704	1.4933	0.6334	0.6609	11.2835	0.9292
tch-miR-99a-5p	11.669	3.54456	9.85699e-15	2.53817e-13	up	7.3427	15.4374	11.0704	1.4933	0.6334	0.6609	11.2835	0.9292
pal-miR-99a-5p	11.669	3.54456	9.85699e-15	2.53817e-13	up	7.3427	15.4374	11.0704	1.4933	0.6334	0.6609	11.2835	0.9292
oha-miR-99a-5p	11.669	3.54456	9.85699e-15	2.53817e-13	up	7.3427	15.4374	11.0704	1.4933	0.6334	0.6609	11.2835	0.9292
dma-miR-143	93.558	6.54779	1.67077e-14	3.97129e-13	up	1.7454	7.6859	2.5599	0	0.1008	0.0249	3.99707	0.0419
efu-miR-143	93.558	6.54779	1.67077e-14	3.97129e-13	up	1.7454	7.6859	2.5599	0	0.1008	0.0249	3.99707	0.0419
ppy-miR-143	93.558	6.54779	1.67077e-14	3.97129e-13	up	1.7454	7.6859	2.5599	0	0.1008	0.0249	3.99707	0.0419
hsa-miR-143-3p	93.558	6.54779	1.67077e-14	3.97129e-13	up	1.7454	7.6859	2.5599	0	0.1008	0.0249	3.99707	0.0419
ptr-miR-143	93.558	6.54779	1.67077e-14	3.97129e-13	up	1.7454	7.6859	2.5599	0	0.1008	0.0249	3.99707	0.0419
eca-miR-143	93.558	6.54779	1.67077e-14	3.97129e-13	up	1.7454	7.6859	2.5599	0	0.1008	0.0249	3.99707	0.0419
mmu-miR-143-3p	93.558	6.54779	1.67077e-14	3.97129e-13	up	1.7454	7.6859	2.5599	0	0.1008	0.0249	3.99707	0.0419
pbv-miR-143-3p	93.558	6.54779	1.67077e-14	3.97129e-13	up	1.7454	7.6859	2.5599	0	0.1008	0.0249	3.99707	0.0419
cja-miR-143	93.558	6.54779	1.67077e-14	3.97129e-13	up	1.7454	7.6859	2.5599	0	0.1008	0.0249	3.99707	0.0419
mml-miR-143-3p	93.558	6.54779	1.67077e-14	3.97129e-13	up	1.7454	7.6859	2.5599	0	0.1008	0.0249	3.99707	0.0419
oha-miR-143-3p	93.558	6.54779	1.67077e-14	3.97129e-13	up	1.7454	7.6859	2.5599	0	0.1008	0.0249	3.99707	0.0419
cgr-miR-143	93.558	6.54779	1.67077e-14	3.97129e-13	up	1.7454	7.6859	2.5599	0	0.1008	0.0249	3.99707	0.0419
rno-miR-143-3p	93.558	6.54779	1.67077e-14	3.97129e-13	up	1.7454	7.6859	2.5599	0	0.1008	0.0249	3.99707	0.0419
cli-miR-99-5p	11.349	3.5045	2.41847e-14	5.66143e-13	up	7.776	16.1229	11.7146	1.6577	0.6478	0.7107	11.8712	1.0054
gga-miR-99a-5p	11.349	3.5045	2.41847e-14	5.66143e-13	up	7.776	16.1229	11.7146	1.6577	0.6478	0.7107	11.8712	1.0054
tgu-miR-99-5p	11.349	3.5045	2.41847e-14	5.66143e-13	up	7.776	16.1229	11.7146	1.6577	0.6478	0.7107	11.8712	1.0054
ipu-miR-143	85.577	6.41914	1.91049e-13	4.04343e-12	up	1.613	7.1973	2.1361	0	0.1008	0.0249	3.6488	0.0419
tch-miR-143-3p	85.577	6.41914	1.91049e-13	4.04343e-12	up	1.613	7.1973	2.1361	0	0.1008	0.0249	3.6488	0.0419
ssc-miR-143-3p	85.577	6.41914	1.91049e-13	4.04343e-12	up	1.613	7.1973	2.1361	0	0.1008	0.0249	3.6488	0.0419
ola-miR-143	85.577	6.41914	1.91049e-13	4.04343e-12	up	1.613	7.1973	2.1361	0	0.1008	0.0249	3.6488	0.0419
dre-miR-143	85.577	6.41914	1.91049e-13	4.04343e-12	up	1.613	7.1973	2.1361	0	0.1008	0.0249	3.6488	0.0419
ccr-miR-143	85.577	6.41914	1.91049e-13	4.04343e-12	up	1.613	7.1973	2.1361	0	0.1008	0.0249	3.6488	0.0419
oni-miR-143	85.577	6.41914	1.91049e-13	4.04343e-12	up	1.613	7.1973	2.1361	0	0.1008	0.0249	3.6488	0.0419
gga-miR-143-3p	85.577	6.41914	1.91049e-13	4.04343e-12	up	1.613	7.1973	2.1361	0	0.1008	0.0249	3.6488	0.0419
xtr-miR-143	85.577	6.41914	1.91049e-13	4.04343e-12	up	1.613	7.1973	2.1361	0	0.1008	0.0249	3.6488	0.0419
bta-miR-143	85.577	6.41914	1.91049e-13	4.04343e-12	up	1.613	7.1973	2.1361	0	0.1008	0.0249	3.6488	0.0419
aca-miR-143-3p	85.577	6.41914	1.91049e-13	4.04343e-12	up	1.613	7.1973	2.1361	0	0.1008	0.0249	3.6488	0.0419
oar-miR-143	85.577	6.41914	1.91049e-13	4.04343e-12	up	1.613	7.1973	2.1361	0	0.1008	0.0249	3.6488	0.0419
cpi-miR-143-3p	85.577	6.41914	1.91049e-13	4.04343e-12	up	1.613	7.1973	2.1361	0	0.1008	0.0249	3.6488	0.0419
ocu-miR-143-3p	85.577	6.41914	1.91049e-13	4.04343e-12	up	1.613	7.1973	2.1361	0	0.1008	0.0249	3.6488	0.0419
chi-miR-143-3p	85.577	6.41914	1.91049e-13	4.04343e-12	up	1.613	7.1973	2.1361	0	0.1008	0.0249	3.6488	0.0419
oan-miR-143-3p	85.577	6.41914	1.91049e-13	4.04343e-12	up	1.613	7.1973	2.1361	0	0.1008	0.0249	3.6488	0.0419
xla-miR-143-3p	85.577	6.41914	1.91049e-13	4.04343e-12	up	1.613	7.1973	2.1361	0	0.1008	0.0249	3.6488	0.0419
cli-miR-143-3p	85.577	6.41914	1.91049e-13	4.04343e-12	up	1.613	7.1973	2.1361	0	0.1008	0.0249	3.6488	0.0419
mdo-miR-143-3p	85.577	6.41914	1.91049e-13	4.04343e-12	up	1.613	7.1973	2.1361	0	0.1008	0.0249	3.6488	0.0419
ssa-miR-143-3p	85.577	6.41914	1.91049e-13	4.04343e-12	up	1.613	7.1973	2.1361	0	0.1008	0.0249	3.6488	0.0419
aja-miR-143	85.577	6.41914	1.91049e-13	4.04343e-12	up	1.613	7.1973	2.1361	0	0.1008	0.0249	3.6488	0.0419
cgr-miR-106b-5p	28.213	4.81827	5.18855e-10	1.03214e-08	up	0.8546	2.8293	2.6277	0.0685	0.0432	0.0998	2.10387	0.0705
cpo-miR-106b-5p	28.213	4.81827	5.18855e-10	1.03214e-08	up	0.8546	2.8293	2.6277	0.0685	0.0432	0.0998	2.10387	0.0705
bta-miR-106b	28.213	4.81827	5.18855e-10	1.03214e-08	up	0.8546	2.8293	2.6277	0.0685	0.0432	0.0998	2.10387	0.0705
cja-miR-106b	28.213	4.81827	5.18855e-10	1.03214e-08	up	0.8546	2.8293	2.6277	0.0685	0.0432	0.0998	2.10387	0.0705
mml-miR-106b-5p	28.213	4.81827	5.18855e-10	1.03214e-08	up	0.8546	2.8293	2.6277	0.0685	0.0432	0.0998	2.10387	0.0705
eca-miR-106b	28.213	4.81827	5.18855e-10	1.03214e-08	up	0.8546	2.8293	2.6277	0.0685	0.0432	0.0998	2.10387	0.0705
chi-miR-106b-5p	28.213	4.81827	5.18855e-10	1.03214e-08	up	0.8546	2.8293	2.6277	0.0685	0.0432	0.0998	2.10387	0.0705
hsa-miR-106b-5p	28.213	4.81827	5.18855e-10	1.03214e-08	up	0.8546	2.8293	2.6277	0.0685	0.0432	0.0998	2.10387	0.0705
ocu-miR-106b-5p	28.213	4.81827	5.18855e-10	1.03214e-08	up	0.8546	2.8293	2.6277	0.0685	0.0432	0.0998	2.10387	0.0705
lla-miR-106b	28.213	4.81827	5.18855e-10	1.03214e-08	up	0.8546	2.8293	2.6277	0.0685	0.0432	0.0998	2.10387	0.0705
mmu-miR-106b-5p	28.213	4.81827	5.18855e-10	1.03214e-08	up	0.8546	2.8293	2.6277	0.0685	0.0432	0.0998	2.10387	0.0705
cfa-miR-106b	28.213	4.81827	5.18855e-10	1.03214e-08	up	0.8546	2.8293	2.6277	0.0685	0.0432	0.0998	2.10387	0.0705
dno-miR-106b-5p	28.213	4.81827	5.18855e-10	1.03214e-08	up	0.8546	2.8293	2.6277	0.0685	0.0432	0.0998	2.10387	0.0705
pal-miR-106b-5p	28.213	4.81827	5.18855e-10	1.03214e-08	up	0.8546	2.8293	2.6277	0.0685	0.0432	0.0998	2.10387	0.0705
gmo-miR-26a-5p	469	8.87344	8.33955e-10	1.42603e-08	up	0.987	1.4293	1.2715	0	0	0	1.22927	0
pny-miR-26a	469	8.87344	8.33955e-10	1.42603e-08	up	0.987	1.4293	1.2715	0	0	0	1.22927	0
hhi-miR-26	469	8.87344	8.33955e-10	1.42603e-08	up	0.987	1.4293	1.2715	0	0	0	1.22927	0
oni-miR-26a	469	8.87344	8.33955e-10	1.42603e-08	up	0.987	1.4293	1.2715	0	0	0	1.22927	0
ssa-miR-26a-5p	469	8.87344	8.33955e-10	1.42603e-08	up	0.987	1.4293	1.2715	0	0	0	1.22927	0
dre-miR-26a-5p	469	8.87344	8.33955e-10	1.42603e-08	up	0.987	1.4293	1.2715	0	0	0	1.22927	0
pal-miR-26a-5p	467.988	8.87033	8.52235e-10	1.42603e-08	up	0.987	1.422	1.2715	0	0	0	1.22683	0
ccr-miR-26a	467.988	8.87033	8.52235e-10	1.42603e-08	up	0.987	1.422	1.2715	0	0	0	1.22683	0
xla-miR-26-5p	467.988	8.87033	8.52235e-10	1.42603e-08	up	0.987	1.422	1.2715	0	0	0	1.22683	0
tgu-miR-26-5p	467.988	8.87033	8.52235e-10	1.42603e-08	up	0.987	1.422	1.2715	0	0	0	1.22683	0
mdo-miR-26-5p	467.988	8.87033	8.52235e-10	1.42603e-08	up	0.987	1.422	1.2715	0	0	0	1.22683	0
ocu-miR-26a-5p	467.988	8.87033	8.52235e-10	1.42603e-08	up	0.987	1.422	1.2715	0	0	0	1.22683	0
mne-miR-26a	467.988	8.87033	8.52235e-10	1.42603e-08	up	0.987	1.422	1.2715	0	0	0	1.22683	0
ssc-miR-26a	467.988	8.87033	8.52235e-10	1.42603e-08	up	0.987	1.422	1.2715	0	0	0	1.22683	0
fru-miR-26	467.988	8.87033	8.52235e-10	1.42603e-08	up	0.987	1.422	1.2715	0	0	0	1.22683	0
cpi-miR-26-5p	467.988	8.87033	8.52235e-10	1.42603e-08	up	0.987	1.422	1.2715	0	0	0	1.22683	0
cja-miR-26a	467.988	8.87033	8.52235e-10	1.42603e-08	up	0.987	1.422	1.2715	0	0	0	1.22683	0
chi-miR-26a-5p	467.988	8.87033	8.52235e-10	1.42603e-08	up	0.987	1.422	1.2715	0	0	0	1.22683	0
cfa-miR-26a	467.988	8.87033	8.52235e-10	1.42603e-08	up	0.987	1.422	1.2715	0	0	0	1.22683	0
mmu-miR-26a-5p	467.988	8.87033	8.52235e-10	1.42603e-08	up	0.987	1.422	1.2715	0	0	0	1.22683	0
aca-miR-26-3-5p	467.988	8.87033	8.52235e-10	1.42603e-08	up	0.987	1.422	1.2715	0	0	0	1.22683	0
dno-miR-26a-5p	467.988	8.87033	8.52235e-10	1.42603e-08	up	0.987	1.422	1.2715	0	0	0	1.22683	0
ipu-miR-26a	467.988	8.87033	8.52235e-10	1.42603e-08	up	0.987	1.422	1.2715	0	0	0	1.22683	0
ami-miR-26-5p	467.988	8.87033	8.52235e-10	1.42603e-08	up	0.987	1.422	1.2715	0	0	0	1.22683	0
cgr-miR-26a-2	467.988	8.87033	8.52235e-10	1.42603e-08	up	0.987	1.422	1.2715	0	0	0	1.22683	0
oan-miR-26-5p	467.988	8.87033	8.52235e-10	1.42603e-08	up	0.987	1.422	1.2715	0	0	0	1.22683	0
efu-miR-26a	467.988	8.87033	8.52235e-10	1.42603e-08	up	0.987	1.422	1.2715	0	0	0	1.22683	0
pbv-miR-26-5p	467.988	8.87033	8.52235e-10	1.42603e-08	up	0.987	1.422	1.2715	0	0	0	1.22683	0
nle-miR-26a	467.988	8.87033	8.52235e-10	1.42603e-08	up	0.987	1.422	1.2715	0	0	0	1.22683	0
xtr-miR-26	467.988	8.87033	8.52235e-10	1.42603e-08	up	0.987	1.422	1.2715	0	0	0	1.22683	0
oha-miR-26-5p	467.988	8.87033	8.52235e-10	1.42603e-08	up	0.987	1.422	1.2715	0	0	0	1.22683	0
efu-miR-26c	467.988	8.87033	8.52235e-10	1.42603e-08	up	0.987	1.422	1.2715	0	0	0	1.22683	0
tni-miR-26	467.988	8.87033	8.52235e-10	1.42603e-08	up	0.987	1.422	1.2715	0	0	0	1.22683	0
hsa-miR-26a-5p	467.988	8.87033	8.52235e-10	1.42603e-08	up	0.987	1.422	1.2715	0	0	0	1.22683	0
ola-miR-26	467.988	8.87033	8.52235e-10	1.42603e-08	up	0.987	1.422	1.2715	0	0	0	1.22683	0
cpo-miR-26a-5p	467.988	8.87033	8.52235e-10	1.42603e-08	up	0.987	1.422	1.2715	0	0	0	1.22683	0
oar-miR-26a	467.988	8.87033	8.52235e-10	1.42603e-08	up	0.987	1.422	1.2715	0	0	0	1.22683	0
cli-miR-26-5p	467.988	8.87033	8.52235e-10	1.42603e-08	up	0.987	1.422	1.2715	0	0	0	1.22683	0
rno-miR-26a-5p	467.988	8.87033	8.52235e-10	1.42603e-08	up	0.987	1.422	1.2715	0	0	0	1.22683	0
aca-miR-26-5p	467.988	8.87033	8.52235e-10	1.42603e-08	up	0.987	1.422	1.2715	0	0	0	1.22683	0
gga-miR-26a-2-5p	467.988	8.87033	8.52235e-10	1.42603e-08	up	0.987	1.422	1.2715	0	0	0	1.22683	0
gga-miR-26a-5p	467.988	8.87033	8.52235e-10	1.42603e-08	up	0.987	1.422	1.2715	0	0	0	1.22683	0
pma-miR-26a-5p	467.988	8.87033	8.52235e-10	1.42603e-08	up	0.987	1.422	1.2715	0	0	0	1.22683	0
tch-miR-26a-5p	467.988	8.87033	8.52235e-10	1.42603e-08	up	0.987	1.422	1.2715	0	0	0	1.22683	0
eca-miR-107a	447.311	8.80513	3.23042e-09	4.69373e-08	up	0.5056	1.2251	1.8648	0	0	0	1.1985	0
chi-miR-103-3p	447.311	8.80513	3.23042e-09	4.69373e-08	up	0.5056	1.2251	1.8648	0	0	0	1.1985	0
pal-miR-103a-3p	447.311	8.80513	3.23042e-09	4.69373e-08	up	0.5056	1.2251	1.8648	0	0	0	1.1985	0
ami-miR-103-3p	447.311	8.80513	3.23042e-09	4.69373e-08	up	0.5056	1.2251	1.8648	0	0	0	1.1985	0
pal-miR-103b-3p	447.311	8.80513	3.23042e-09	4.69373e-08	up	0.5056	1.2251	1.8648	0	0	0	1.1985	0
mmu-miR-103-3p	447.311	8.80513	3.23042e-09	4.69373e-08	up	0.5056	1.2251	1.8648	0	0	0	1.1985	0
gmo-miR-103-3p	447.311	8.80513	3.23042e-09	4.69373e-08	up	0.5056	1.2251	1.8648	0	0	0	1.1985	0
ipu-miR-103	447.311	8.80513	3.23042e-09	4.69373e-08	up	0.5056	1.2251	1.8648	0	0	0	1.1985	0
rno-miR-103-3p	447.311	8.80513	3.23042e-09	4.69373e-08	up	0.5056	1.2251	1.8648	0	0	0	1.1985	0
aca-miR-103-3p	447.311	8.80513	3.23042e-09	4.69373e-08	up	0.5056	1.2251	1.8648	0	0	0	1.1985	0
xtr-miR-103	447.311	8.80513	3.23042e-09	4.69373e-08	up	0.5056	1.2251	1.8648	0	0	0	1.1985	0
mdo-miR-103-3p	447.311	8.80513	3.23042e-09	4.69373e-08	up	0.5056	1.2251	1.8648	0	0	0	1.1985	0
cgr-miR-103-3p	447.311	8.80513	3.23042e-09	4.69373e-08	up	0.5056	1.2251	1.8648	0	0	0	1.1985	0
eca-miR-103	447.311	8.80513	3.23042e-09	4.69373e-08	up	0.5056	1.2251	1.8648	0	0	0	1.1985	0
hsa-miR-103a-3p	447.311	8.80513	3.23042e-09	4.69373e-08	up	0.5056	1.2251	1.8648	0	0	0	1.1985	0
mml-miR-103-3p	447.311	8.80513	3.23042e-09	4.69373e-08	up	0.5056	1.2251	1.8648	0	0	0	1.1985	0
pbv-miR-103-3p	447.311	8.80513	3.23042e-09	4.69373e-08	up	0.5056	1.2251	1.8648	0	0	0	1.1985	0
ccr-miR-103	447.311	8.80513	3.23042e-09	4.69373e-08	up	0.5056	1.2251	1.8648	0	0	0	1.1985	0
ocu-miR-103a-3p	447.311	8.80513	3.23042e-09	4.69373e-08	up	0.5056	1.2251	1.8648	0	0	0	1.1985	0
fru-miR-107	447.311	8.80513	3.23042e-09	4.69373e-08	up	0.5056	1.2251	1.8648	0	0	0	1.1985	0
ssa-miR-103-3p	447.311	8.80513	3.23042e-09	4.69373e-08	up	0.5056	1.2251	1.8648	0	0	0	1.1985	0
fru-miR-103	447.311	8.80513	3.23042e-09	4.69373e-08	up	0.5056	1.2251	1.8648	0	0	0	1.1985	0
oni-miR-103	447.311	8.80513	3.23042e-09	4.69373e-08	up	0.5056	1.2251	1.8648	0	0	0	1.1985	0
ssc-miR-103	447.311	8.80513	3.23042e-09	4.69373e-08	up	0.5056	1.2251	1.8648	0	0	0	1.1985	0
oha-miR-103a-3p	447.311	8.80513	3.23042e-09	4.69373e-08	up	0.5056	1.2251	1.8648	0	0	0	1.1985	0
oar-miR-103	447.311	8.80513	3.23042e-09	4.69373e-08	up	0.5056	1.2251	1.8648	0	0	0	1.1985	0
ola-miR-103	447.311	8.80513	3.23042e-09	4.69373e-08	up	0.5056	1.2251	1.8648	0	0	0	1.1985	0
tni-miR-103	447.311	8.80513	3.23042e-09	4.69373e-08	up	0.5056	1.2251	1.8648	0	0	0	1.1985	0
cja-miR-103a	447.311	8.80513	3.23042e-09	4.69373e-08	up	0.5056	1.2251	1.8648	0	0	0	1.1985	0
tgu-miR-103-3p	447.311	8.80513	3.23042e-09	4.69373e-08	up	0.5056	1.2251	1.8648	0	0	0	1.1985	0
efu-miR-103b	447.311	8.80513	3.23042e-09	4.69373e-08	up	0.5056	1.2251	1.8648	0	0	0	1.1985	0
dre-miR-103	447.311	8.80513	3.23042e-09	4.69373e-08	up	0.5056	1.2251	1.8648	0	0	0	1.1985	0
cli-miR-103-3p	447.311	8.80513	3.23042e-09	4.69373e-08	up	0.5056	1.2251	1.8648	0	0	0	1.1985	0
bta-miR-103	447.311	8.80513	3.23042e-09	4.69373e-08	up	0.5056	1.2251	1.8648	0	0	0	1.1985	0
oan-miR-103-3p	447.311	8.80513	3.23042e-09	4.69373e-08	up	0.5056	1.2251	1.8648	0	0	0	1.1985	0
efu-miR-103a	447.311	8.80513	3.23042e-09	4.69373e-08	up	0.5056	1.2251	1.8648	0	0	0	1.1985	0
cpi-miR-103-3p	447.311	8.80513	3.23042e-09	4.69373e-08	up	0.5056	1.2251	1.8648	0	0	0	1.1985	0
oha-miR-103b-3p	447.311	8.80513	3.23042e-09	4.69373e-08	up	0.5056	1.2251	1.8648	0	0	0	1.1985	0
xla-miR-103b-3p	447.311	8.80513	3.23042e-09	4.69373e-08	up	0.5056	1.2251	1.8648	0	0	0	1.1985	0
pma-miR-103b-3p	447.311	8.80513	3.23042e-09	4.69373e-08	up	0.5056	1.2251	1.8648	0	0	0	1.1985	0
gga-miR-103-3p	447.311	8.80513	3.23042e-09	4.69373e-08	up	0.5056	1.2251	1.8648	0	0	0	1.1985	0
abu-miR-126-3p	249.45	7.96261	3.56942e-09	4.99047e-08	up	0.7343	5.0097	0.7968	0	0	0.0249	2.18027	0.0083
ssa-miR-126-3p	249.45	7.96261	3.56942e-09	4.99047e-08	up	0.7343	5.0097	0.7968	0	0	0.0249	2.18027	0.0083
gmo-miR-126-3p	249.45	7.96261	3.56942e-09	4.99047e-08	up	0.7343	5.0097	0.7968	0	0	0.0249	2.18027	0.0083
dre-miR-126a-3p	249.45	7.96261	3.56942e-09	4.99047e-08	up	0.7343	5.0097	0.7968	0	0	0.0249	2.18027	0.0083
ipu-miR-126a	249.45	7.96261	3.56942e-09	4.99047e-08	up	0.7343	5.0097	0.7968	0	0	0.0249	2.18027	0.0083
ola-miR-126-3p	249.45	7.96261	3.56942e-09	4.99047e-08	up	0.7343	5.0097	0.7968	0	0	0.0249	2.18027	0.0083
ccr-miR-126-3p	249.45	7.96261	3.56942e-09	4.99047e-08	up	0.7343	5.0097	0.7968	0	0	0.0249	2.18027	0.0083
ami-miR-126-3p	249.858	7.96497	3.82226e-09	4.99047e-08	up	0.6741	5.0461	0.8307	0	0	0.0249	2.18363	0.0083
xtr-miR-126-3p	249.858	7.96497	3.82226e-09	4.99047e-08	up	0.6741	5.0461	0.8307	0	0	0.0249	2.18363	0.0083
cli-miR-126-3p	249.858	7.96497	3.82226e-09	4.99047e-08	up	0.6741	5.0461	0.8307	0	0	0.0249	2.18363	0.0083
ptr-miR-126	249.858	7.96497	3.82226e-09	4.99047e-08	up	0.6741	5.0461	0.8307	0	0	0.0249	2.18363	0.0083
ssc-miR-126-3p	249.858	7.96497	3.82226e-09	4.99047e-08	up	0.6741	5.0461	0.8307	0	0	0.0249	2.18363	0.0083
mml-miR-126	249.858	7.96497	3.82226e-09	4.99047e-08	up	0.6741	5.0461	0.8307	0	0	0.0249	2.18363	0.0083
bta-miR-126-3p	249.858	7.96497	3.82226e-09	4.99047e-08	up	0.6741	5.0461	0.8307	0	0	0.0249	2.18363	0.0083
cgr-miR-126a	249.858	7.96497	3.82226e-09	4.99047e-08	up	0.6741	5.0461	0.8307	0	0	0.0249	2.18363	0.0083
hsa-miR-126-3p	249.858	7.96497	3.82226e-09	4.99047e-08	up	0.6741	5.0461	0.8307	0	0	0.0249	2.18363	0.0083
rno-miR-126a-3p	249.858	7.96497	3.82226e-09	4.99047e-08	up	0.6741	5.0461	0.8307	0	0	0.0249	2.18363	0.0083
aca-miR-126-3p	249.858	7.96497	3.82226e-09	4.99047e-08	up	0.6741	5.0461	0.8307	0	0	0.0249	2.18363	0.0083
pbv-miR-126-3p	249.858	7.96497	3.82226e-09	4.99047e-08	up	0.6741	5.0461	0.8307	0	0	0.0249	2.18363	0.0083
eca-miR-126-3p	249.858	7.96497	3.82226e-09	4.99047e-08	up	0.6741	5.0461	0.8307	0	0	0.0249	2.18363	0.0083
cja-miR-126	249.858	7.96497	3.82226e-09	4.99047e-08	up	0.6741	5.0461	0.8307	0	0	0.0249	2.18363	0.0083
cpo-miR-126-3p	249.858	7.96497	3.82226e-09	4.99047e-08	up	0.6741	5.0461	0.8307	0	0	0.0249	2.18363	0.0083
mmu-miR-126a-3p	249.858	7.96497	3.82226e-09	4.99047e-08	up	0.6741	5.0461	0.8307	0	0	0.0249	2.18363	0.0083
sha-miR-126	249.858	7.96497	3.82226e-09	4.99047e-08	up	0.6741	5.0461	0.8307	0	0	0.0249	2.18363	0.0083
tgu-miR-126-3p	249.858	7.96497	3.82226e-09	4.99047e-08	up	0.6741	5.0461	0.8307	0	0	0.0249	2.18363	0.0083
gga-miR-126-3p	249.858	7.96497	3.82226e-09	4.99047e-08	up	0.6741	5.0461	0.8307	0	0	0.0249	2.18363	0.0083
xla-miR-126-2-3p	249.858	7.96497	3.82226e-09	4.99047e-08	up	0.6741	5.0461	0.8307	0	0	0.0249	2.18363	0.0083
mdo-miR-126-3p	249.858	7.96497	3.82226e-09	4.99047e-08	up	0.6741	5.0461	0.8307	0	0	0.0249	2.18363	0.0083
dno-miR-126-3p	249.858	7.96497	3.82226e-09	4.99047e-08	up	0.6741	5.0461	0.8307	0	0	0.0249	2.18363	0.0083
pal-miR-126-3p	249.858	7.96497	3.82226e-09	4.99047e-08	up	0.6741	5.0461	0.8307	0	0	0.0249	2.18363	0.0083
xla-miR-126-3p	249.858	7.96497	3.82226e-09	4.99047e-08	up	0.6741	5.0461	0.8307	0	0	0.0249	2.18363	0.0083
chi-miR-126-3p	249.858	7.96497	3.82226e-09	4.99047e-08	up	0.6741	5.0461	0.8307	0	0	0.0249	2.18363	0.0083
ppy-miR-126	249.858	7.96497	3.82226e-09	4.99047e-08	up	0.6741	5.0461	0.8307	0	0	0.0249	2.18363	0.0083
oan-miR-126-3p	249.858	7.96497	3.82226e-09	4.99047e-08	up	0.6741	5.0461	0.8307	0	0	0.0249	2.18363	0.0083
cpi-miR-126-3p	249.858	7.96497	3.82226e-09	4.99047e-08	up	0.6741	5.0461	0.8307	0	0	0.0249	2.18363	0.0083
efu-miR-126	249.858	7.96497	3.82226e-09	4.99047e-08	up	0.6741	5.0461	0.8307	0	0	0.0249	2.18363	0.0083
mmu-miR-215-5p	318.72	8.31615	4.28312e-09	5.57648e-08	up	0.963	2.5595	1.2545	0	0.0144	0	1.59233	0.0048
tni-miR-107	438.165	8.77533	4.63683e-09	5.58226e-08	up	0.4574	1.2032	1.8648	0	0	0	1.17513	0
ocu-miR-107-3p	438.165	8.77533	4.63683e-09	5.58226e-08	up	0.4574	1.2032	1.8648	0	0	0	1.17513	0
ssa-miR-107-3p	438.165	8.77533	4.63683e-09	5.58226e-08	up	0.4574	1.2032	1.8648	0	0	0	1.17513	0
dno-miR-107-3p	438.165	8.77533	4.63683e-09	5.58226e-08	up	0.4574	1.2032	1.8648	0	0	0	1.17513	0
mmu-miR-107-3p	438.165	8.77533	4.63683e-09	5.58226e-08	up	0.4574	1.2032	1.8648	0	0	0	1.17513	0
rno-miR-107-3p	438.165	8.77533	4.63683e-09	5.58226e-08	up	0.4574	1.2032	1.8648	0	0	0	1.17513	0
oan-miR-107-3p	438.165	8.77533	4.63683e-09	5.58226e-08	up	0.4574	1.2032	1.8648	0	0	0	1.17513	0
hsa-miR-107	438.165	8.77533	4.63683e-09	5.58226e-08	up	0.4574	1.2032	1.8648	0	0	0	1.17513	0
ola-miR-107	438.165	8.77533	4.63683e-09	5.58226e-08	up	0.4574	1.2032	1.8648	0	0	0	1.17513	0
gga-miR-107-3p	438.165	8.77533	4.63683e-09	5.58226e-08	up	0.4574	1.2032	1.8648	0	0	0	1.17513	0
bta-miR-107	438.165	8.77533	4.63683e-09	5.58226e-08	up	0.4574	1.2032	1.8648	0	0	0	1.17513	0
ccr-miR-107	438.165	8.77533	4.63683e-09	5.58226e-08	up	0.4574	1.2032	1.8648	0	0	0	1.17513	0
tgu-miR-107	438.165	8.77533	4.63683e-09	5.58226e-08	up	0.4574	1.2032	1.8648	0	0	0	1.17513	0
aca-miR-107-3p	438.165	8.77533	4.63683e-09	5.58226e-08	up	0.4574	1.2032	1.8648	0	0	0	1.17513	0
cpi-miR-107-3p	438.165	8.77533	4.63683e-09	5.58226e-08	up	0.4574	1.2032	1.8648	0	0	0	1.17513	0
mdo-miR-107	438.165	8.77533	4.63683e-09	5.58226e-08	up	0.4574	1.2032	1.8648	0	0	0	1.17513	0
ssc-miR-107	438.165	8.77533	4.63683e-09	5.58226e-08	up	0.4574	1.2032	1.8648	0	0	0	1.17513	0
cgr-miR-107	438.165	8.77533	4.63683e-09	5.58226e-08	up	0.4574	1.2032	1.8648	0	0	0	1.17513	0
efu-miR-107	438.165	8.77533	4.63683e-09	5.58226e-08	up	0.4574	1.2032	1.8648	0	0	0	1.17513	0
cpo-miR-107-3p	438.165	8.77533	4.63683e-09	5.58226e-08	up	0.4574	1.2032	1.8648	0	0	0	1.17513	0
oni-miR-107	438.165	8.77533	4.63683e-09	5.58226e-08	up	0.4574	1.2032	1.8648	0	0	0	1.17513	0
xtr-miR-107	438.165	8.77533	4.63683e-09	5.58226e-08	up	0.4574	1.2032	1.8648	0	0	0	1.17513	0
cli-miR-107-3p	438.165	8.77533	4.63683e-09	5.58226e-08	up	0.4574	1.2032	1.8648	0	0	0	1.17513	0
ipu-miR-107a	438.165	8.77533	4.63683e-09	5.58226e-08	up	0.4574	1.2032	1.8648	0	0	0	1.17513	0
pbv-miR-107-3p	438.165	8.77533	4.63683e-09	5.58226e-08	up	0.4574	1.2032	1.8648	0	0	0	1.17513	0
chi-miR-107-3p	438.165	8.77533	4.63683e-09	5.58226e-08	up	0.4574	1.2032	1.8648	0	0	0	1.17513	0
dre-miR-107a-3p	438.165	8.77533	4.63683e-09	5.58226e-08	up	0.4574	1.2032	1.8648	0	0	0	1.17513	0
oha-miR-107-3p	438.165	8.77533	4.63683e-09	5.58226e-08	up	0.4574	1.2032	1.8648	0	0	0	1.17513	0
ami-miR-107-3p	438.165	8.77533	4.63683e-09	5.58226e-08	up	0.4574	1.2032	1.8648	0	0	0	1.17513	0
tni-miR-126	245.831	7.94153	5.03247e-09	6.04288e-08	up	0.638	5.0024	0.7968	0	0	0.0249	2.14573	0.0083
fru-miR-92	4.263	2.09193	5.52968e-09	6.60569e-08	up	17.8511	35.1553	25.5652	7.1653	4.5346	5.9602	26.1905	5.8867
tni-miR-92	4.263	2.09193	5.52968e-09	6.60569e-08	up	17.8511	35.1553	25.5652	7.1653	4.5346	5.9602	26.1905	5.8867
cfa-miR-16	101.293	6.66239	6.36081e-09	7.0432e-08	up	1.0111	1.422	2.1361	0	0.0432	0	1.52307	0.0144
nbr-miR-16a	101.293	6.66239	6.36081e-09	7.0432e-08	up	1.0111	1.422	2.1361	0	0.0432	0	1.52307	0.0144
cgr-miR-16-5p	101.293	6.66239	6.36081e-09	7.0432e-08	up	1.0111	1.422	2.1361	0	0.0432	0	1.52307	0.0144
ppy-miR-16	101.293	6.66239	6.36081e-09	7.0432e-08	up	1.0111	1.422	2.1361	0	0.0432	0	1.52307	0.0144
efu-miR-16	101.293	6.66239	6.36081e-09	7.0432e-08	up	1.0111	1.422	2.1361	0	0.0432	0	1.52307	0.0144
pny-miR-16a	101.293	6.66239	6.36081e-09	7.0432e-08	up	1.0111	1.422	2.1361	0	0.0432	0	1.52307	0.0144
pal-miR-16-5p	101.293	6.66239	6.36081e-09	7.0432e-08	up	1.0111	1.422	2.1361	0	0.0432	0	1.52307	0.0144
lla-miR-16	101.293	6.66239	6.36081e-09	7.0432e-08	up	1.0111	1.422	2.1361	0	0.0432	0	1.52307	0.0144
oan-miR-16a-5p	101.293	6.66239	6.36081e-09	7.0432e-08	up	1.0111	1.422	2.1361	0	0.0432	0	1.52307	0.0144
cpi-miR-16a-5p	101.293	6.66239	6.36081e-09	7.0432e-08	up	1.0111	1.422	2.1361	0	0.0432	0	1.52307	0.0144
mmu-miR-16-5p	101.293	6.66239	6.36081e-09	7.0432e-08	up	1.0111	1.422	2.1361	0	0.0432	0	1.52307	0.0144
oga-miR-16	101.293	6.66239	6.36081e-09	7.0432e-08	up	1.0111	1.422	2.1361	0	0.0432	0	1.52307	0.0144
cja-miR-16	101.293	6.66239	6.36081e-09	7.0432e-08	up	1.0111	1.422	2.1361	0	0.0432	0	1.52307	0.0144
ssc-miR-16	101.293	6.66239	6.36081e-09	7.0432e-08	up	1.0111	1.422	2.1361	0	0.0432	0	1.52307	0.0144
eca-miR-16	101.293	6.66239	6.36081e-09	7.0432e-08	up	1.0111	1.422	2.1361	0	0.0432	0	1.52307	0.0144
hsa-miR-16-5p	101.293	6.66239	6.36081e-09	7.0432e-08	up	1.0111	1.422	2.1361	0	0.0432	0	1.52307	0.0144
ocu-miR-16b-5p	101.293	6.66239	6.36081e-09	7.0432e-08	up	1.0111	1.422	2.1361	0	0.0432	0	1.52307	0.0144
bta-miR-16b	101.293	6.66239	6.36081e-09	7.0432e-08	up	1.0111	1.422	2.1361	0	0.0432	0	1.52307	0.0144
rno-miR-16-5p	101.293	6.66239	6.36081e-09	7.0432e-08	up	1.0111	1.422	2.1361	0	0.0432	0	1.52307	0.0144
abu-miR-16a	101.293	6.66239	6.36081e-09	7.0432e-08	up	1.0111	1.422	2.1361	0	0.0432	0	1.52307	0.0144
dno-miR-16b-5p	101.293	6.66239	6.36081e-09	7.0432e-08	up	1.0111	1.422	2.1361	0	0.0432	0	1.52307	0.0144
mdo-miR-16-5p	101.293	6.66239	6.36081e-09	7.0432e-08	up	1.0111	1.422	2.1361	0	0.0432	0	1.52307	0.0144
ssa-miR-16c-5p	101.293	6.66239	6.36081e-09	7.0432e-08	up	1.0111	1.422	2.1361	0	0.0432	0	1.52307	0.0144
ola-miR-16	101.293	6.66239	6.36081e-09	7.0432e-08	up	1.0111	1.422	2.1361	0	0.0432	0	1.52307	0.0144
oni-miR-16a	101.293	6.66239	6.36081e-09	7.0432e-08	up	1.0111	1.422	2.1361	0	0.0432	0	1.52307	0.0144
tni-let-7b	22.498	4.4917	6.79247e-09	7.0432e-08	up	0.7222	2.173	2.9668	0.0685	0.0864	0.0873	1.954	0.0807333
ssa-let-7b-5p	22.498	4.4917	6.79247e-09	7.0432e-08	up	0.7222	2.173	2.9668	0.0685	0.0864	0.0873	1.954	0.0807333
ppa-let-7b	22.498	4.4917	6.79247e-09	7.0432e-08	up	0.7222	2.173	2.9668	0.0685	0.0864	0.0873	1.954	0.0807333
bta-let-7b	22.498	4.4917	6.79247e-09	7.0432e-08	up	0.7222	2.173	2.9668	0.0685	0.0864	0.0873	1.954	0.0807333
ptr-let-7b	22.498	4.4917	6.79247e-09	7.0432e-08	up	0.7222	2.173	2.9668	0.0685	0.0864	0.0873	1.954	0.0807333
cgr-let-7b	22.498	4.4917	6.79247e-09	7.0432e-08	up	0.7222	2.173	2.9668	0.0685	0.0864	0.0873	1.954	0.0807333
cpi-let-7b-5p	22.498	4.4917	6.79247e-09	7.0432e-08	up	0.7222	2.173	2.9668	0.0685	0.0864	0.0873	1.954	0.0807333
mmu-let-7b-5p	22.498	4.4917	6.79247e-09	7.0432e-08	up	0.7222	2.173	2.9668	0.0685	0.0864	0.0873	1.954	0.0807333
mml-let-7b-5p	22.498	4.4917	6.79247e-09	7.0432e-08	up	0.7222	2.173	2.9668	0.0685	0.0864	0.0873	1.954	0.0807333
cpo-let-7b-5p	22.498	4.4917	6.79247e-09	7.0432e-08	up	0.7222	2.173	2.9668	0.0685	0.0864	0.0873	1.954	0.0807333
nbr-let-7b	22.498	4.4917	6.79247e-09	7.0432e-08	up	0.7222	2.173	2.9668	0.0685	0.0864	0.0873	1.954	0.0807333
tgu-let-7b-5p	22.498	4.4917	6.79247e-09	7.0432e-08	up	0.7222	2.173	2.9668	0.0685	0.0864	0.0873	1.954	0.0807333
chi-let-7b-5p	22.498	4.4917	6.79247e-09	7.0432e-08	up	0.7222	2.173	2.9668	0.0685	0.0864	0.0873	1.954	0.0807333
cfa-let-7b	22.498	4.4917	6.79247e-09	7.0432e-08	up	0.7222	2.173	2.9668	0.0685	0.0864	0.0873	1.954	0.0807333
rno-let-7b-5p	22.498	4.4917	6.79247e-09	7.0432e-08	up	0.7222	2.173	2.9668	0.0685	0.0864	0.0873	1.954	0.0807333
cja-let-7b	22.498	4.4917	6.79247e-09	7.0432e-08	up	0.7222	2.173	2.9668	0.0685	0.0864	0.0873	1.954	0.0807333
ccr-let-7b	22.498	4.4917	6.79247e-09	7.0432e-08	up	0.7222	2.173	2.9668	0.0685	0.0864	0.0873	1.954	0.0807333
hsa-let-7b-5p	22.498	4.4917	6.79247e-09	7.0432e-08	up	0.7222	2.173	2.9668	0.0685	0.0864	0.0873	1.954	0.0807333
ami-let-7b-5p	22.498	4.4917	6.79247e-09	7.0432e-08	up	0.7222	2.173	2.9668	0.0685	0.0864	0.0873	1.954	0.0807333
pbv-let-7b-5p	22.498	4.4917	6.79247e-09	7.0432e-08	up	0.7222	2.173	2.9668	0.0685	0.0864	0.0873	1.954	0.0807333
oha-let-7b-5p	22.498	4.4917	6.79247e-09	7.0432e-08	up	0.7222	2.173	2.9668	0.0685	0.0864	0.0873	1.954	0.0807333
ocu-let-7b-5p	22.498	4.4917	6.79247e-09	7.0432e-08	up	0.7222	2.173	2.9668	0.0685	0.0864	0.0873	1.954	0.0807333
gga-let-7b	22.498	4.4917	6.79247e-09	7.0432e-08	up	0.7222	2.173	2.9668	0.0685	0.0864	0.0873	1.954	0.0807333
ola-let-7b	22.498	4.4917	6.79247e-09	7.0432e-08	up	0.7222	2.173	2.9668	0.0685	0.0864	0.0873	1.954	0.0807333
dno-let-7b-5p	22.498	4.4917	6.79247e-09	7.0432e-08	up	0.7222	2.173	2.9668	0.0685	0.0864	0.0873	1.954	0.0807333
oan-let-7b-5p	22.498	4.4917	6.79247e-09	7.0432e-08	up	0.7222	2.173	2.9668	0.0685	0.0864	0.0873	1.954	0.0807333
oni-let-7b	22.498	4.4917	6.79247e-09	7.0432e-08	up	0.7222	2.173	2.9668	0.0685	0.0864	0.0873	1.954	0.0807333
dre-let-7b	22.498	4.4917	6.79247e-09	7.0432e-08	up	0.7222	2.173	2.9668	0.0685	0.0864	0.0873	1.954	0.0807333
ipu-let-7b	22.498	4.4917	6.79247e-09	7.0432e-08	up	0.7222	2.173	2.9668	0.0685	0.0864	0.0873	1.954	0.0807333
aca-let-7b-5p	22.498	4.4917	6.79247e-09	7.0432e-08	up	0.7222	2.173	2.9668	0.0685	0.0864	0.0873	1.954	0.0807333
oar-let-7b	22.498	4.4917	6.79247e-09	7.0432e-08	up	0.7222	2.173	2.9668	0.0685	0.0864	0.0873	1.954	0.0807333
mdo-let-7b	22.498	4.4917	6.79247e-09	7.0432e-08	up	0.7222	2.173	2.9668	0.0685	0.0864	0.0873	1.954	0.0807333
ggo-let-7b	22.498	4.4917	6.79247e-09	7.0432e-08	up	0.7222	2.173	2.9668	0.0685	0.0864	0.0873	1.954	0.0807333
bta-miR-92a	4.202	2.07091	7.25345e-09	7.36871e-08	up	17.0446	33.9448	24.9549	6.8502	4.5346	5.9228	25.3148	5.7692
efu-miR-92a	4.202	2.07091	7.25345e-09	7.36871e-08	up	17.0446	33.9448	24.9549	6.8502	4.5346	5.9228	25.3148	5.7692
sha-miR-92a	4.202	2.07091	7.25345e-09	7.36871e-08	up	17.0446	33.9448	24.9549	6.8502	4.5346	5.9228	25.3148	5.7692
ssc-miR-92a	4.202	2.07091	7.25345e-09	7.36871e-08	up	17.0446	33.9448	24.9549	6.8502	4.5346	5.9228	25.3148	5.7692
mne-miR-92	4.202	2.07091	7.25345e-09	7.36871e-08	up	17.0446	33.9448	24.9549	6.8502	4.5346	5.9228	25.3148	5.7692
chi-miR-92b	4.202	2.07091	7.25345e-09	7.36871e-08	up	17.0446	33.9448	24.9549	6.8502	4.5346	5.9228	25.3148	5.7692
cja-miR-92a	4.202	2.07091	7.25345e-09	7.36871e-08	up	17.0446	33.9448	24.9549	6.8502	4.5346	5.9228	25.3148	5.7692
xtr-miR-92a	4.202	2.07091	7.25345e-09	7.36871e-08	up	17.0446	33.9448	24.9549	6.8502	4.5346	5.9228	25.3148	5.7692
tch-miR-92a-3p	4.144	2.051	7.43668e-09	7.36871e-08	up	16.9604	33.0041	24.9549	6.8365	4.5346	5.9228	24.9731	5.76463
oni-miR-92a	4.144	2.051	7.43668e-09	7.36871e-08	up	16.9604	33.0041	24.9549	6.8365	4.5346	5.9228	24.9731	5.76463
ssa-miR-92a-3p	4.144	2.051	7.43668e-09	7.36871e-08	up	16.9604	33.0041	24.9549	6.8365	4.5346	5.9228	24.9731	5.76463
eca-miR-92a	4.144	2.051	7.43668e-09	7.36871e-08	up	16.9604	33.0041	24.9549	6.8365	4.5346	5.9228	24.9731	5.76463
nbr-miR-92a	4.144	2.051	7.43668e-09	7.36871e-08	up	16.9604	33.0041	24.9549	6.8365	4.5346	5.9228	24.9731	5.76463
mmr-miR-92b	4.162	2.05745	7.44026e-09	7.36871e-08	up	16.9604	33.3687	24.9549	6.8502	4.5346	5.9228	25.0947	5.7692
dno-miR-92a-3p	4.162	2.05745	7.44026e-09	7.36871e-08	up	16.9604	33.3687	24.9549	6.8502	4.5346	5.9228	25.0947	5.7692
dma-miR-92a	4.162	2.05745	7.44026e-09	7.36871e-08	up	16.9604	33.3687	24.9549	6.8502	4.5346	5.9228	25.0947	5.7692
ocu-miR-92a-3p	4.162	2.05745	7.44026e-09	7.36871e-08	up	16.9604	33.3687	24.9549	6.8502	4.5346	5.9228	25.0947	5.7692
nle-miR-92a	4.162	2.05745	7.44026e-09	7.36871e-08	up	16.9604	33.3687	24.9549	6.8502	4.5346	5.9228	25.0947	5.7692
ipu-miR-92a	4.162	2.05745	7.44026e-09	7.36871e-08	up	16.9604	33.3687	24.9549	6.8502	4.5346	5.9228	25.0947	5.7692
cpo-miR-92a-3p	4.162	2.05745	7.44026e-09	7.36871e-08	up	16.9604	33.3687	24.9549	6.8502	4.5346	5.9228	25.0947	5.7692
ccr-miR-92a	4.183	2.06448	7.63191e-09	7.54241e-08	up	17.1891	33.9593	24.9549	6.8913	4.5346	5.9976	25.3678	5.80783
pbv-miR-21-5p	324.785	8.34334	9.6476e-09	9.03366e-08	up	0.4574	2.8293	1.5936	0.0137	0	0	1.62677	0.00456667
gga-miR-21-5p	324.785	8.34334	9.6476e-09	9.03366e-08	up	0.4574	2.8293	1.5936	0.0137	0	0	1.62677	0.00456667
oar-miR-21	324.785	8.34334	9.6476e-09	9.03366e-08	up	0.4574	2.8293	1.5936	0.0137	0	0	1.62677	0.00456667
nle-miR-21	324.785	8.34334	9.6476e-09	9.03366e-08	up	0.4574	2.8293	1.5936	0.0137	0	0	1.62677	0.00456667
rno-miR-21-5p	324.785	8.34334	9.6476e-09	9.03366e-08	up	0.4574	2.8293	1.5936	0.0137	0	0	1.62677	0.00456667
tgu-miR-21-5p	324.785	8.34334	9.6476e-09	9.03366e-08	up	0.4574	2.8293	1.5936	0.0137	0	0	1.62677	0.00456667
oga-miR-21	324.785	8.34334	9.6476e-09	9.03366e-08	up	0.4574	2.8293	1.5936	0.0137	0	0	1.62677	0.00456667
cfa-miR-21	324.785	8.34334	9.6476e-09	9.03366e-08	up	0.4574	2.8293	1.5936	0.0137	0	0	1.62677	0.00456667
aca-miR-21-5p	324.785	8.34334	9.6476e-09	9.03366e-08	up	0.4574	2.8293	1.5936	0.0137	0	0	1.62677	0.00456667
sha-miR-21	324.785	8.34334	9.6476e-09	9.03366e-08	up	0.4574	2.8293	1.5936	0.0137	0	0	1.62677	0.00456667
ami-miR-21-5p	324.785	8.34334	9.6476e-09	9.03366e-08	up	0.4574	2.8293	1.5936	0.0137	0	0	1.62677	0.00456667
cli-miR-21-5p	324.785	8.34334	9.6476e-09	9.03366e-08	up	0.4574	2.8293	1.5936	0.0137	0	0	1.62677	0.00456667
eca-miR-21	324.785	8.34334	9.6476e-09	9.03366e-08	up	0.4574	2.8293	1.5936	0.0137	0	0	1.62677	0.00456667
ocu-miR-21-5p	324.785	8.34334	9.6476e-09	9.03366e-08	up	0.4574	2.8293	1.5936	0.0137	0	0	1.62677	0.00456667
mmu-miR-21a-5p	324.785	8.34334	9.6476e-09	9.03366e-08	up	0.4574	2.8293	1.5936	0.0137	0	0	1.62677	0.00456667
oha-miR-21-5p	324.785	8.34334	9.6476e-09	9.03366e-08	up	0.4574	2.8293	1.5936	0.0137	0	0	1.62677	0.00456667
bta-miR-21-5p	324.785	8.34334	9.6476e-09	9.03366e-08	up	0.4574	2.8293	1.5936	0.0137	0	0	1.62677	0.00456667
hsa-miR-21-5p	324.785	8.34334	9.6476e-09	9.03366e-08	up	0.4574	2.8293	1.5936	0.0137	0	0	1.62677	0.00456667
oan-miR-21-5p	324.785	8.34334	9.6476e-09	9.03366e-08	up	0.4574	2.8293	1.5936	0.0137	0	0	1.62677	0.00456667
dma-miR-21	324.785	8.34334	9.6476e-09	9.03366e-08	up	0.4574	2.8293	1.5936	0.0137	0	0	1.62677	0.00456667
cja-miR-21	324.785	8.34334	9.6476e-09	9.03366e-08	up	0.4574	2.8293	1.5936	0.0137	0	0	1.62677	0.00456667
sbo-miR-21	324.785	8.34334	9.6476e-09	9.03366e-08	up	0.4574	2.8293	1.5936	0.0137	0	0	1.62677	0.00456667
pal-miR-21-5p	324.785	8.34334	9.6476e-09	9.03366e-08	up	0.4574	2.8293	1.5936	0.0137	0	0	1.62677	0.00456667
chi-miR-21-5p	324.785	8.34334	9.6476e-09	9.03366e-08	up	0.4574	2.8293	1.5936	0.0137	0	0	1.62677	0.00456667
mdo-miR-21-5p	324.785	8.34334	9.6476e-09	9.03366e-08	up	0.4574	2.8293	1.5936	0.0137	0	0	1.62677	0.00456667
cpi-miR-21-5p	324.785	8.34334	9.6476e-09	9.03366e-08	up	0.4574	2.8293	1.5936	0.0137	0	0	1.62677	0.00456667
pbv-miR-215-5p	286.637	8.16308	1.5452e-08	1.43816e-07	up	0.8426	2.4429	0.9833	0	0.0144	0	1.42293	0.0048
oha-miR-215-5p	286.637	8.16308	1.5452e-08	1.43816e-07	up	0.8426	2.4429	0.9833	0	0.0144	0	1.42293	0.0048
aca-miR-215-5p	286.637	8.16308	1.5452e-08	1.43816e-07	up	0.8426	2.4429	0.9833	0	0.0144	0	1.42293	0.0048
cpo-miR-27a-3p	21.753	4.44315	2.10291e-08	1.9494e-07	up	1.6371	2.9971	2.2209	0.2192	0.072	0.0125	2.28503	0.101233
tch-miR-27a-3p	21.753	4.44315	2.10291e-08	1.9494e-07	up	1.6371	2.9971	2.2209	0.2192	0.072	0.0125	2.28503	0.101233
ola-miR-92a	3.836	1.93954	3.49213e-08	3.22431e-07	up	22.7984	40.6098	31.058	9.7135	5.3839	8.5038	31.4887	7.86707
dre-miR-92a-3p	3.836	1.93954	3.49213e-08	3.22431e-07	up	22.7984	40.6098	31.058	9.7135	5.3839	8.5038	31.4887	7.86707
pal-miR-107a-3p	368.071	8.52384	4.46591e-08	4.1152e-07	up	0.2889	1.1594	1.4919	0	0	0	0.980067	0
cpi-miR-101-3p	109.133	6.76994	5.26231e-08	4.71775e-07	up	4.1769	16.5385	9.4937	0.1507	0.1152	0	10.0697	0.0886333
oha-miR-101b-3p	109.133	6.76994	5.26231e-08	4.71775e-07	up	4.1769	16.5385	9.4937	0.1507	0.1152	0	10.0697	0.0886333
gga-miR-101-3p	109.133	6.76994	5.26231e-08	4.71775e-07	up	4.1769	16.5385	9.4937	0.1507	0.1152	0	10.0697	0.0886333
ami-miR-101-3p	109.133	6.76994	5.26231e-08	4.71775e-07	up	4.1769	16.5385	9.4937	0.1507	0.1152	0	10.0697	0.0886333
bta-miR-101	109.133	6.76994	5.26231e-08	4.71775e-07	up	4.1769	16.5385	9.4937	0.1507	0.1152	0	10.0697	0.0886333
pbv-miR-101-3p	109.133	6.76994	5.26231e-08	4.71775e-07	up	4.1769	16.5385	9.4937	0.1507	0.1152	0	10.0697	0.0886333
ssc-miR-101	109.133	6.76994	5.26231e-08	4.71775e-07	up	4.1769	16.5385	9.4937	0.1507	0.1152	0	10.0697	0.0886333
hsa-miR-101-3p	109.133	6.76994	5.26231e-08	4.71775e-07	up	4.1769	16.5385	9.4937	0.1507	0.1152	0	10.0697	0.0886333
cli-miR-101-3p	109.133	6.76994	5.26231e-08	4.71775e-07	up	4.1769	16.5385	9.4937	0.1507	0.1152	0	10.0697	0.0886333
mdo-miR-101-3p	109.133	6.76994	5.26231e-08	4.71775e-07	up	4.1769	16.5385	9.4937	0.1507	0.1152	0	10.0697	0.0886333
cgr-miR-101b-3p	109.133	6.76994	5.26231e-08	4.71775e-07	up	4.1769	16.5385	9.4937	0.1507	0.1152	0	10.0697	0.0886333
mml-miR-101-3p	109.133	6.76994	5.26231e-08	4.71775e-07	up	4.1769	16.5385	9.4937	0.1507	0.1152	0	10.0697	0.0886333
aca-miR-101-3p	109.133	6.76994	5.26231e-08	4.71775e-07	up	4.1769	16.5385	9.4937	0.1507	0.1152	0	10.0697	0.0886333
tgu-miR-101-3p	109.133	6.76994	5.26231e-08	4.71775e-07	up	4.1769	16.5385	9.4937	0.1507	0.1152	0	10.0697	0.0886333
oni-miR-101a	108.612	6.76304	6.58963e-08	5.70896e-07	up	4.0325	16.5385	9.4937	0.1507	0.1152	0	10.0216	0.0886333
xla-miR-101-3p	108.612	6.76304	6.58963e-08	5.70896e-07	up	4.0325	16.5385	9.4937	0.1507	0.1152	0	10.0216	0.0886333
ipu-miR-101a	108.612	6.76304	6.58963e-08	5.70896e-07	up	4.0325	16.5385	9.4937	0.1507	0.1152	0	10.0216	0.0886333
sha-miR-101	108.612	6.76304	6.58963e-08	5.70896e-07	up	4.0325	16.5385	9.4937	0.1507	0.1152	0	10.0216	0.0886333
tni-miR-101a	108.612	6.76304	6.58963e-08	5.70896e-07	up	4.0325	16.5385	9.4937	0.1507	0.1152	0	10.0216	0.0886333
ola-miR-101a-3p	108.612	6.76304	6.58963e-08	5.70896e-07	up	4.0325	16.5385	9.4937	0.1507	0.1152	0	10.0216	0.0886333
ocu-miR-101-3p	108.612	6.76304	6.58963e-08	5.70896e-07	up	4.0325	16.5385	9.4937	0.1507	0.1152	0	10.0216	0.0886333
chi-miR-101-3p	108.612	6.76304	6.58963e-08	5.70896e-07	up	4.0325	16.5385	9.4937	0.1507	0.1152	0	10.0216	0.0886333
cpo-miR-101-3p	108.612	6.76304	6.58963e-08	5.70896e-07	up	4.0325	16.5385	9.4937	0.1507	0.1152	0	10.0216	0.0886333
xtr-miR-101a	108.612	6.76304	6.58963e-08	5.70896e-07	up	4.0325	16.5385	9.4937	0.1507	0.1152	0	10.0216	0.0886333
mmu-miR-101a-3p	108.612	6.76304	6.58963e-08	5.70896e-07	up	4.0325	16.5385	9.4937	0.1507	0.1152	0	10.0216	0.0886333
ssa-miR-101a-3p	108.612	6.76304	6.58963e-08	5.70896e-07	up	4.0325	16.5385	9.4937	0.1507	0.1152	0	10.0216	0.0886333
age-miR-101	108.612	6.76304	6.58963e-08	5.70896e-07	up	4.0325	16.5385	9.4937	0.1507	0.1152	0	10.0216	0.0886333
efu-miR-101	108.612	6.76304	6.58963e-08	5.70896e-07	up	4.0325	16.5385	9.4937	0.1507	0.1152	0	10.0216	0.0886333
dre-miR-101a	108.612	6.76304	6.58963e-08	5.70896e-07	up	4.0325	16.5385	9.4937	0.1507	0.1152	0	10.0216	0.0886333
oan-miR-101	108.612	6.76304	6.58963e-08	5.70896e-07	up	4.0325	16.5385	9.4937	0.1507	0.1152	0	10.0216	0.0886333
oha-miR-101a-3p	108.612	6.76304	6.58963e-08	5.70896e-07	up	4.0325	16.5385	9.4937	0.1507	0.1152	0	10.0216	0.0886333
rno-miR-101a-3p	108.612	6.76304	6.58963e-08	5.70896e-07	up	4.0325	16.5385	9.4937	0.1507	0.1152	0	10.0216	0.0886333
ccr-miR-27d	60.034	5.90772	8.46262e-08	7.29075e-07	up	0.5537	1.2105	1.7631	0.0137	0.0288	0.0125	1.17577	0.0183333
ipu-miR-27d	60.034	5.90772	8.46262e-08	7.29075e-07	up	0.5537	1.2105	1.7631	0.0137	0.0288	0.0125	1.17577	0.0183333
dre-miR-27d	60.034	5.90772	8.46262e-08	7.29075e-07	up	0.5537	1.2105	1.7631	0.0137	0.0288	0.0125	1.17577	0.0183333
gmo-miR-101a-3p	101.133	6.66011	1.13239e-07	9.71969e-07	up	3.8278	15.6634	8.4426	0.1507	0.1152	0	9.31127	0.0886333
oni-miR-124a	0.375	-1.41323	1.61328e-07	1.36952e-06	down	44.5135	30.5612	37.9918	102.204	88.4027	92.0458	37.6888	94.2177
mze-miR-124	0.375	-1.41323	1.61328e-07	1.36952e-06	down	44.5135	30.5612	37.9918	102.204	88.4027	92.0458	37.6888	94.2177
abu-miR-124	0.375	-1.41323	1.61328e-07	1.36952e-06	down	44.5135	30.5612	37.9918	102.204	88.4027	92.0458	37.6888	94.2177
ipu-miR-124a	0.375	-1.41323	1.61328e-07	1.36952e-06	down	44.5135	30.5612	37.9918	102.204	88.4027	92.0458	37.6888	94.2177
ipu-miR-26b	289.823	8.17903	1.8141e-07	1.5205e-06	up	0.8787	0.6563	0.7629	0	0	0	0.765967	0
ssa-miR-26b-5p	289.823	8.17903	1.8141e-07	1.5205e-06	up	0.8787	0.6563	0.7629	0	0	0	0.765967	0
oga-miR-26b	289.823	8.17903	1.8141e-07	1.5205e-06	up	0.8787	0.6563	0.7629	0	0	0	0.765967	0
dre-miR-26b	289.823	8.17903	1.8141e-07	1.5205e-06	up	0.8787	0.6563	0.7629	0	0	0	0.765967	0
pma-miR-26b-5p	289.823	8.17903	1.8141e-07	1.5205e-06	up	0.8787	0.6563	0.7629	0	0	0	0.765967	0
oni-miR-26b	289.823	8.17903	1.8141e-07	1.5205e-06	up	0.8787	0.6563	0.7629	0	0	0	0.765967	0
gmo-miR-26b-5p	289.823	8.17903	1.8141e-07	1.5205e-06	up	0.8787	0.6563	0.7629	0	0	0	0.765967	0
pha-miR-101	85.305	6.41456	2.88315e-07	2.39059e-06	up	3.1537	12.8997	7.578	0.1507	0.1152	0	7.87713	0.0886333
oga-miR-101	85.305	6.41456	2.88315e-07	2.39059e-06	up	3.1537	12.8997	7.578	0.1507	0.1152	0	7.87713	0.0886333
cja-miR-101-2	85.305	6.41456	2.88315e-07	2.39059e-06	up	3.1537	12.8997	7.578	0.1507	0.1152	0	7.87713	0.0886333
nle-miR-101	85.305	6.41456	2.88315e-07	2.39059e-06	up	3.1537	12.8997	7.578	0.1507	0.1152	0	7.87713	0.0886333
eca-miR-101	85.305	6.41456	2.88315e-07	2.39059e-06	up	3.1537	12.8997	7.578	0.1507	0.1152	0	7.87713	0.0886333
mmr-miR-101	85.305	6.41456	2.88315e-07	2.39059e-06	up	3.1537	12.8997	7.578	0.1507	0.1152	0	7.87713	0.0886333
ssa-miR-27a-3p	18.647	4.22089	3.40964e-07	2.78724e-06	up	1.3361	2.421	1.8648	0.2055	0.072	0.0125	1.87397	0.0966667
mdo-miR-27a-3p	18.647	4.22089	3.40964e-07	2.78724e-06	up	1.3361	2.421	1.8648	0.2055	0.072	0.0125	1.87397	0.0966667
ipu-miR-27a	18.647	4.22089	3.40964e-07	2.78724e-06	up	1.3361	2.421	1.8648	0.2055	0.072	0.0125	1.87397	0.0966667
dre-miR-27a-3p	18.647	4.22089	3.40964e-07	2.78724e-06	up	1.3361	2.421	1.8648	0.2055	0.072	0.0125	1.87397	0.0966667
aca-miR-27a-3p	18.647	4.22089	3.40964e-07	2.78724e-06	up	1.3361	2.421	1.8648	0.2055	0.072	0.0125	1.87397	0.0966667
ola-miR-27a	18.647	4.22089	3.40964e-07	2.78724e-06	up	1.3361	2.421	1.8648	0.2055	0.072	0.0125	1.87397	0.0966667
ccr-miR-27a	18.647	4.22089	3.40964e-07	2.78724e-06	up	1.3361	2.421	1.8648	0.2055	0.072	0.0125	1.87397	0.0966667
cgr-miR-27a-3p	18.647	4.22089	3.40964e-07	2.78724e-06	up	1.3361	2.421	1.8648	0.2055	0.072	0.0125	1.87397	0.0966667
mml-miR-27a-3p	18.345	4.19728	4.58339e-07	3.58464e-06	up	1.3361	2.421	1.7631	0.2055	0.072	0.0125	1.84007	0.0966667
age-miR-27a	18.345	4.19728	4.58339e-07	3.58464e-06	up	1.3361	2.421	1.7631	0.2055	0.072	0.0125	1.84007	0.0966667
abu-miR-27a	18.345	4.19728	4.58339e-07	3.58464e-06	up	1.3361	2.421	1.7631	0.2055	0.072	0.0125	1.84007	0.0966667
oha-miR-27a-3p	18.345	4.19728	4.58339e-07	3.58464e-06	up	1.3361	2.421	1.7631	0.2055	0.072	0.0125	1.84007	0.0966667
hsa-miR-27a-3p	18.345	4.19728	4.58339e-07	3.58464e-06	up	1.3361	2.421	1.7631	0.2055	0.072	0.0125	1.84007	0.0966667
oni-miR-27a	18.345	4.19728	4.58339e-07	3.58464e-06	up	1.3361	2.421	1.7631	0.2055	0.072	0.0125	1.84007	0.0966667
bta-miR-27a-3p	18.345	4.19728	4.58339e-07	3.58464e-06	up	1.3361	2.421	1.7631	0.2055	0.072	0.0125	1.84007	0.0966667
cpi-miR-27a-3p	18.345	4.19728	4.58339e-07	3.58464e-06	up	1.3361	2.421	1.7631	0.2055	0.072	0.0125	1.84007	0.0966667
oan-miR-27a-3p	18.345	4.19728	4.58339e-07	3.58464e-06	up	1.3361	2.421	1.7631	0.2055	0.072	0.0125	1.84007	0.0966667
ssc-miR-27a	18.345	4.19728	4.58339e-07	3.58464e-06	up	1.3361	2.421	1.7631	0.2055	0.072	0.0125	1.84007	0.0966667
sbo-miR-27a	18.345	4.19728	4.58339e-07	3.58464e-06	up	1.3361	2.421	1.7631	0.2055	0.072	0.0125	1.84007	0.0966667
mne-miR-27a	18.345	4.19728	4.58339e-07	3.58464e-06	up	1.3361	2.421	1.7631	0.2055	0.072	0.0125	1.84007	0.0966667
mmu-miR-27a-3p	18.345	4.19728	4.58339e-07	3.58464e-06	up	1.3361	2.421	1.7631	0.2055	0.072	0.0125	1.84007	0.0966667
cja-miR-27a	18.345	4.19728	4.58339e-07	3.58464e-06	up	1.3361	2.421	1.7631	0.2055	0.072	0.0125	1.84007	0.0966667
pbv-miR-27a-3p	18.345	4.19728	4.58339e-07	3.58464e-06	up	1.3361	2.421	1.7631	0.2055	0.072	0.0125	1.84007	0.0966667
lca-miR-27a	18.345	4.19728	4.58339e-07	3.58464e-06	up	1.3361	2.421	1.7631	0.2055	0.072	0.0125	1.84007	0.0966667
rno-miR-27a-3p	18.345	4.19728	4.58339e-07	3.58464e-06	up	1.3361	2.421	1.7631	0.2055	0.072	0.0125	1.84007	0.0966667
dno-miR-27a-3p	18.345	4.19728	4.58339e-07	3.58464e-06	up	1.3361	2.421	1.7631	0.2055	0.072	0.0125	1.84007	0.0966667
oar-miR-27a	18.345	4.19728	4.58339e-07	3.58464e-06	up	1.3361	2.421	1.7631	0.2055	0.072	0.0125	1.84007	0.0966667
ami-miR-27a-3p	18.345	4.19728	4.58339e-07	3.58464e-06	up	1.3361	2.421	1.7631	0.2055	0.072	0.0125	1.84007	0.0966667
ppy-miR-27a	18.345	4.19728	4.58339e-07	3.58464e-06	up	1.3361	2.421	1.7631	0.2055	0.072	0.0125	1.84007	0.0966667
xtr-miR-27a	18.345	4.19728	4.58339e-07	3.58464e-06	up	1.3361	2.421	1.7631	0.2055	0.072	0.0125	1.84007	0.0966667
chi-miR-27a-3p	18.345	4.19728	4.58339e-07	3.58464e-06	up	1.3361	2.421	1.7631	0.2055	0.072	0.0125	1.84007	0.0966667
eca-miR-27a	18.345	4.19728	4.58339e-07	3.58464e-06	up	1.3361	2.421	1.7631	0.2055	0.072	0.0125	1.84007	0.0966667
xla-miR-27a-3p	18.292	4.19315	4.73704e-07	3.58464e-06	up	1.3361	2.4064	1.7631	0.2055	0.072	0.0125	1.8352	0.0966667
pal-miR-27a-3p	18.292	4.19315	4.73704e-07	3.58464e-06	up	1.3361	2.4064	1.7631	0.2055	0.072	0.0125	1.8352	0.0966667
gmo-miR-27d-3p	18.292	4.19315	4.73704e-07	3.58464e-06	up	1.3361	2.4064	1.7631	0.2055	0.072	0.0125	1.8352	0.0966667
oga-miR-27a	18.292	4.19315	4.73704e-07	3.58464e-06	up	1.3361	2.4064	1.7631	0.2055	0.072	0.0125	1.8352	0.0966667
cfa-miR-27a	18.292	4.19315	4.73704e-07	3.58464e-06	up	1.3361	2.4064	1.7631	0.2055	0.072	0.0125	1.8352	0.0966667
rno-miR-183-5p	35.446	5.14755	4.89553e-07	3.58464e-06	up	0.1926	4.4555	1.2545	0.0959	0.0576	0.0125	1.96753	0.0553333
bbe-miR-183-5p	35.446	5.14755	4.89553e-07	3.58464e-06	up	0.1926	4.4555	1.2545	0.0959	0.0576	0.0125	1.96753	0.0553333
gga-miR-183	35.446	5.14755	4.89553e-07	3.58464e-06	up	0.1926	4.4555	1.2545	0.0959	0.0576	0.0125	1.96753	0.0553333
oan-miR-183	35.446	5.14755	4.89553e-07	3.58464e-06	up	0.1926	4.4555	1.2545	0.0959	0.0576	0.0125	1.96753	0.0553333
tni-miR-183	35.446	5.14755	4.89553e-07	3.58464e-06	up	0.1926	4.4555	1.2545	0.0959	0.0576	0.0125	1.96753	0.0553333
pma-miR-183-5p	35.446	5.14755	4.89553e-07	3.58464e-06	up	0.1926	4.4555	1.2545	0.0959	0.0576	0.0125	1.96753	0.0553333
mml-miR-183-5p	35.446	5.14755	4.89553e-07	3.58464e-06	up	0.1926	4.4555	1.2545	0.0959	0.0576	0.0125	1.96753	0.0553333
cin-miR-183-5p	35.446	5.14755	4.89553e-07	3.58464e-06	up	0.1926	4.4555	1.2545	0.0959	0.0576	0.0125	1.96753	0.0553333
mdo-miR-183-5p	35.446	5.14755	4.89553e-07	3.58464e-06	up	0.1926	4.4555	1.2545	0.0959	0.0576	0.0125	1.96753	0.0553333
xtr-miR-183	35.446	5.14755	4.89553e-07	3.58464e-06	up	0.1926	4.4555	1.2545	0.0959	0.0576	0.0125	1.96753	0.0553333
gmo-miR-183-5p	35.446	5.14755	4.89553e-07	3.58464e-06	up	0.1926	4.4555	1.2545	0.0959	0.0576	0.0125	1.96753	0.0553333
tgu-miR-183	35.446	5.14755	4.89553e-07	3.58464e-06	up	0.1926	4.4555	1.2545	0.0959	0.0576	0.0125	1.96753	0.0553333
sla-miR-183	35.446	5.14755	4.89553e-07	3.58464e-06	up	0.1926	4.4555	1.2545	0.0959	0.0576	0.0125	1.96753	0.0553333
cli-miR-183-5p	35.446	5.14755	4.89553e-07	3.58464e-06	up	0.1926	4.4555	1.2545	0.0959	0.0576	0.0125	1.96753	0.0553333
ami-miR-183-5p	35.446	5.14755	4.89553e-07	3.58464e-06	up	0.1926	4.4555	1.2545	0.0959	0.0576	0.0125	1.96753	0.0553333
ptr-miR-183	35.446	5.14755	4.89553e-07	3.58464e-06	up	0.1926	4.4555	1.2545	0.0959	0.0576	0.0125	1.96753	0.0553333
ola-miR-183-5p	35.446	5.14755	4.89553e-07	3.58464e-06	up	0.1926	4.4555	1.2545	0.0959	0.0576	0.0125	1.96753	0.0553333
dre-miR-183-5p	35.446	5.14755	4.89553e-07	3.58464e-06	up	0.1926	4.4555	1.2545	0.0959	0.0576	0.0125	1.96753	0.0553333
ocu-miR-183-5p	35.446	5.14755	4.89553e-07	3.58464e-06	up	0.1926	4.4555	1.2545	0.0959	0.0576	0.0125	1.96753	0.0553333
mmu-miR-183-5p	35.446	5.14755	4.89553e-07	3.58464e-06	up	0.1926	4.4555	1.2545	0.0959	0.0576	0.0125	1.96753	0.0553333
cgr-miR-183	35.446	5.14755	4.89553e-07	3.58464e-06	up	0.1926	4.4555	1.2545	0.0959	0.0576	0.0125	1.96753	0.0553333
pbv-miR-183-5p	35.446	5.14755	4.89553e-07	3.58464e-06	up	0.1926	4.4555	1.2545	0.0959	0.0576	0.0125	1.96753	0.0553333
cpo-miR-183-5p	35.446	5.14755	4.89553e-07	3.58464e-06	up	0.1926	4.4555	1.2545	0.0959	0.0576	0.0125	1.96753	0.0553333
oni-miR-183	35.446	5.14755	4.89553e-07	3.58464e-06	up	0.1926	4.4555	1.2545	0.0959	0.0576	0.0125	1.96753	0.0553333
ppy-miR-183	35.446	5.14755	4.89553e-07	3.58464e-06	up	0.1926	4.4555	1.2545	0.0959	0.0576	0.0125	1.96753	0.0553333
oha-miR-183-5p	35.446	5.14755	4.89553e-07	3.58464e-06	up	0.1926	4.4555	1.2545	0.0959	0.0576	0.0125	1.96753	0.0553333
ssc-miR-183	35.446	5.14755	4.89553e-07	3.58464e-06	up	0.1926	4.4555	1.2545	0.0959	0.0576	0.0125	1.96753	0.0553333
ssa-miR-183-5p	35.446	5.14755	4.89553e-07	3.58464e-06	up	0.1926	4.4555	1.2545	0.0959	0.0576	0.0125	1.96753	0.0553333
ccr-miR-183	35.446	5.14755	4.89553e-07	3.58464e-06	up	0.1926	4.4555	1.2545	0.0959	0.0576	0.0125	1.96753	0.0553333
hhi-miR-183	35.446	5.14755	4.89553e-07	3.58464e-06	up	0.1926	4.4555	1.2545	0.0959	0.0576	0.0125	1.96753	0.0553333
cja-miR-183	35.446	5.14755	4.89553e-07	3.58464e-06	up	0.1926	4.4555	1.2545	0.0959	0.0576	0.0125	1.96753	0.0553333
cpi-miR-183-5p	35.446	5.14755	4.89553e-07	3.58464e-06	up	0.1926	4.4555	1.2545	0.0959	0.0576	0.0125	1.96753	0.0553333
eca-miR-183	35.446	5.14755	4.89553e-07	3.58464e-06	up	0.1926	4.4555	1.2545	0.0959	0.0576	0.0125	1.96753	0.0553333
bfl-miR-183	35.446	5.14755	4.89553e-07	3.58464e-06	up	0.1926	4.4555	1.2545	0.0959	0.0576	0.0125	1.96753	0.0553333
chi-miR-183	35.446	5.14755	4.89553e-07	3.58464e-06	up	0.1926	4.4555	1.2545	0.0959	0.0576	0.0125	1.96753	0.0553333
xla-miR-183-5p	35.446	5.14755	4.89553e-07	3.58464e-06	up	0.1926	4.4555	1.2545	0.0959	0.0576	0.0125	1.96753	0.0553333
hsa-miR-183-5p	35.446	5.14755	4.89553e-07	3.58464e-06	up	0.1926	4.4555	1.2545	0.0959	0.0576	0.0125	1.96753	0.0553333
ssa-miR-10d-5p	30.19	4.916	5.27219e-07	3.85435e-06	up	0.5537	1.4511	1.3902	0.0548	0.0144	0.0374	1.13167	0.0355333
ipu-miR-183	33.397	5.06166	7.89863e-07	5.76538e-06	up	0.1926	4.1273	1.2545	0.0959	0.0576	0.0125	1.85813	0.0553333
efu-let-7e	7.51	2.90887	9.61503e-07	6.83522e-06	up	1.8176	2.8439	2.2209	0.2192	0.3023	0.3491	2.29413	0.2902
eca-let-7e	7.51	2.90887	9.61503e-07	6.83522e-06	up	1.8176	2.8439	2.2209	0.2192	0.3023	0.3491	2.29413	0.2902
sbo-let-7e	7.51	2.90887	9.61503e-07	6.83522e-06	up	1.8176	2.8439	2.2209	0.2192	0.3023	0.3491	2.29413	0.2902
hsa-let-7e-5p	7.51	2.90887	9.61503e-07	6.83522e-06	up	1.8176	2.8439	2.2209	0.2192	0.3023	0.3491	2.29413	0.2902
ggo-let-7e	7.51	2.90887	9.61503e-07	6.83522e-06	up	1.8176	2.8439	2.2209	0.2192	0.3023	0.3491	2.29413	0.2902
cpo-let-7e-5p	7.51	2.90887	9.61503e-07	6.83522e-06	up	1.8176	2.8439	2.2209	0.2192	0.3023	0.3491	2.29413	0.2902
ptr-let-7e	7.51	2.90887	9.61503e-07	6.83522e-06	up	1.8176	2.8439	2.2209	0.2192	0.3023	0.3491	2.29413	0.2902
ssc-let-7e	7.51	2.90887	9.61503e-07	6.83522e-06	up	1.8176	2.8439	2.2209	0.2192	0.3023	0.3491	2.29413	0.2902
mmu-let-7e-5p	7.51	2.90887	9.61503e-07	6.83522e-06	up	1.8176	2.8439	2.2209	0.2192	0.3023	0.3491	2.29413	0.2902
pal-let-7e-5p	7.51	2.90887	9.61503e-07	6.83522e-06	up	1.8176	2.8439	2.2209	0.2192	0.3023	0.3491	2.29413	0.2902
tch-let-7e-5p	7.51	2.90887	9.61503e-07	6.83522e-06	up	1.8176	2.8439	2.2209	0.2192	0.3023	0.3491	2.29413	0.2902
chi-let-7e-5p	7.51	2.90887	9.61503e-07	6.83522e-06	up	1.8176	2.8439	2.2209	0.2192	0.3023	0.3491	2.29413	0.2902
cja-let-7e	7.51	2.90887	9.61503e-07	6.83522e-06	up	1.8176	2.8439	2.2209	0.2192	0.3023	0.3491	2.29413	0.2902
nle-let-7e	7.51	2.90887	9.61503e-07	6.83522e-06	up	1.8176	2.8439	2.2209	0.2192	0.3023	0.3491	2.29413	0.2902
cfa-let-7e	7.51	2.90887	9.61503e-07	6.83522e-06	up	1.8176	2.8439	2.2209	0.2192	0.3023	0.3491	2.29413	0.2902
bta-let-7e	7.51	2.90887	9.61503e-07	6.83522e-06	up	1.8176	2.8439	2.2209	0.2192	0.3023	0.3491	2.29413	0.2902
nbr-miR-1	3.506	1.80988	3.93175e-06	2.72944e-05	up	6.7047	12.1122	11.8163	2.7127	3.311	2.1821	10.2111	2.73527
ppy-miR-1	3.506	1.80988	3.93175e-06	2.72944e-05	up	6.7047	12.1122	11.8163	2.7127	3.311	2.1821	10.2111	2.73527
bfl-miR-1-3p	3.506	1.80988	3.93175e-06	2.72944e-05	up	6.7047	12.1122	11.8163	2.7127	3.311	2.1821	10.2111	2.73527
ptr-miR-1	3.506	1.80988	3.93175e-06	2.72944e-05	up	6.7047	12.1122	11.8163	2.7127	3.311	2.1821	10.2111	2.73527
mle-miR-1-3p	3.506	1.80988	3.93175e-06	2.72944e-05	up	6.7047	12.1122	11.8163	2.7127	3.311	2.1821	10.2111	2.73527
dno-miR-1-3p	3.506	1.80988	3.93175e-06	2.72944e-05	up	6.7047	12.1122	11.8163	2.7127	3.311	2.1821	10.2111	2.73527
ssa-miR-1-3p	3.506	1.80988	3.93175e-06	2.72944e-05	up	6.7047	12.1122	11.8163	2.7127	3.311	2.1821	10.2111	2.73527
ocu-miR-1-3p	3.506	1.80988	3.93175e-06	2.72944e-05	up	6.7047	12.1122	11.8163	2.7127	3.311	2.1821	10.2111	2.73527
oni-miR-1	3.506	1.80988	3.93175e-06	2.72944e-05	up	6.7047	12.1122	11.8163	2.7127	3.311	2.1821	10.2111	2.73527
abu-miR-1	3.506	1.80988	3.93175e-06	2.72944e-05	up	6.7047	12.1122	11.8163	2.7127	3.311	2.1821	10.2111	2.73527
ola-miR-1-3p	3.506	1.80988	3.93175e-06	2.72944e-05	up	6.7047	12.1122	11.8163	2.7127	3.311	2.1821	10.2111	2.73527
xtr-miR-1a	3.506	1.80988	3.93175e-06	2.72944e-05	up	6.7047	12.1122	11.8163	2.7127	3.311	2.1821	10.2111	2.73527
hhi-miR-1	3.498	1.80633	4.10447e-06	2.72944e-05	up	6.7408	12.1122	11.8163	2.7127	3.3398	2.1821	10.2231	2.74487
fru-miR-1	3.498	1.80633	4.10447e-06	2.72944e-05	up	6.7408	12.1122	11.8163	2.7127	3.3398	2.1821	10.2231	2.74487
tgu-miR-1-3p	3.498	1.80633	4.10447e-06	2.72944e-05	up	6.7408	12.1122	11.8163	2.7127	3.3398	2.1821	10.2231	2.74487
ccr-miR-1	3.498	1.80633	4.10447e-06	2.72944e-05	up	6.7408	12.1122	11.8163	2.7127	3.3398	2.1821	10.2231	2.74487
aca-miR-1a-3p	3.498	1.80633	4.10447e-06	2.72944e-05	up	6.7408	12.1122	11.8163	2.7127	3.3398	2.1821	10.2231	2.74487
tni-miR-1	3.498	1.80633	4.10447e-06	2.72944e-05	up	6.7408	12.1122	11.8163	2.7127	3.3398	2.1821	10.2231	2.74487
oha-miR-1b-3p	3.498	1.80633	4.10447e-06	2.72944e-05	up	6.7408	12.1122	11.8163	2.7127	3.3398	2.1821	10.2231	2.74487
mdo-miR-1-3p	3.498	1.80633	4.10447e-06	2.72944e-05	up	6.7408	12.1122	11.8163	2.7127	3.3398	2.1821	10.2231	2.74487
ssc-miR-1	3.498	1.80633	4.10447e-06	2.72944e-05	up	6.7408	12.1122	11.8163	2.7127	3.3398	2.1821	10.2231	2.74487
mmu-miR-1a-3p	3.498	1.80633	4.10447e-06	2.72944e-05	up	6.7408	12.1122	11.8163	2.7127	3.3398	2.1821	10.2231	2.74487
cja-miR-1a	3.498	1.80633	4.10447e-06	2.72944e-05	up	6.7408	12.1122	11.8163	2.7127	3.3398	2.1821	10.2231	2.74487
oan-miR-1a-3p	3.498	1.80633	4.10447e-06	2.72944e-05	up	6.7408	12.1122	11.8163	2.7127	3.3398	2.1821	10.2231	2.74487
chi-miR-1	3.498	1.80633	4.10447e-06	2.72944e-05	up	6.7408	12.1122	11.8163	2.7127	3.3398	2.1821	10.2231	2.74487
eca-miR-1	3.498	1.80633	4.10447e-06	2.72944e-05	up	6.7408	12.1122	11.8163	2.7127	3.3398	2.1821	10.2231	2.74487
lgi-miR-1	3.498	1.80633	4.10447e-06	2.72944e-05	up	6.7408	12.1122	11.8163	2.7127	3.3398	2.1821	10.2231	2.74487
spu-miR-1	3.498	1.80633	4.10447e-06	2.72944e-05	up	6.7408	12.1122	11.8163	2.7127	3.3398	2.1821	10.2231	2.74487
mml-miR-1-3p	3.498	1.80633	4.10447e-06	2.72944e-05	up	6.7408	12.1122	11.8163	2.7127	3.3398	2.1821	10.2231	2.74487
efu-miR-1	3.498	1.80633	4.10447e-06	2.72944e-05	up	6.7408	12.1122	11.8163	2.7127	3.3398	2.1821	10.2231	2.74487
rno-miR-1b	3.498	1.80633	4.10447e-06	2.72944e-05	up	6.7408	12.1122	11.8163	2.7127	3.3398	2.1821	10.2231	2.74487
dre-miR-1	3.498	1.80633	4.10447e-06	2.72944e-05	up	6.7408	12.1122	11.8163	2.7127	3.3398	2.1821	10.2231	2.74487
cpi-miR-1a-3p	3.498	1.80633	4.10447e-06	2.72944e-05	up	6.7408	12.1122	11.8163	2.7127	3.3398	2.1821	10.2231	2.74487
lva-miR-1-3p	3.498	1.80633	4.10447e-06	2.72944e-05	up	6.7408	12.1122	11.8163	2.7127	3.3398	2.1821	10.2231	2.74487
hsa-miR-1-3p	3.498	1.80633	4.10447e-06	2.72944e-05	up	6.7408	12.1122	11.8163	2.7127	3.3398	2.1821	10.2231	2.74487
ppa-miR-1	3.498	1.80633	4.10447e-06	2.72944e-05	up	6.7408	12.1122	11.8163	2.7127	3.3398	2.1821	10.2231	2.74487
ami-miR-1a-3p	3.498	1.80633	4.10447e-06	2.72944e-05	up	6.7408	12.1122	11.8163	2.7127	3.3398	2.1821	10.2231	2.74487
pmi-miR-1-3p	3.498	1.80633	4.10447e-06	2.72944e-05	up	6.7408	12.1122	11.8163	2.7127	3.3398	2.1821	10.2231	2.74487
gga-miR-1a-3p	3.498	1.80633	4.10447e-06	2.72944e-05	up	6.7408	12.1122	11.8163	2.7127	3.3398	2.1821	10.2231	2.74487
pbv-miR-1a-3p	3.498	1.80633	4.10447e-06	2.72944e-05	up	6.7408	12.1122	11.8163	2.7127	3.3398	2.1821	10.2231	2.74487
ggo-miR-1	3.498	1.80633	4.10447e-06	2.72944e-05	up	6.7408	12.1122	11.8163	2.7127	3.3398	2.1821	10.2231	2.74487
cli-miR-1a-3p	3.498	1.80633	4.10447e-06	2.72944e-05	up	6.7408	12.1122	11.8163	2.7127	3.3398	2.1821	10.2231	2.74487
ipu-miR-16b	228.342	7.83505	8.41032e-06	5.4904e-05	up	0.2528	1.247	0.2034	0	0	0	0.567733	0
gmo-miR-16b-5p	228.342	7.83505	8.41032e-06	5.4904e-05	up	0.2528	1.247	0.2034	0	0	0	0.567733	0
tni-miR-16	228.342	7.83505	8.41032e-06	5.4904e-05	up	0.2528	1.247	0.2034	0	0	0	0.567733	0
tgu-miR-16b-5p	228.342	7.83505	8.41032e-06	5.4904e-05	up	0.2528	1.247	0.2034	0	0	0	0.567733	0
ccr-miR-16b	228.342	7.83505	8.41032e-06	5.4904e-05	up	0.2528	1.247	0.2034	0	0	0	0.567733	0
oni-miR-16b	228.342	7.83505	8.41032e-06	5.4904e-05	up	0.2528	1.247	0.2034	0	0	0	0.567733	0
dre-miR-16b	228.342	7.83505	8.41032e-06	5.4904e-05	up	0.2528	1.247	0.2034	0	0	0	0.567733	0
pny-miR-16b	228.342	7.83505	8.41032e-06	5.4904e-05	up	0.2528	1.247	0.2034	0	0	0	0.567733	0
fru-miR-16	228.342	7.83505	8.41032e-06	5.4904e-05	up	0.2528	1.247	0.2034	0	0	0	0.567733	0
pma-miR-16-5p	228.342	7.83505	8.41032e-06	5.4904e-05	up	0.2528	1.247	0.2034	0	0	0	0.567733	0
abu-miR-16b	228.342	7.83505	8.41032e-06	5.4904e-05	up	0.2528	1.247	0.2034	0	0	0	0.567733	0
ssa-miR-16a-5p	228.342	7.83505	8.41032e-06	5.4904e-05	up	0.2528	1.247	0.2034	0	0	0	0.567733	0
chi-miR-16a-5p	228.342	7.83505	8.41032e-06	5.4904e-05	up	0.2528	1.247	0.2034	0	0	0	0.567733	0
dqu-miR-750-3p	4.676	2.22543	9.99129e-06	6.50416e-05	up	176.417	102.264	27.091	13.2756	19.0308	30.9355	101.924	21.0806
isc-miR-750	4.676	2.22543	9.99129e-06	6.50416e-05	up	176.417	102.264	27.091	13.2756	19.0308	30.9355	101.924	21.0806
mle-miR-750-3p	4.676	2.22527	1.00387e-05	6.52585e-05	up	176.284	102.038	27.0063	13.2756	19.0308	30.8482	101.776	21.0515
pbv-miR-122-5p	201.3	7.6532	1.13064e-05	6.93662e-05	up	0.3852	0.8605	0.2882	0	0	0	0.5113	0
oha-miR-122-5p	201.3	7.6532	1.13064e-05	6.93662e-05	up	0.3852	0.8605	0.2882	0	0	0	0.5113	0
xtr-miR-122	201.3	7.6532	1.13064e-05	6.93662e-05	up	0.3852	0.8605	0.2882	0	0	0	0.5113	0
oan-miR-122-5p	201.3	7.6532	1.13064e-05	6.93662e-05	up	0.3852	0.8605	0.2882	0	0	0	0.5113	0
cja-miR-122	201.3	7.6532	1.13064e-05	6.93662e-05	up	0.3852	0.8605	0.2882	0	0	0	0.5113	0
gga-miR-122-5p	201.3	7.6532	1.13064e-05	6.93662e-05	up	0.3852	0.8605	0.2882	0	0	0	0.5113	0
ami-miR-122-5p	201.3	7.6532	1.13064e-05	6.93662e-05	up	0.3852	0.8605	0.2882	0	0	0	0.5113	0
mml-miR-122a-5p	201.3	7.6532	1.13064e-05	6.93662e-05	up	0.3852	0.8605	0.2882	0	0	0	0.5113	0
dre-miR-122	201.3	7.6532	1.13064e-05	6.93662e-05	up	0.3852	0.8605	0.2882	0	0	0	0.5113	0
gmo-miR-122-5p	201.3	7.6532	1.13064e-05	6.93662e-05	up	0.3852	0.8605	0.2882	0	0	0	0.5113	0
dno-miR-122-5p	201.3	7.6532	1.13064e-05	6.93662e-05	up	0.3852	0.8605	0.2882	0	0	0	0.5113	0
ssc-miR-122-5p	201.3	7.6532	1.13064e-05	6.93662e-05	up	0.3852	0.8605	0.2882	0	0	0	0.5113	0
ipu-miR-122	201.3	7.6532	1.13064e-05	6.93662e-05	up	0.3852	0.8605	0.2882	0	0	0	0.5113	0
tgu-miR-122-5p	201.3	7.6532	1.13064e-05	6.93662e-05	up	0.3852	0.8605	0.2882	0	0	0	0.5113	0
ptr-miR-122	201.3	7.6532	1.13064e-05	6.93662e-05	up	0.3852	0.8605	0.2882	0	0	0	0.5113	0
tch-miR-122-5p	201.3	7.6532	1.13064e-05	6.93662e-05	up	0.3852	0.8605	0.2882	0	0	0	0.5113	0
aca-miR-122-5p	201.3	7.6532	1.13064e-05	6.93662e-05	up	0.3852	0.8605	0.2882	0	0	0	0.5113	0
mdo-miR-122-5p	201.3	7.6532	1.13064e-05	6.93662e-05	up	0.3852	0.8605	0.2882	0	0	0	0.5113	0
abu-miR-122	201.3	7.6532	1.13064e-05	6.93662e-05	up	0.3852	0.8605	0.2882	0	0	0	0.5113	0
ggo-miR-122	201.3	7.6532	1.13064e-05	6.93662e-05	up	0.3852	0.8605	0.2882	0	0	0	0.5113	0
chi-miR-122	201.3	7.6532	1.13064e-05	6.93662e-05	up	0.3852	0.8605	0.2882	0	0	0	0.5113	0
pol-miR-122-5p	201.3	7.6532	1.13064e-05	6.93662e-05	up	0.3852	0.8605	0.2882	0	0	0	0.5113	0
pny-miR-122	201.3	7.6532	1.13064e-05	6.93662e-05	up	0.3852	0.8605	0.2882	0	0	0	0.5113	0
rno-miR-122-5p	201.3	7.6532	1.13064e-05	6.93662e-05	up	0.3852	0.8605	0.2882	0	0	0	0.5113	0
eca-miR-122	201.3	7.6532	1.13064e-05	6.93662e-05	up	0.3852	0.8605	0.2882	0	0	0	0.5113	0
cgr-miR-122	201.3	7.6532	1.13064e-05	6.93662e-05	up	0.3852	0.8605	0.2882	0	0	0	0.5113	0
pal-miR-122-5p	201.3	7.6532	1.13064e-05	6.93662e-05	up	0.3852	0.8605	0.2882	0	0	0	0.5113	0
bta-miR-122	201.3	7.6532	1.13064e-05	6.93662e-05	up	0.3852	0.8605	0.2882	0	0	0	0.5113	0
cli-miR-122-5p	201.3	7.6532	1.13064e-05	6.93662e-05	up	0.3852	0.8605	0.2882	0	0	0	0.5113	0
ssa-miR-122-5p	201.3	7.6532	1.13064e-05	6.93662e-05	up	0.3852	0.8605	0.2882	0	0	0	0.5113	0
ocu-miR-122-5p	201.3	7.6532	1.13064e-05	6.93662e-05	up	0.3852	0.8605	0.2882	0	0	0	0.5113	0
fru-miR-122	201.3	7.6532	1.13064e-05	6.93662e-05	up	0.3852	0.8605	0.2882	0	0	0	0.5113	0
oni-miR-122	201.3	7.6532	1.13064e-05	6.93662e-05	up	0.3852	0.8605	0.2882	0	0	0	0.5113	0
hsa-miR-122-5p	201.3	7.6532	1.13064e-05	6.93662e-05	up	0.3852	0.8605	0.2882	0	0	0	0.5113	0
xla-miR-122-5p	201.3	7.6532	1.13064e-05	6.93662e-05	up	0.3852	0.8605	0.2882	0	0	0	0.5113	0
cpi-miR-122-5p	201.3	7.6532	1.13064e-05	6.93662e-05	up	0.3852	0.8605	0.2882	0	0	0	0.5113	0
tni-miR-122	201.3	7.6532	1.13064e-05	6.93662e-05	up	0.3852	0.8605	0.2882	0	0	0	0.5113	0
mmu-miR-122-5p	201.3	7.6532	1.13064e-05	6.93662e-05	up	0.3852	0.8605	0.2882	0	0	0	0.5113	0
dsi-miR-2b	0.141	-2.82399	1.13141e-05	6.93662e-05	down	0.5056	0.1823	0.5425	1.4248	1.8858	4.6759	0.410133	2.66217
der-miR-2b	0.141	-2.82399	1.13141e-05	6.93662e-05	down	0.5056	0.1823	0.5425	1.4248	1.8858	4.6759	0.410133	2.66217
dme-miR-2b-3p	0.141	-2.82399	1.13141e-05	6.93662e-05	down	0.5056	0.1823	0.5425	1.4248	1.8858	4.6759	0.410133	2.66217
dps-miR-2b	0.141	-2.82399	1.13141e-05	6.93662e-05	down	0.5056	0.1823	0.5425	1.4248	1.8858	4.6759	0.410133	2.66217
dse-miR-2b	0.141	-2.82399	1.13141e-05	6.93662e-05	down	0.5056	0.1823	0.5425	1.4248	1.8858	4.6759	0.410133	2.66217
mdo-miR-92a-3p	2.468	1.30318	5.23727e-05	0.000313813	up	24.2308	40.741	31.8209	13.6181	10.4655	13.3418	32.2642	12.4751
cpi-miR-92a-3p	2.468	1.30318	5.23727e-05	0.000313813	up	24.2308	40.741	31.8209	13.6181	10.4655	13.3418	32.2642	12.4751
rno-miR-92a-3p	2.468	1.30318	5.23727e-05	0.000313813	up	24.2308	40.741	31.8209	13.6181	10.4655	13.3418	32.2642	12.4751
oha-miR-92a	2.459	1.29781	5.26068e-05	0.000313813	up	24.2308	40.3764	31.8209	13.6044	10.4655	13.3418	32.1427	12.4706
cgr-miR-92a-3p	2.459	1.29781	5.26068e-05	0.000313813	up	24.2308	40.3764	31.8209	13.6044	10.4655	13.3418	32.1427	12.4706
ppy-miR-92	2.459	1.29781	5.26068e-05	0.000313813	up	24.2308	40.3764	31.8209	13.6044	10.4655	13.3418	32.1427	12.4706
ami-miR-92a-3p	2.459	1.29781	5.26068e-05	0.000313813	up	24.2308	40.3764	31.8209	13.6044	10.4655	13.3418	32.1427	12.4706
mmu-miR-92a-3p	2.459	1.29781	5.26068e-05	0.000313813	up	24.2308	40.3764	31.8209	13.6044	10.4655	13.3418	32.1427	12.4706
oha-miR-92a-3p	2.459	1.29781	5.26068e-05	0.000313813	up	24.2308	40.3764	31.8209	13.6044	10.4655	13.3418	32.1427	12.4706
chi-miR-92a-3p	2.459	1.29781	5.26068e-05	0.000313813	up	24.2308	40.3764	31.8209	13.6044	10.4655	13.3418	32.1427	12.4706
pbv-miR-92a-3p	2.459	1.29781	5.26068e-05	0.000313813	up	24.2308	40.3764	31.8209	13.6044	10.4655	13.3418	32.1427	12.4706
gga-miR-92-3p	2.459	1.29781	5.26068e-05	0.000313813	up	24.2308	40.3764	31.8209	13.6044	10.4655	13.3418	32.1427	12.4706
oan-miR-92a-3p	2.459	1.29781	5.26068e-05	0.000313813	up	24.2308	40.3764	31.8209	13.6044	10.4655	13.3418	32.1427	12.4706
cli-miR-92-3p	2.459	1.29781	5.26068e-05	0.000313813	up	24.2308	40.3764	31.8209	13.6044	10.4655	13.3418	32.1427	12.4706
aca-miR-92a	2.459	1.29781	5.26068e-05	0.000313813	up	24.2308	40.3764	31.8209	13.6044	10.4655	13.3418	32.1427	12.4706
hsa-miR-92a-3p	2.459	1.29781	5.26068e-05	0.000313813	up	24.2308	40.3764	31.8209	13.6044	10.4655	13.3418	32.1427	12.4706
tgu-miR-92-3p	2.459	1.29781	5.26068e-05	0.000313813	up	24.2308	40.3764	31.8209	13.6044	10.4655	13.3418	32.1427	12.4706
oga-miR-196a	109.054	6.7689	5.67277e-05	0.000332406	up	0.325	0.9115	0.3899	0	0.0144	0	0.542133	0.0048
oga-miR-196	109.054	6.7689	5.67277e-05	0.000332406	up	0.325	0.9115	0.3899	0	0.0144	0	0.542133	0.0048
gga-miR-196-5p	109.054	6.7689	5.67277e-05	0.000332406	up	0.325	0.9115	0.3899	0	0.0144	0	0.542133	0.0048
cja-miR-196a	109.054	6.7689	5.67277e-05	0.000332406	up	0.325	0.9115	0.3899	0	0.0144	0	0.542133	0.0048
ami-miR-196-5p	109.054	6.7689	5.67277e-05	0.000332406	up	0.325	0.9115	0.3899	0	0.0144	0	0.542133	0.0048
cli-miR-196-5p	109.054	6.7689	5.67277e-05	0.000332406	up	0.325	0.9115	0.3899	0	0.0144	0	0.542133	0.0048
cpo-miR-196a-5p	109.054	6.7689	5.67277e-05	0.000332406	up	0.325	0.9115	0.3899	0	0.0144	0	0.542133	0.0048
mmu-miR-196a-5p	109.054	6.7689	5.67277e-05	0.000332406	up	0.325	0.9115	0.3899	0	0.0144	0	0.542133	0.0048
ocu-miR-196a-5p	109.054	6.7689	5.67277e-05	0.000332406	up	0.325	0.9115	0.3899	0	0.0144	0	0.542133	0.0048
mml-miR-196a-5p	109.054	6.7689	5.67277e-05	0.000332406	up	0.325	0.9115	0.3899	0	0.0144	0	0.542133	0.0048
pha-miR-196a	109.054	6.7689	5.67277e-05	0.000332406	up	0.325	0.9115	0.3899	0	0.0144	0	0.542133	0.0048
chi-miR-196a	109.054	6.7689	5.67277e-05	0.000332406	up	0.325	0.9115	0.3899	0	0.0144	0	0.542133	0.0048
hsa-miR-196a-5p	109.054	6.7689	5.67277e-05	0.000332406	up	0.325	0.9115	0.3899	0	0.0144	0	0.542133	0.0048
eca-miR-196a	109.054	6.7689	5.67277e-05	0.000332406	up	0.325	0.9115	0.3899	0	0.0144	0	0.542133	0.0048
xla-miR-92a-3p	2.441	1.28768	5.78379e-05	0.000336136	up	26.3373	43.4318	34.1265	15.2896	11.1565	14.1647	34.6319	13.5369
cgr-miR-196a-5p	108.015	6.75509	6.00925e-05	0.000336136	up	0.325	0.8969	0.3899	0	0.0144	0	0.537267	0.0048
ola-miR-196a	108.015	6.75509	6.00925e-05	0.000336136	up	0.325	0.8969	0.3899	0	0.0144	0	0.537267	0.0048
pma-miR-196a-5p	108.015	6.75509	6.00925e-05	0.000336136	up	0.325	0.8969	0.3899	0	0.0144	0	0.537267	0.0048
oan-miR-196a-5p	108.015	6.75509	6.00925e-05	0.000336136	up	0.325	0.8969	0.3899	0	0.0144	0	0.537267	0.0048
ocu-miR-196a-2-5p	108.015	6.75509	6.00925e-05	0.000336136	up	0.325	0.8969	0.3899	0	0.0144	0	0.537267	0.0048
tni-miR-196a	108.015	6.75509	6.00925e-05	0.000336136	up	0.325	0.8969	0.3899	0	0.0144	0	0.537267	0.0048
lla-miR-196	108.015	6.75509	6.00925e-05	0.000336136	up	0.325	0.8969	0.3899	0	0.0144	0	0.537267	0.0048
age-miR-196	108.015	6.75509	6.00925e-05	0.000336136	up	0.325	0.8969	0.3899	0	0.0144	0	0.537267	0.0048
mze-miR-196a	108.015	6.75509	6.00925e-05	0.000336136	up	0.325	0.8969	0.3899	0	0.0144	0	0.537267	0.0048
ssc-miR-196a	108.015	6.75509	6.00925e-05	0.000336136	up	0.325	0.8969	0.3899	0	0.0144	0	0.537267	0.0048
ccr-miR-196a	108.015	6.75509	6.00925e-05	0.000336136	up	0.325	0.8969	0.3899	0	0.0144	0	0.537267	0.0048
dre-miR-196a-5p	108.015	6.75509	6.00925e-05	0.000336136	up	0.325	0.8969	0.3899	0	0.0144	0	0.537267	0.0048
ppy-miR-196-2	108.015	6.75509	6.00925e-05	0.000336136	up	0.325	0.8969	0.3899	0	0.0144	0	0.537267	0.0048
rno-miR-196a-5p	108.015	6.75509	6.00925e-05	0.000336136	up	0.325	0.8969	0.3899	0	0.0144	0	0.537267	0.0048
cpi-miR-196-5p	108.015	6.75509	6.00925e-05	0.000336136	up	0.325	0.8969	0.3899	0	0.0144	0	0.537267	0.0048
cfa-miR-196a	108.015	6.75509	6.00925e-05	0.000336136	up	0.325	0.8969	0.3899	0	0.0144	0	0.537267	0.0048
bta-miR-196a	108.015	6.75509	6.00925e-05	0.000336136	up	0.325	0.8969	0.3899	0	0.0144	0	0.537267	0.0048
oha-miR-196b-5p	108.015	6.75509	6.00925e-05	0.000336136	up	0.325	0.8969	0.3899	0	0.0144	0	0.537267	0.0048
aca-miR-196a	108.015	6.75509	6.00925e-05	0.000336136	up	0.325	0.8969	0.3899	0	0.0144	0	0.537267	0.0048
xtr-miR-196a	108.015	6.75509	6.00925e-05	0.000336136	up	0.325	0.8969	0.3899	0	0.0144	0	0.537267	0.0048
efu-miR-196	108.015	6.75509	6.00925e-05	0.000336136	up	0.325	0.8969	0.3899	0	0.0144	0	0.537267	0.0048
ssa-miR-196a-5p	108.015	6.75509	6.00925e-05	0.000336136	up	0.325	0.8969	0.3899	0	0.0144	0	0.537267	0.0048
oni-miR-196a	108.015	6.75509	6.00925e-05	0.000336136	up	0.325	0.8969	0.3899	0	0.0144	0	0.537267	0.0048
tgu-miR-196	108.015	6.75509	6.00925e-05	0.000336136	up	0.325	0.8969	0.3899	0	0.0144	0	0.537267	0.0048
ipu-miR-196a	108.015	6.75509	6.00925e-05	0.000336136	up	0.325	0.8969	0.3899	0	0.0144	0	0.537267	0.0048
gmo-miR-196a-5p	108.015	6.75509	6.00925e-05	0.000336136	up	0.325	0.8969	0.3899	0	0.0144	0	0.537267	0.0048
ocu-miR-335-5p	178.324	7.47836	6.03377e-05	0.000336136	up	0.1083	0.9626	0.2712	0	0	0	0.447367	0
ppy-miR-335	178.324	7.47836	6.03377e-05	0.000336136	up	0.1083	0.9626	0.2712	0	0	0	0.447367	0
efu-miR-335	178.324	7.47836	6.03377e-05	0.000336136	up	0.1083	0.9626	0.2712	0	0	0	0.447367	0
ptr-miR-335	178.324	7.47836	6.03377e-05	0.000336136	up	0.1083	0.9626	0.2712	0	0	0	0.447367	0
rno-miR-335	178.324	7.47836	6.03377e-05	0.000336136	up	0.1083	0.9626	0.2712	0	0	0	0.447367	0
mmu-miR-335-5p	178.324	7.47836	6.03377e-05	0.000336136	up	0.1083	0.9626	0.2712	0	0	0	0.447367	0
ggo-miR-335	178.324	7.47836	6.03377e-05	0.000336136	up	0.1083	0.9626	0.2712	0	0	0	0.447367	0
eca-miR-335	178.324	7.47836	6.03377e-05	0.000336136	up	0.1083	0.9626	0.2712	0	0	0	0.447367	0
bta-miR-335	178.324	7.47836	6.03377e-05	0.000336136	up	0.1083	0.9626	0.2712	0	0	0	0.447367	0
mml-miR-335-5p	178.324	7.47836	6.03377e-05	0.000336136	up	0.1083	0.9626	0.2712	0	0	0	0.447367	0
cfa-miR-335	178.324	7.47836	6.03377e-05	0.000336136	up	0.1083	0.9626	0.2712	0	0	0	0.447367	0
ssc-miR-335	178.324	7.47836	6.03377e-05	0.000336136	up	0.1083	0.9626	0.2712	0	0	0	0.447367	0
chi-miR-335-5p	178.324	7.47836	6.03377e-05	0.000336136	up	0.1083	0.9626	0.2712	0	0	0	0.447367	0
hsa-miR-335-5p	178.324	7.47836	6.03377e-05	0.000336136	up	0.1083	0.9626	0.2712	0	0	0	0.447367	0
pca-miR-929-5p	0.39	-1.35871	7.40339e-05	0.000411942	down	12.964	7.3723	14.9696	35.7716	27.7257	20.1498	11.7686	27.8824
hme-miR-929	0.39	-1.35849	7.43026e-05	0.000412941	down	12.952	7.3723	14.9696	35.7716	27.6969	20.1374	11.7646	27.8686
dqu-miR-929-5p	0.39	-1.35766	7.61554e-05	0.000422466	down	12.964	7.3723	14.9696	35.7716	27.7257	20.0875	11.7686	27.8616
dsi-miR-929-5p	0.39	-1.35728	7.64723e-05	0.000422466	down	12.9881	7.3796	15.0204	35.8675	27.7257	20.1623	11.796	27.9185
dps-miR-929-5p	0.39	-1.35728	7.64723e-05	0.000422466	down	12.9881	7.3796	15.0204	35.8675	27.7257	20.1623	11.796	27.9185
dme-miR-929-5p	0.39	-1.35728	7.64723e-05	0.000422466	down	12.9881	7.3796	15.0204	35.8675	27.7257	20.1623	11.796	27.9185
dvi-miR-929-5p	0.39	-1.35728	7.64723e-05	0.000422466	down	12.9881	7.3796	15.0204	35.8675	27.7257	20.1623	11.796	27.9185
tca-miR-929-5p	0.39	-1.35714	7.66059e-05	0.0004227	down	12.964	7.3723	14.9696	35.7716	27.6969	20.0875	11.7686	27.852
nvi-miR-929	0.391	-1.35499	7.9915e-05	0.00043939	down	12.952	7.3723	14.9357	35.6757	27.6969	19.9503	11.7533	27.7743
ame-miR-929-5p	0.391	-1.35499	7.9915e-05	0.00043939	down	12.952	7.3723	14.9357	35.6757	27.6969	19.9503	11.7533	27.7743
ngi-miR-929	0.391	-1.35499	7.9915e-05	0.00043939	down	12.952	7.3723	14.9357	35.6757	27.6969	19.9503	11.7533	27.7743
bmo-miR-929-5p	0.391	-1.35447	8.0385e-05	0.000441451	down	12.952	7.3723	14.9357	35.6757	27.6681	19.9503	11.7533	27.7647
bdo-miR-929	0.391	-1.35356	8.25157e-05	0.000451547	down	12.9761	7.3796	14.9865	35.7716	27.6969	19.9628	11.7807	27.8104
api-miR-929	0.391	-1.35356	8.25157e-05	0.000451547	down	12.9761	7.3796	14.9865	35.7716	27.6969	19.9628	11.7807	27.8104
aae-miR-929	0.391	-1.35356	8.25157e-05	0.000451547	down	12.9761	7.3796	14.9865	35.7716	27.6969	19.9628	11.7807	27.8104
sfr-miR-13a-3p	0.388	-1.3651	9.66625e-05	0.000527095	down	12.2538	6.3514	14.0541	33.648	18.3399	26.1225	10.8864	26.0368
bmo-miR-13a-3p	0.388	-1.3651	9.66625e-05	0.000527095	down	12.2538	6.3514	14.0541	33.648	18.3399	26.1225	10.8864	26.0368
hme-miR-13a	0.388	-1.3651	9.66625e-05	0.000527095	down	12.2538	6.3514	14.0541	33.648	18.3399	26.1225	10.8864	26.0368
aca-miR-338-5p	161.208	7.33278	0.000105435	0.000564961	up	0.3491	0.7584	0.1017	0	0	0	0.403067	0
cpo-miR-338-5p	161.208	7.33278	0.000105435	0.000564961	up	0.3491	0.7584	0.1017	0	0	0	0.403067	0
hsa-miR-338-5p	161.208	7.33278	0.000105435	0.000564961	up	0.3491	0.7584	0.1017	0	0	0	0.403067	0
eca-miR-338-5p	161.208	7.33278	0.000105435	0.000564961	up	0.3491	0.7584	0.1017	0	0	0	0.403067	0
oha-miR-338-5p	161.208	7.33278	0.000105435	0.000564961	up	0.3491	0.7584	0.1017	0	0	0	0.403067	0
cli-miR-338b-5p	161.208	7.33278	0.000105435	0.000564961	up	0.3491	0.7584	0.1017	0	0	0	0.403067	0
ppy-miR-338-5p	161.208	7.33278	0.000105435	0.000564961	up	0.3491	0.7584	0.1017	0	0	0	0.403067	0
mml-miR-338-5p	161.208	7.33278	0.000105435	0.000564961	up	0.3491	0.7584	0.1017	0	0	0	0.403067	0
cja-miR-338	161.208	7.33278	0.000105435	0.000564961	up	0.3491	0.7584	0.1017	0	0	0	0.403067	0
mmu-miR-338-5p	161.208	7.33278	0.000105435	0.000564961	up	0.3491	0.7584	0.1017	0	0	0	0.403067	0
gga-miR-338-5p	161.208	7.33278	0.000105435	0.000564961	up	0.3491	0.7584	0.1017	0	0	0	0.403067	0
cpi-miR-338a-5p	161.208	7.33278	0.000105435	0.000564961	up	0.3491	0.7584	0.1017	0	0	0	0.403067	0
pbv-miR-338-5p	161.208	7.33278	0.000105435	0.000564961	up	0.3491	0.7584	0.1017	0	0	0	0.403067	0
chi-miR-338-5p	161.208	7.33278	0.000105435	0.000564961	up	0.3491	0.7584	0.1017	0	0	0	0.403067	0
rno-miR-338-5p	161.208	7.33278	0.000105435	0.000564961	up	0.3491	0.7584	0.1017	0	0	0	0.403067	0
dgr-miR-2b	0.104	-3.2657	0.000123237	0.000657313	down	0.2407	0.0583	0.2712	0.6302	0.7486	3.616	0.190067	1.66493
dmo-miR-2b	0.104	-3.2657	0.000123237	0.000657313	down	0.2407	0.0583	0.2712	0.6302	0.7486	3.616	0.190067	1.66493
dpe-miR-2b	0.104	-3.2657	0.000123237	0.000657313	down	0.2407	0.0583	0.2712	0.6302	0.7486	3.616	0.190067	1.66493
dvi-miR-2b-3p	0.104	-3.2657	0.000123237	0.000657313	down	0.2407	0.0583	0.2712	0.6302	0.7486	3.616	0.190067	1.66493
dya-miR-2b	0.104	-3.26214	0.000125308	0.000666824	down	0.2407	0.0583	0.2712	0.6302	0.7486	3.6035	0.190067	1.66077
dan-miR-2b	0.104	-3.26214	0.000125308	0.000666824	down	0.2407	0.0583	0.2712	0.6302	0.7486	3.6035	0.190067	1.66077
bta-miR-1246	63.921	5.99821	0.000157238	0.000834818	up	0.5417	0.999	0.2034	0.0274	0	0	0.581367	0.00913333
bdo-miR-2b	0.106	-3.24092	0.000157958	0.000837681	down	0.2407	0.0583	0.2712	0.6165	0.7054	3.5911	0.190067	1.63767
ami-miR-145-5p	93.549	6.54765	0.000186092	0.000952025	up	0.2889	0.8386	0.2543	0	0.0144	0	0.4606	0.0048
gmo-miR-145-5p	93.549	6.54765	0.000186092	0.000952025	up	0.2889	0.8386	0.2543	0	0.0144	0	0.4606	0.0048
mml-miR-145-5p	93.549	6.54765	0.000186092	0.000952025	up	0.2889	0.8386	0.2543	0	0.0144	0	0.4606	0.0048
cpi-miR-145-5p	93.549	6.54765	0.000186092	0.000952025	up	0.2889	0.8386	0.2543	0	0.0144	0	0.4606	0.0048
abu-miR-145	93.549	6.54765	0.000186092	0.000952025	up	0.2889	0.8386	0.2543	0	0.0144	0	0.4606	0.0048
oni-miR-145	93.549	6.54765	0.000186092	0.000952025	up	0.2889	0.8386	0.2543	0	0.0144	0	0.4606	0.0048
ipu-miR-145	93.549	6.54765	0.000186092	0.000952025	up	0.2889	0.8386	0.2543	0	0.0144	0	0.4606	0.0048
cli-miR-145-5p	93.549	6.54765	0.000186092	0.000952025	up	0.2889	0.8386	0.2543	0	0.0144	0	0.4606	0.0048
cfa-miR-145	93.549	6.54765	0.000186092	0.000952025	up	0.2889	0.8386	0.2543	0	0.0144	0	0.4606	0.0048
dre-miR-145-5p	93.549	6.54765	0.000186092	0.000952025	up	0.2889	0.8386	0.2543	0	0.0144	0	0.4606	0.0048
ola-miR-145	93.549	6.54765	0.000186092	0.000952025	up	0.2889	0.8386	0.2543	0	0.0144	0	0.4606	0.0048
rno-miR-145-5p	93.549	6.54765	0.000186092	0.000952025	up	0.2889	0.8386	0.2543	0	0.0144	0	0.4606	0.0048
cpo-miR-145-5p	93.549	6.54765	0.000186092	0.000952025	up	0.2889	0.8386	0.2543	0	0.0144	0	0.4606	0.0048
xtr-miR-145	93.549	6.54765	0.000186092	0.000952025	up	0.2889	0.8386	0.2543	0	0.0144	0	0.4606	0.0048
ssa-miR-145-5p	93.549	6.54765	0.000186092	0.000952025	up	0.2889	0.8386	0.2543	0	0.0144	0	0.4606	0.0048
pha-miR-145	93.549	6.54765	0.000186092	0.000952025	up	0.2889	0.8386	0.2543	0	0.0144	0	0.4606	0.0048
ppy-miR-145	93.549	6.54765	0.000186092	0.000952025	up	0.2889	0.8386	0.2543	0	0.0144	0	0.4606	0.0048
eca-miR-145	93.549	6.54765	0.000186092	0.000952025	up	0.2889	0.8386	0.2543	0	0.0144	0	0.4606	0.0048
efu-miR-145	93.549	6.54765	0.000186092	0.000952025	up	0.2889	0.8386	0.2543	0	0.0144	0	0.4606	0.0048
ocu-miR-145-5p	93.549	6.54765	0.000186092	0.000952025	up	0.2889	0.8386	0.2543	0	0.0144	0	0.4606	0.0048
mdo-miR-145-5p	93.549	6.54765	0.000186092	0.000952025	up	0.2889	0.8386	0.2543	0	0.0144	0	0.4606	0.0048
cja-miR-145	93.549	6.54765	0.000186092	0.000952025	up	0.2889	0.8386	0.2543	0	0.0144	0	0.4606	0.0048
oha-miR-145-5p	93.549	6.54765	0.000186092	0.000952025	up	0.2889	0.8386	0.2543	0	0.0144	0	0.4606	0.0048
hsa-miR-145-5p	93.549	6.54765	0.000186092	0.000952025	up	0.2889	0.8386	0.2543	0	0.0144	0	0.4606	0.0048
pma-miR-145-5p	93.549	6.54765	0.000186092	0.000952025	up	0.2889	0.8386	0.2543	0	0.0144	0	0.4606	0.0048
dma-miR-145	93.549	6.54765	0.000186092	0.000952025	up	0.2889	0.8386	0.2543	0	0.0144	0	0.4606	0.0048
aca-miR-145-5p	93.549	6.54765	0.000186092	0.000952025	up	0.2889	0.8386	0.2543	0	0.0144	0	0.4606	0.0048
mmu-miR-145a-5p	93.549	6.54765	0.000186092	0.000952025	up	0.2889	0.8386	0.2543	0	0.0144	0	0.4606	0.0048
ssc-miR-145-5p	93.549	6.54765	0.000186092	0.000952025	up	0.2889	0.8386	0.2543	0	0.0144	0	0.4606	0.0048
gga-miR-145-5p	93.549	6.54765	0.000186092	0.000952025	up	0.2889	0.8386	0.2543	0	0.0144	0	0.4606	0.0048
pbv-miR-145-5p	93.549	6.54765	0.000186092	0.000952025	up	0.2889	0.8386	0.2543	0	0.0144	0	0.4606	0.0048
chi-miR-29a-3p	136.922	7.09721	0.000207234	0.00104519	up	0.337	0.5104	0.2034	0	0	0	0.350267	0
oar-miR-29a	136.922	7.09721	0.000207234	0.00104519	up	0.337	0.5104	0.2034	0	0	0	0.350267	0
ssc-miR-29a-3p	136.922	7.09721	0.000207234	0.00104519	up	0.337	0.5104	0.2034	0	0	0	0.350267	0
cpo-miR-29a-3p	136.922	7.09721	0.000207234	0.00104519	up	0.337	0.5104	0.2034	0	0	0	0.350267	0
ocu-miR-29a-3p	136.922	7.09721	0.000207234	0.00104519	up	0.337	0.5104	0.2034	0	0	0	0.350267	0
pal-miR-29a-3p	136.922	7.09721	0.000207234	0.00104519	up	0.337	0.5104	0.2034	0	0	0	0.350267	0
eca-miR-29a	136.922	7.09721	0.000207234	0.00104519	up	0.337	0.5104	0.2034	0	0	0	0.350267	0
efu-miR-29a	136.922	7.09721	0.000207234	0.00104519	up	0.337	0.5104	0.2034	0	0	0	0.350267	0
hsa-miR-29a-3p	136.922	7.09721	0.000207234	0.00104519	up	0.337	0.5104	0.2034	0	0	0	0.350267	0
mmu-miR-29a-3p	136.922	7.09721	0.000207234	0.00104519	up	0.337	0.5104	0.2034	0	0	0	0.350267	0
mml-miR-29a-3p	136.922	7.09721	0.000207234	0.00104519	up	0.337	0.5104	0.2034	0	0	0	0.350267	0
cgr-miR-29a-3p	136.922	7.09721	0.000207234	0.00104519	up	0.337	0.5104	0.2034	0	0	0	0.350267	0
bta-miR-29a	136.922	7.09721	0.000207234	0.00104519	up	0.337	0.5104	0.2034	0	0	0	0.350267	0
pal-miR-98-5p	17.151	4.1002	0.00024046	0.00117815	up	0.3972	2.122	0.2204	0.0959	0.0288	0.0374	0.9132	0.0540333
ssc-miR-98	17.151	4.1002	0.00024046	0.00117815	up	0.3972	2.122	0.2204	0.0959	0.0288	0.0374	0.9132	0.0540333
oga-miR-98	17.151	4.1002	0.00024046	0.00117815	up	0.3972	2.122	0.2204	0.0959	0.0288	0.0374	0.9132	0.0540333
chi-miR-98-5p	17.151	4.1002	0.00024046	0.00117815	up	0.3972	2.122	0.2204	0.0959	0.0288	0.0374	0.9132	0.0540333
cfa-miR-98	17.151	4.1002	0.00024046	0.00117815	up	0.3972	2.122	0.2204	0.0959	0.0288	0.0374	0.9132	0.0540333
eca-miR-98	17.151	4.1002	0.00024046	0.00117815	up	0.3972	2.122	0.2204	0.0959	0.0288	0.0374	0.9132	0.0540333
cgr-miR-98	17.151	4.1002	0.00024046	0.00117815	up	0.3972	2.122	0.2204	0.0959	0.0288	0.0374	0.9132	0.0540333
dno-miR-98-5p	17.151	4.1002	0.00024046	0.00117815	up	0.3972	2.122	0.2204	0.0959	0.0288	0.0374	0.9132	0.0540333
pbv-miR-98-5p	17.151	4.1002	0.00024046	0.00117815	up	0.3972	2.122	0.2204	0.0959	0.0288	0.0374	0.9132	0.0540333
cpo-miR-98-5p	17.151	4.1002	0.00024046	0.00117815	up	0.3972	2.122	0.2204	0.0959	0.0288	0.0374	0.9132	0.0540333
cja-miR-98	17.151	4.1002	0.00024046	0.00117815	up	0.3972	2.122	0.2204	0.0959	0.0288	0.0374	0.9132	0.0540333
rno-miR-98-5p	17.151	4.1002	0.00024046	0.00117815	up	0.3972	2.122	0.2204	0.0959	0.0288	0.0374	0.9132	0.0540333
ocu-miR-98-5p	17.151	4.1002	0.00024046	0.00117815	up	0.3972	2.122	0.2204	0.0959	0.0288	0.0374	0.9132	0.0540333
oha-miR-98-5p	17.151	4.1002	0.00024046	0.00117815	up	0.3972	2.122	0.2204	0.0959	0.0288	0.0374	0.9132	0.0540333
mmu-miR-98-5p	17.151	4.1002	0.00024046	0.00117815	up	0.3972	2.122	0.2204	0.0959	0.0288	0.0374	0.9132	0.0540333
oan-miR-98	17.151	4.1002	0.00024046	0.00117815	up	0.3972	2.122	0.2204	0.0959	0.0288	0.0374	0.9132	0.0540333
xla-miR-98-5p	17.151	4.1002	0.00024046	0.00117815	up	0.3972	2.122	0.2204	0.0959	0.0288	0.0374	0.9132	0.0540333
bta-miR-98	17.151	4.1002	0.00024046	0.00117815	up	0.3972	2.122	0.2204	0.0959	0.0288	0.0374	0.9132	0.0540333
aca-miR-98-5p	17.151	4.1002	0.00024046	0.00117815	up	0.3972	2.122	0.2204	0.0959	0.0288	0.0374	0.9132	0.0540333
mml-miR-98	17.151	4.1002	0.00024046	0.00117815	up	0.3972	2.122	0.2204	0.0959	0.0288	0.0374	0.9132	0.0540333
hsa-miR-98-5p	17.151	4.1002	0.00024046	0.00117815	up	0.3972	2.122	0.2204	0.0959	0.0288	0.0374	0.9132	0.0540333
mmr-miR-98	17.151	4.1002	0.00024046	0.00117815	up	0.3972	2.122	0.2204	0.0959	0.0288	0.0374	0.9132	0.0540333
xtr-miR-98	17.151	4.1002	0.00024046	0.00117815	up	0.3972	2.122	0.2204	0.0959	0.0288	0.0374	0.9132	0.0540333
tch-miR-98-5p	17.151	4.1002	0.00024046	0.00117815	up	0.3972	2.122	0.2204	0.0959	0.0288	0.0374	0.9132	0.0540333
ipu-miR-27e	81.678	6.35188	0.000351406	0.00170373	up	0.3009	0.6052	0.3221	0.0137	0	0	0.4094	0.00456667
dre-miR-27e	81.678	6.35188	0.000351406	0.00170373	up	0.3009	0.6052	0.3221	0.0137	0	0	0.4094	0.00456667
ola-miR-27d-3p	81.678	6.35188	0.000351406	0.00170373	up	0.3009	0.6052	0.3221	0.0137	0	0	0.4094	0.00456667
ssa-miR-27c-3p	81.678	6.35188	0.000351406	0.00170373	up	0.3009	0.6052	0.3221	0.0137	0	0	0.4094	0.00456667
gmo-miR-27a-3p	81.678	6.35188	0.000351406	0.00170373	up	0.3009	0.6052	0.3221	0.0137	0	0	0.4094	0.00456667
tni-miR-27e	81.678	6.35188	0.000351406	0.00170373	up	0.3009	0.6052	0.3221	0.0137	0	0	0.4094	0.00456667
abu-miR-27e	81.678	6.35188	0.000351406	0.00170373	up	0.3009	0.6052	0.3221	0.0137	0	0	0.4094	0.00456667
oni-miR-27e	81.678	6.35188	0.000351406	0.00170373	up	0.3009	0.6052	0.3221	0.0137	0	0	0.4094	0.00456667
fru-miR-27e	81.678	6.35188	0.000351406	0.00170373	up	0.3009	0.6052	0.3221	0.0137	0	0	0.4094	0.00456667
sbo-miR-143	25.045	4.64644	0.000358765	0.00173578	up	0.5056	1.6991	0.3899	0	0.1008	0	0.864867	0.0336
gmo-miR-143-3p	25.045	4.64644	0.000358765	0.00173578	up	0.5056	1.6991	0.3899	0	0.1008	0	0.864867	0.0336
ccr-miR-16a	21.127	4.40102	0.000381063	0.00181152	up	0.325	1.7647	1.1528	0	0.144	0	1.08083	0.048
aca-miR-16a-5p	21.127	4.40102	0.000381063	0.00181152	up	0.325	1.7647	1.1528	0	0.144	0	1.08083	0.048
lca-miR-16	21.127	4.40102	0.000381063	0.00181152	up	0.325	1.7647	1.1528	0	0.144	0	1.08083	0.048
xtr-miR-16a	21.127	4.40102	0.000381063	0.00181152	up	0.325	1.7647	1.1528	0	0.144	0	1.08083	0.048
oha-miR-16b-5p	21.127	4.40102	0.000381063	0.00181152	up	0.325	1.7647	1.1528	0	0.144	0	1.08083	0.048
dre-miR-16a	21.127	4.40102	0.000381063	0.00181152	up	0.325	1.7647	1.1528	0	0.144	0	1.08083	0.048
ssa-miR-16b-5p	21.127	4.40102	0.000381063	0.00181152	up	0.325	1.7647	1.1528	0	0.144	0	1.08083	0.048
pbv-miR-16b-5p	21.127	4.40102	0.000381063	0.00181152	up	0.325	1.7647	1.1528	0	0.144	0	1.08083	0.048
gga-miR-16-5p	21.127	4.40102	0.000381063	0.00181152	up	0.325	1.7647	1.1528	0	0.144	0	1.08083	0.048
bta-miR-16a	21.127	4.40102	0.000381063	0.00181152	up	0.325	1.7647	1.1528	0	0.144	0	1.08083	0.048
ami-miR-16a-5p	21.127	4.40102	0.000381063	0.00181152	up	0.325	1.7647	1.1528	0	0.144	0	1.08083	0.048
cpi-miR-16b-5p	21.127	4.40102	0.000381063	0.00181152	up	0.325	1.7647	1.1528	0	0.144	0	1.08083	0.048
oan-miR-16b-5p	21.127	4.40102	0.000381063	0.00181152	up	0.325	1.7647	1.1528	0	0.144	0	1.08083	0.048
cli-miR-16a-5p	21.127	4.40102	0.000381063	0.00181152	up	0.325	1.7647	1.1528	0	0.144	0	1.08083	0.048
cpo-miR-16a-5p	21.127	4.40102	0.000381063	0.00181152	up	0.325	1.7647	1.1528	0	0.144	0	1.08083	0.048
tgu-miR-16a-5p	21.127	4.40102	0.000381063	0.00181152	up	0.325	1.7647	1.1528	0	0.144	0	1.08083	0.048
gmo-miR-16a-5p	21.127	4.40102	0.000381063	0.00181152	up	0.325	1.7647	1.1528	0	0.144	0	1.08083	0.048
xtr-miR-16b	119.008	6.89492	0.00056347	0.00266498	up	0.5296	0.2333	0.1695	0	0	0	0.3108	0
xla-miR-16a-5p	119.008	6.89492	0.00056347	0.00266498	up	0.5296	0.2333	0.1695	0	0	0	0.3108	0
xla-miR-16b-5p	119.008	6.89492	0.00056347	0.00266498	up	0.5296	0.2333	0.1695	0	0	0	0.3108	0
gga-miR-142-5p	119.112	6.89617	0.000731357	0.00339323	up	0.0722	0.2479	0.6612	0	0	0	0.3271	0
cfa-miR-142	119.112	6.89617	0.000731357	0.00339323	up	0.0722	0.2479	0.6612	0	0	0	0.3271	0
xla-miR-142	119.112	6.89617	0.000731357	0.00339323	up	0.0722	0.2479	0.6612	0	0	0	0.3271	0
cli-miR-142-5p	119.112	6.89617	0.000731357	0.00339323	up	0.0722	0.2479	0.6612	0	0	0	0.3271	0
tgu-miR-142-5p	119.112	6.89617	0.000731357	0.00339323	up	0.0722	0.2479	0.6612	0	0	0	0.3271	0
pal-miR-142-5p	119.112	6.89617	0.000731357	0.00339323	up	0.0722	0.2479	0.6612	0	0	0	0.3271	0
tni-miR-142b	119.112	6.89617	0.000731357	0.00339323	up	0.0722	0.2479	0.6612	0	0	0	0.3271	0
sha-miR-142	119.112	6.89617	0.000731357	0.00339323	up	0.0722	0.2479	0.6612	0	0	0	0.3271	0
ggo-miR-142	119.112	6.89617	0.000731357	0.00339323	up	0.0722	0.2479	0.6612	0	0	0	0.3271	0
cpi-miR-142-5p	119.112	6.89617	0.000731357	0.00339323	up	0.0722	0.2479	0.6612	0	0	0	0.3271	0
xla-miR-142-5p	119.112	6.89617	0.000731357	0.00339323	up	0.0722	0.2479	0.6612	0	0	0	0.3271	0
cgr-miR-142-5p	119.112	6.89617	0.000731357	0.00339323	up	0.0722	0.2479	0.6612	0	0	0	0.3271	0
ssc-miR-142-5p	119.112	6.89617	0.000731357	0.00339323	up	0.0722	0.2479	0.6612	0	0	0	0.3271	0
fru-miR-142	119.112	6.89617	0.000731357	0.00339323	up	0.0722	0.2479	0.6612	0	0	0	0.3271	0
ami-miR-142-5p	119.112	6.89617	0.000731357	0.00339323	up	0.0722	0.2479	0.6612	0	0	0	0.3271	0
bta-miR-142-5p	119.112	6.89617	0.000731357	0.00339323	up	0.0722	0.2479	0.6612	0	0	0	0.3271	0
mmu-miR-142a-5p	119.112	6.89617	0.000731357	0.00339323	up	0.0722	0.2479	0.6612	0	0	0	0.3271	0
hsa-miR-142-5p	119.112	6.89617	0.000731357	0.00339323	up	0.0722	0.2479	0.6612	0	0	0	0.3271	0
aga-miR-276-5p	2.031	1.02253	0.000927011	0.00428812	up	92.0483	51.9125	74.424	41.7038	31.7133	27.1325	72.7949	33.5165
dvi-miR-276a-5p	2.028	1.02013	0.000944588	0.00434342	up	91.9881	51.9125	74.424	41.7038	31.7996	27.1823	72.7749	33.5619
dwi-miR-276a-5p	2.028	1.02013	0.000944588	0.00434342	up	91.9881	51.9125	74.424	41.7038	31.7996	27.1823	72.7749	33.5619
dgr-miR-276a-5p	2.028	1.02013	0.000944588	0.00434342	up	91.9881	51.9125	74.424	41.7038	31.7996	27.1823	72.7749	33.5619
dme-miR-276b-5p	2.028	1.02013	0.000944588	0.00434342	up	91.9881	51.9125	74.424	41.7038	31.7996	27.1823	72.7749	33.5619
dme-miR-276a-5p	2.028	1.02013	0.000944588	0.00434342	up	91.9881	51.9125	74.424	41.7038	31.7996	27.1823	72.7749	33.5619
aae-miR-276-5p	2.028	1.02013	0.000944588	0.00434342	up	91.9881	51.9125	74.424	41.7038	31.7996	27.1823	72.7749	33.5619
tcf-miR-276-5p	2.026	1.01832	0.000961553	0.00441704	up	91.8557	51.8979	74.2884	41.7038	31.7996	27.1823	72.6807	33.5619
dvi-miR-276b-5p	2.026	1.0183	0.000975329	0.00447112	up	91.9881	51.774	74.2884	41.7038	31.7996	27.1823	72.6835	33.5619
dgr-miR-276b-5p	2.024	1.01735	0.000977184	0.00447112	up	91.8557	51.774	74.4918	41.7038	31.886	27.1823	72.7072	33.5907
tca-miR-276-5p	2.024	1.01735	0.000977184	0.00447112	up	91.8557	51.774	74.4918	41.7038	31.886	27.1823	72.7072	33.5907
lmi-miR-276-5p	2.024	1.01735	0.000977184	0.00447112	up	91.8557	51.774	74.4918	41.7038	31.886	27.1823	72.7072	33.5907
bdo-miR-276b	2.024	1.01741	0.000979454	0.00447709	up	91.8557	51.774	74.2884	41.7038	31.7996	27.1823	72.6394	33.5619
dqu-miR-276-5p	2.02	1.01408	0.000985761	0.0044958	up	91.9881	51.774	74.3393	41.7038	31.7996	27.5065	72.7005	33.67
pca-miR-276-5p	2.02	1.01408	0.000985761	0.0044958	up	91.9881	51.774	74.3393	41.7038	31.7996	27.5065	72.7005	33.67
bmo-miR-276-5p	2.018	1.01313	0.000987427	0.0044958	up	91.8557	51.774	74.5427	41.7038	31.886	27.5065	72.7241	33.6988
hme-miR-276	2.018	1.01313	0.000987427	0.0044958	up	91.8557	51.774	74.5427	41.7038	31.886	27.5065	72.7241	33.6988
dwi-miR-276b-5p	2.023	1.01661	0.00103286	0.00469802	up	92.602	51.8761	74.8309	42.1833	31.9148	27.2821	73.103	33.7934
fru-miR-30d	115.148	6.84735	0.00118203	0.005198	up	0.2648	0.0292	0.6781	0	0	0	0.324033	0
ola-miR-30d-5p	115.148	6.84735	0.00118203	0.005198	up	0.2648	0.0292	0.6781	0	0	0	0.324033	0
cpi-miR-30d-5p	115.148	6.84735	0.00118203	0.005198	up	0.2648	0.0292	0.6781	0	0	0	0.324033	0
cja-miR-30d	115.148	6.84735	0.00118203	0.005198	up	0.2648	0.0292	0.6781	0	0	0	0.324033	0
bta-miR-30d	115.148	6.84735	0.00118203	0.005198	up	0.2648	0.0292	0.6781	0	0	0	0.324033	0
ssc-miR-30d	115.148	6.84735	0.00118203	0.005198	up	0.2648	0.0292	0.6781	0	0	0	0.324033	0
tgu-miR-30d-5p	115.148	6.84735	0.00118203	0.005198	up	0.2648	0.0292	0.6781	0	0	0	0.324033	0
hsa-miR-30d-5p	115.148	6.84735	0.00118203	0.005198	up	0.2648	0.0292	0.6781	0	0	0	0.324033	0
dre-miR-30d	115.148	6.84735	0.00118203	0.005198	up	0.2648	0.0292	0.6781	0	0	0	0.324033	0
ssa-miR-30b-5p	115.148	6.84735	0.00118203	0.005198	up	0.2648	0.0292	0.6781	0	0	0	0.324033	0
pal-miR-30d-5p	115.148	6.84735	0.00118203	0.005198	up	0.2648	0.0292	0.6781	0	0	0	0.324033	0
oha-miR-30d-5p	115.148	6.84735	0.00118203	0.005198	up	0.2648	0.0292	0.6781	0	0	0	0.324033	0
ccr-miR-30d	115.148	6.84735	0.00118203	0.005198	up	0.2648	0.0292	0.6781	0	0	0	0.324033	0
aca-miR-30d-5p	115.148	6.84735	0.00118203	0.005198	up	0.2648	0.0292	0.6781	0	0	0	0.324033	0
xla-miR-30d-5p	115.148	6.84735	0.00118203	0.005198	up	0.2648	0.0292	0.6781	0	0	0	0.324033	0
dno-miR-30d-5p	115.148	6.84735	0.00118203	0.005198	up	0.2648	0.0292	0.6781	0	0	0	0.324033	0
mdo-miR-30e-5p	115.148	6.84735	0.00118203	0.005198	up	0.2648	0.0292	0.6781	0	0	0	0.324033	0
cli-miR-30d-5p	115.148	6.84735	0.00118203	0.005198	up	0.2648	0.0292	0.6781	0	0	0	0.324033	0
gmo-miR-30a-5p	115.148	6.84735	0.00118203	0.005198	up	0.2648	0.0292	0.6781	0	0	0	0.324033	0
tni-miR-30d	115.148	6.84735	0.00118203	0.005198	up	0.2648	0.0292	0.6781	0	0	0	0.324033	0
pbv-miR-30d-5p	115.148	6.84735	0.00118203	0.005198	up	0.2648	0.0292	0.6781	0	0	0	0.324033	0
mmu-miR-30d-5p	115.148	6.84735	0.00118203	0.005198	up	0.2648	0.0292	0.6781	0	0	0	0.324033	0
oar-miR-30d	115.148	6.84735	0.00118203	0.005198	up	0.2648	0.0292	0.6781	0	0	0	0.324033	0
eca-miR-30d	115.148	6.84735	0.00118203	0.005198	up	0.2648	0.0292	0.6781	0	0	0	0.324033	0
ocu-miR-30d-5p	115.148	6.84735	0.00118203	0.005198	up	0.2648	0.0292	0.6781	0	0	0	0.324033	0
ami-miR-30d-5p	115.148	6.84735	0.00118203	0.005198	up	0.2648	0.0292	0.6781	0	0	0	0.324033	0
nle-miR-30d	115.148	6.84735	0.00118203	0.005198	up	0.2648	0.0292	0.6781	0	0	0	0.324033	0
cpo-miR-30d-5p	115.148	6.84735	0.00118203	0.005198	up	0.2648	0.0292	0.6781	0	0	0	0.324033	0
oan-miR-30d-5p	115.148	6.84735	0.00118203	0.005198	up	0.2648	0.0292	0.6781	0	0	0	0.324033	0
gga-miR-30d	115.148	6.84735	0.00118203	0.005198	up	0.2648	0.0292	0.6781	0	0	0	0.324033	0
mml-miR-30d-5p	115.148	6.84735	0.00118203	0.005198	up	0.2648	0.0292	0.6781	0	0	0	0.324033	0
xtr-miR-30d	115.148	6.84735	0.00118203	0.005198	up	0.2648	0.0292	0.6781	0	0	0	0.324033	0
cfa-miR-30d	115.148	6.84735	0.00118203	0.005198	up	0.2648	0.0292	0.6781	0	0	0	0.324033	0
pha-miR-30d	115.148	6.84735	0.00118203	0.005198	up	0.2648	0.0292	0.6781	0	0	0	0.324033	0
oan-miR-145-5p	72.661	6.18312	0.00144098	0.00631876	up	0.1685	0.8094	0.0678	0	0.0144	0	0.348567	0.0048
pal-miR-101-3p	72.196	6.17384	0.00145628	0.0063678	up	1.1556	5.9649	3.984	0.1507	0	0	3.7015	0.0502333
cfa-miR-101	72.196	6.17384	0.00145628	0.0063678	up	1.1556	5.9649	3.984	0.1507	0	0	3.7015	0.0502333
tch-miR-101	72.196	6.17384	0.00145628	0.0063678	up	1.1556	5.9649	3.984	0.1507	0	0	3.7015	0.0502333
lgi-miR-750	4.363	2.12544	0.0015599	0.00680802	up	4.5621	2.6106	0.7629	0.411	0.6766	0.6609	2.6452	0.582833
oan-miR-92d	141.17	7.14129	0.00204325	0.0089092	up	0	0.9771	0.0509	0	0	0	0.342667	0
sko-miR-92c	9.028	3.1744	0.00239113	0.0104162	up	0.9991	1.6188	1.0002	0.3425	0	0.0499	1.20603	0.1308
dqu-miR-281-3p	0.48	-1.06035	0.00273849	0.0119071	down	134.431	53.9324	157.274	282.227	189.819	191.236	115.212	221.094
pca-miR-281-3p	0.48	-1.06035	0.00273849	0.0119071	down	134.431	53.9324	157.274	282.227	189.819	191.236	115.212	221.094
ame-miR-281-3p	0.48	-1.05926	0.00277645	0.0120608	down	134.66	53.9324	157.325	282.227	189.848	191.249	115.306	221.108
tur-miR-281-3p	0.482	-1.05331	0.0028346	0.0123019	down	135.358	54.8075	158.41	283.528	190.467	191.785	116.192	221.927
bbe-miR-281-3p	0.482	-1.05331	0.00293458	0.0126308	down	140.438	56.3388	164.767	293.708	197.952	198.68	120.514	230.113
bfl-miR-281	0.482	-1.05331	0.00293458	0.0126308	down	140.438	56.3388	164.767	293.708	197.952	198.68	120.514	230.113
hsa-miR-483-3p	99.684	6.63929	0.00293765	0.0126308	up	0.0241	0.124	0.6951	0	0	0	0.281067	0
bta-miR-483	99.684	6.63929	0.00293765	0.0126308	up	0.0241	0.124	0.6951	0	0	0	0.281067	0
chi-miR-483	99.684	6.63929	0.00293765	0.0126308	up	0.0241	0.124	0.6951	0	0	0	0.281067	0
eca-miR-483	99.684	6.63929	0.00293765	0.0126308	up	0.0241	0.124	0.6951	0	0	0	0.281067	0
cja-miR-483	99.684	6.63929	0.00293765	0.0126308	up	0.0241	0.124	0.6951	0	0	0	0.281067	0
ssc-miR-365-3p	85.775	6.42249	0.00342715	0.0141324	up	0.1444	0.2625	0.2712	0	0	0	0.226033	0
oan-miR-365-3p	85.775	6.42249	0.00342715	0.0141324	up	0.1444	0.2625	0.2712	0	0	0	0.226033	0
cgr-miR-365-3p	85.775	6.42249	0.00342715	0.0141324	up	0.1444	0.2625	0.2712	0	0	0	0.226033	0
cpi-miR-365-3p	85.775	6.42249	0.00342715	0.0141324	up	0.1444	0.2625	0.2712	0	0	0	0.226033	0
bta-miR-365-3p	85.775	6.42249	0.00342715	0.0141324	up	0.1444	0.2625	0.2712	0	0	0	0.226033	0
ccr-miR-365	85.775	6.42249	0.00342715	0.0141324	up	0.1444	0.2625	0.2712	0	0	0	0.226033	0
rno-miR-365-3p	85.775	6.42249	0.00342715	0.0141324	up	0.1444	0.2625	0.2712	0	0	0	0.226033	0
eca-miR-365	85.775	6.42249	0.00342715	0.0141324	up	0.1444	0.2625	0.2712	0	0	0	0.226033	0
fru-miR-365	85.775	6.42249	0.00342715	0.0141324	up	0.1444	0.2625	0.2712	0	0	0	0.226033	0
pbv-miR-365-3p	85.775	6.42249	0.00342715	0.0141324	up	0.1444	0.2625	0.2712	0	0	0	0.226033	0
gga-miR-365-3p	85.775	6.42249	0.00342715	0.0141324	up	0.1444	0.2625	0.2712	0	0	0	0.226033	0
ocu-miR-365-3p	85.775	6.42249	0.00342715	0.0141324	up	0.1444	0.2625	0.2712	0	0	0	0.226033	0
pal-miR-365b-3p	85.775	6.42249	0.00342715	0.0141324	up	0.1444	0.2625	0.2712	0	0	0	0.226033	0
efu-miR-365	85.775	6.42249	0.00342715	0.0141324	up	0.1444	0.2625	0.2712	0	0	0	0.226033	0
ptr-miR-365	85.775	6.42249	0.00342715	0.0141324	up	0.1444	0.2625	0.2712	0	0	0	0.226033	0
cli-miR-365-3p	85.775	6.42249	0.00342715	0.0141324	up	0.1444	0.2625	0.2712	0	0	0	0.226033	0
chi-miR-365-3p	85.775	6.42249	0.00342715	0.0141324	up	0.1444	0.2625	0.2712	0	0	0	0.226033	0
mdo-miR-365-3p	85.775	6.42249	0.00342715	0.0141324	up	0.1444	0.2625	0.2712	0	0	0	0.226033	0
nle-miR-365	85.775	6.42249	0.00342715	0.0141324	up	0.1444	0.2625	0.2712	0	0	0	0.226033	0
aca-miR-365-3p	85.775	6.42249	0.00342715	0.0141324	up	0.1444	0.2625	0.2712	0	0	0	0.226033	0
gmo-miR-365-3p	85.775	6.42249	0.00342715	0.0141324	up	0.1444	0.2625	0.2712	0	0	0	0.226033	0
cja-miR-365	85.775	6.42249	0.00342715	0.0141324	up	0.1444	0.2625	0.2712	0	0	0	0.226033	0
oha-miR-365a-3p	85.775	6.42249	0.00342715	0.0141324	up	0.1444	0.2625	0.2712	0	0	0	0.226033	0
tni-miR-365	85.775	6.42249	0.00342715	0.0141324	up	0.1444	0.2625	0.2712	0	0	0	0.226033	0
hsa-miR-365b-3p	85.775	6.42249	0.00342715	0.0141324	up	0.1444	0.2625	0.2712	0	0	0	0.226033	0
tch-miR-365b-3p	85.775	6.42249	0.00342715	0.0141324	up	0.1444	0.2625	0.2712	0	0	0	0.226033	0
oni-miR-365	85.775	6.42249	0.00342715	0.0141324	up	0.1444	0.2625	0.2712	0	0	0	0.226033	0
dre-miR-365	85.775	6.42249	0.00342715	0.0141324	up	0.1444	0.2625	0.2712	0	0	0	0.226033	0
ami-miR-365-3p	85.775	6.42249	0.00342715	0.0141324	up	0.1444	0.2625	0.2712	0	0	0	0.226033	0
mmr-miR-365	85.775	6.42249	0.00342715	0.0141324	up	0.1444	0.2625	0.2712	0	0	0	0.226033	0
cpo-miR-365-3p	85.775	6.42249	0.00342715	0.0141324	up	0.1444	0.2625	0.2712	0	0	0	0.226033	0
tch-miR-365a-3p	85.775	6.42249	0.00342715	0.0141324	up	0.1444	0.2625	0.2712	0	0	0	0.226033	0
mmu-miR-365-3p	85.775	6.42249	0.00342715	0.0141324	up	0.1444	0.2625	0.2712	0	0	0	0.226033	0
xtr-miR-365	85.775	6.42249	0.00342715	0.0141324	up	0.1444	0.2625	0.2712	0	0	0	0.226033	0
tgu-miR-365-3p	85.775	6.42249	0.00342715	0.0141324	up	0.1444	0.2625	0.2712	0	0	0	0.226033	0
ggo-miR-365a	85.775	6.42249	0.00342715	0.0141324	up	0.1444	0.2625	0.2712	0	0	0	0.226033	0
hsa-miR-365a-3p	85.775	6.42249	0.00342715	0.0141324	up	0.1444	0.2625	0.2712	0	0	0	0.226033	0
pma-miR-27a	24.946	4.64072	0.00363748	0.0149598	up	0.1565	0.5542	0.3899	0.0137	0.0288	0	0.366867	0.0141667
pha-miR-27a	24.946	4.64072	0.00363748	0.0149598	up	0.1565	0.5542	0.3899	0.0137	0.0288	0	0.366867	0.0141667
xtr-miR-27c	24.946	4.64072	0.00363748	0.0149598	up	0.1565	0.5542	0.3899	0.0137	0.0288	0	0.366867	0.0141667
prd-miR-46-3p	0.486	-1.04116	0.00443086	0.0180784	down	19.5604	8.5755	24.0056	43.5259	26.5597	28.7534	17.3805	32.9463
oar-miR-16b	80.81	6.33646	0.00459236	0.018688	up	0.2287	0.2333	0.1695	0	0	0	0.2105	0
chi-miR-16b-5p	80.81	6.33646	0.00459236	0.018688	up	0.2287	0.2333	0.1695	0	0	0	0.2105	0
aca-miR-99b-5p	0.452	-1.14626	0.00463304	0.0187711	down	7.114	4.4701	4.0179	10.0834	6.8235	16.06	5.20067	10.989
oha-miR-99b-5p	0.452	-1.14626	0.00463304	0.0187711	down	7.114	4.4701	4.0179	10.0834	6.8235	16.06	5.20067	10.989
cpi-miR-99b-5p	0.452	-1.14626	0.00463304	0.0187711	down	7.114	4.4701	4.0179	10.0834	6.8235	16.06	5.20067	10.989
pbv-miR-99b-5p	0.452	-1.14626	0.00463304	0.0187711	down	7.114	4.4701	4.0179	10.0834	6.8235	16.06	5.20067	10.989
ami-miR-99b-5p	0.452	-1.14626	0.00463304	0.0187711	down	7.114	4.4701	4.0179	10.0834	6.8235	16.06	5.20067	10.989
asu-miR-46-3p	0.493	-1.02144	0.00506514	0.0205039	down	19.6567	8.8016	24.3955	43.6355	26.5597	28.6412	17.6179	32.9455
cin-miR-281-3p	0.49	-1.02773	0.00519461	0.0210096	down	20.1502	8.6193	24.6837	43.9507	27.1067	29.2771	17.8177	33.4448
pca-miR-750-3p	4.735	2.24324	0.00524496	0.0211763	up	182.303	110.92	28.3455	13.3989	19.9378	32.4068	107.19	21.9145
ame-miR-750-3p	4.735	2.24324	0.00524496	0.0211763	up	182.303	110.92	28.3455	13.3989	19.9378	32.4068	107.19	21.9145
sko-miR-281	0.493	-1.02017	0.005516	0.022174	down	19.7289	8.5609	24.3446	43.2793	26.4013	28.6163	17.5448	32.7656
cte-miR-750	4.612	2.20539	0.0062001	0.0248809	up	179.559	103.854	27.5996	13.4263	19.3475	32.4692	103.671	21.7477
xtr-miR-9-3p	79.743	6.31729	0.00638254	0.02522	up	0.1204	0.4084	0.0678	0	0	0	0.198867	0
xtr-miR-9a-3p	79.743	6.31729	0.00638254	0.02522	up	0.1204	0.4084	0.0678	0	0	0	0.198867	0
tgu-miR-9-3p	79.743	6.31729	0.00638254	0.02522	up	0.1204	0.4084	0.0678	0	0	0	0.198867	0
mml-miR-9-3-3p	79.743	6.31729	0.00638254	0.02522	up	0.1204	0.4084	0.0678	0	0	0	0.198867	0
mdo-miR-9a-3p	79.743	6.31729	0.00638254	0.02522	up	0.1204	0.4084	0.0678	0	0	0	0.198867	0
hsa-miR-9-3p	79.743	6.31729	0.00638254	0.02522	up	0.1204	0.4084	0.0678	0	0	0	0.198867	0
mml-miR-9-3p	79.743	6.31729	0.00638254	0.02522	up	0.1204	0.4084	0.0678	0	0	0	0.198867	0
pbv-miR-9-3p	79.743	6.31729	0.00638254	0.02522	up	0.1204	0.4084	0.0678	0	0	0	0.198867	0
cpi-miR-9-3p	79.743	6.31729	0.00638254	0.02522	up	0.1204	0.4084	0.0678	0	0	0	0.198867	0
mmu-miR-9-3p	79.743	6.31729	0.00638254	0.02522	up	0.1204	0.4084	0.0678	0	0	0	0.198867	0
dre-miR-9-3p	79.743	6.31729	0.00638254	0.02522	up	0.1204	0.4084	0.0678	0	0	0	0.198867	0
ccr-miR-9-5p	79.743	6.31729	0.00638254	0.02522	up	0.1204	0.4084	0.0678	0	0	0	0.198867	0
cli-miR-9-3p	79.743	6.31729	0.00638254	0.02522	up	0.1204	0.4084	0.0678	0	0	0	0.198867	0
gga-miR-9-4-3p	79.743	6.31729	0.00638254	0.02522	up	0.1204	0.4084	0.0678	0	0	0	0.198867	0
aca-miR-9-1-3p	79.743	6.31729	0.00638254	0.02522	up	0.1204	0.4084	0.0678	0	0	0	0.198867	0
ola-miR-9a-3p	79.743	6.31729	0.00638254	0.02522	up	0.1204	0.4084	0.0678	0	0	0	0.198867	0
ami-miR-9-3p	79.743	6.31729	0.00638254	0.02522	up	0.1204	0.4084	0.0678	0	0	0	0.198867	0
dno-miR-483-3p	74.484	6.21885	0.00975254	0.037566	up	0.0241	0.124	0.4747	0	0	0	0.2076	0
bta-miR-2478	0.361	-1.47001	0.0105634	0.0394215	down	2.5278	0.525	5.8488	8.5901	6.2332	7.1572	2.9672	7.32683
ssa-miR-9a-2-3p	73.911	6.20771	0.0113638	0.0419689	up	0.1204	0.4084	0.017	0	0	0	0.181933	0
ocu-miR-9-3p	73.911	6.20771	0.0113638	0.0419689	up	0.1204	0.4084	0.017	0	0	0	0.181933	0
abu-miR-9-3p	73.911	6.20771	0.0113638	0.0419689	up	0.1204	0.4084	0.017	0	0	0	0.181933	0
ssa-miR-9a-5-3p	73.911	6.20771	0.0113638	0.0419689	up	0.1204	0.4084	0.017	0	0	0	0.181933	0
ssa-miR-9a-8-3p	73.911	6.20771	0.0113638	0.0419689	up	0.1204	0.4084	0.017	0	0	0	0.181933	0
ssa-miR-9a-4-3p	73.911	6.20771	0.0113638	0.0419689	up	0.1204	0.4084	0.017	0	0	0	0.181933	0
cpo-miR-9-3p	73.911	6.20771	0.0113638	0.0419689	up	0.1204	0.4084	0.017	0	0	0	0.181933	0
efu-miR-9-3p	73.911	6.20771	0.0113638	0.0419689	up	0.1204	0.4084	0.017	0	0	0	0.181933	0
chi-miR-9-3p	73.911	6.20771	0.0113638	0.0419689	up	0.1204	0.4084	0.017	0	0	0	0.181933	0
pma-miR-9a-3p	73.911	6.20771	0.0113638	0.0419689	up	0.1204	0.4084	0.017	0	0	0	0.181933	0
pca-miR-8-5p	0.287	-1.80035	0.0120274	0.0442436	down	1.2639	0.7875	0.712	1.3974	0.7198	7.1572	0.921133	3.09147
ptr-miR-1246	30.858	4.94759	0.0121181	0.0445067	up	0.1926	0.5834	0.0509	0.0274	0	0	0.275633	0.00913333
hsa-miR-1246	30.858	4.94759	0.0121181	0.0445067	up	0.1926	0.5834	0.0509	0.0274	0	0	0.275633	0.00913333
ptr-miR-802	68.522	6.0985	0.0125162	0.0456073	up	0.0722	0.051	0.4577	0	0	0	0.193633	0
rno-miR-802-5p	68.522	6.0985	0.0125162	0.0456073	up	0.0722	0.051	0.4577	0	0	0	0.193633	0
pal-miR-802-5p	68.522	6.0985	0.0125162	0.0456073	up	0.0722	0.051	0.4577	0	0	0	0.193633	0
eca-miR-802	68.522	6.0985	0.0125162	0.0456073	up	0.0722	0.051	0.4577	0	0	0	0.193633	0
mml-miR-802	68.522	6.0985	0.0125162	0.0456073	up	0.0722	0.051	0.4577	0	0	0	0.193633	0
oan-miR-802-5p	68.522	6.0985	0.0125162	0.0456073	up	0.0722	0.051	0.4577	0	0	0	0.193633	0
cfa-miR-802	68.522	6.0985	0.0125162	0.0456073	up	0.0722	0.051	0.4577	0	0	0	0.193633	0
mmu-miR-802-5p	68.522	6.0985	0.0125162	0.0456073	up	0.0722	0.051	0.4577	0	0	0	0.193633	0
ppy-miR-802	68.522	6.0985	0.0125162	0.0456073	up	0.0722	0.051	0.4577	0	0	0	0.193633	0
hsa-miR-802	68.522	6.0985	0.0125162	0.0456073	up	0.0722	0.051	0.4577	0	0	0	0.193633	0
bta-miR-11987	6.014	2.58842	0.0127166	0.0463013	up	0.65	0.6344	0.5595	0.1781	0.0288	0.0873	0.614633	0.0980667
bmo-miR-6497-5p	0.232	-2.10876	0.0130029	0.0473063	down	0.1444	0.0948	1.2715	2.0276	2.62	0.9352	0.503567	1.86093
bta-miR-1260b	0.036	-4.80612	0.0134471	0.0488843	down	0	0	0.0339	0.2192	0.3311	0.1621	0.0113	0.237467
