# Supplementary material for: MicroRNA response in insect salivary glands to plant virus infection
Source: J Virol. 2025 Oct 29;99(11):e01434-25. doi: 10.1128/jvi.01434-25 (PMC12646003; doi:10.1128/jvi.01434-25)
Supplement: Table S4 — List of 23 known miRNAs selected for experimental validation by reverse transcription PCR (RT-PCR) followed by Sanger sequencing. [file jvi.01434-25-s0005.xlsx]

## Sheet: sheet1
Table S4. List of 23 known miRNAs selected for experimental validation by reverse transcription PCR (RT-PCR) followed by Sanger sequencing.
miRNA name	miRNA seq	Log2FC(V/NV)	Pvalue	Padjust	Regulate	N1	N2	N3	V1	V2	V3	N	V
gmo-miR-26a-5p	UUCAAGUAAUCCAGGAUAGGCU	8.87344	8.33955e-10	1.42603e-08	up	0	0	0	0.987	1.4293	1.2715	0	1.22927
chi-miR-103-3p	AGCAGCAUUGUACAGGGCUAUGA	8.80513	3.23042e-09	4.69373e-08	up	0	0	0	0.5056	1.2251	1.8648	0	1.1985
pbv-miR-21-5p	UAGCUUAUCAGACUGAUGUUGAC	8.34334	9.6476e-09	9.03366e-08	up	0.0137	0	0	0.4574	2.8293	1.5936	0.00456667	1.62677
mmu-miR-215-5p	AUGACCUAUGAUUUGACAGAC	8.31615	4.28312e-09	5.57648e-08	up	0	0.0144	0	0.963	2.5595	1.2545	0.0048	1.59233
ami-miR-126-3p	UCGUACCGUGAGUAAUAAUGCG	7.96497	3.82226e-09	4.99047e-08	up	0	0	0.0249	0.6741	5.0461	0.8307	0.0083	2.18363
abu-miR-16a	UAGCAGCACGUAAAUAUUGGCG	6.66239	6.36081e-09	7.0432e-08	up	0	0.0432	0	1.0111	1.422	2.1361	0.0144	1.52307
dma-miR-143	UGAGAUGAAGCACUGUAGCUCA	6.54779	1.67077e-14	3.97129e-13	up	0	0.1008	0.0249	1.7454	7.6859	2.5599	0.0419	3.99707
pha-miR-101	GUACAGUACUGUGAUAACUGAA	6.41456	2.88315e-07	2.39059e-06	up	0.1507	0.1152	0	3.1537	12.8997	7.578	0.0886333	7.87713
gmo-let-7f-5p	UGAGGUAGUAGAUUGUAUAGUU	6.1743	4.43651e-46	2.11948e-43	up	0.4795	0.9789	0.611	28.8411	80.7091	47.0957	0.6898	52.2153
rno-miR-183-5p	UAUGGCACUGGUAGAAUUCACU	5.14755	4.89553e-07	3.58464e-06	up	0.0959	0.0576	0.0125	0.1926	4.4555	1.2545	0.0553333	1.96753
tni-miR-10b	UACCCUGUAGAACCGAAUUUGUG	4.91249	2.68743e-20	1.43175e-18	up	0.3151	0.2447	0.3117	4.2612	15.6124	7.1203	0.2905	8.99797
bta-miR-106b	UAAAGUGCUGACAGUGCAGAUA	4.81827	5.18855e-10	1.03214e-08	up	0.0685	0.0432	0.0998	0.8546	2.8293	2.6277	0.0705	2.10387
ocu-miR-27b-3p	UUCACAGUGGCUAAGUUCUGC	4.81035	1.13024e-16	3.68919e-15	up	0.0959	0.1584	0.1496	3.0695	5.4472	3.3228	0.134633	3.9465
dre-miR-99	AACCCGUAGAUCCGAUCUUGUG	3.64985	5.06192e-16	1.60698e-14	up	1.6988	0.763	0.7107	8.8714	19.1564	13.4099	1.0575	13.8126
dqu-miR-750-3p	CCAGAUCUAACUCUUCCAGCUCA	2.22543	9.99129e-06	6.50416e-05	up	13.2756	19.0308	30.9355	176.417	102.264	27.091	21.0806	101.924
nbr-miR-1	UGGAAUGUAAAGAAGUAUGUAU	1.80988	3.93175e-06	2.72944e-05	up	2.7127	3.311	2.1821	6.7047	12.1122	11.8163	2.73527	10.2111
mdo-miR-92a-3p	UAUUGCACUUGUCCCGGCCUGU	1.30318	5.23727e-05	0.000313813	up	13.6181	10.4655	13.3418	24.2308	40.741	31.8209	12.4751	32.2642
tcf-miR-276-5p	AGCGAGGUAUAGAGUUCCUACG	1.01832	0.000961553	0.00441704	up	41.7038	31.7996	27.1823	91.8557	51.8979	74.2884	33.5619	72.6807
asu-miR-46-3p	UGUCAUGGAGUUGCUCUCUUCA	-1.02144	0.00506514	0.0205039	down	43.6355	26.5597	28.6412	19.6567	8.8016	24.3955	32.9455	17.6179
dqu-miR-281-3p	UGUCAUGGAGUUGCUCUCUUUG	-1.06035	0.00273849	0.0119071	down	282.227	189.819	191.236	134.431	53.9324	157.274	221.094	115.212
pca-miR-929-5p	AAAUUGACUCUAGUAGGGAGUC	-1.35871	7.40339e-05	0.000411942	down	35.7716	27.7257	20.1498	12.964	7.3723	14.9696	27.8824	11.7686
sfr-miR-13a-3p	UAUCACAGCCACUUUGAUGUGGU	-1.3651	9.66625e-05	0.000527095	down	33.648	18.3399	26.1225	12.2538	6.3514	14.0541	26.0368	10.8864
oni-miR-124a	UAAGGCACGCGGUGAAUGCC	-1.41323	1.61328e-07	1.36952e-06	down	102.204	88.4027	92.0458	44.5135	30.5612	37.9918	94.2177	37.6888
