# Supplementary material for: MicroRNA response in insect salivary glands to plant virus infection
Source: J Virol. 2025 Oct 29;99(11):e01434-25. doi: 10.1128/jvi.01434-25 (PMC12646003; doi:10.1128/jvi.01434-25)
Supplement: Table S5 — Predicted candidate targets of miR-276-5p by using RNAhybrid and miRanda. [file jvi.01434-25-s0006.xlsx]

## Sheet: Potential targets of miR-276-5p
Table S5. Predicted candidate targets of miR-276-5p by using RNAhybrid and miRanda.
Target ID	Description	Score_miranda	Energy_miranda	Paired_miranda	Energy_rnahybrid	Pvalue_rnahybrid	Paired_rnahybrid
LASTR10020.t1	XP_002426403.1 hypothetical protein Phum_PHUM252160 [Pediculus humanus corporis]	--	--	--	-21	0.039704	target:5'AAAUCUGAUAUUUUGCA3'||*|||*|||::|:||*miRNA:3'UUGAGA-UAUGGAGCGA5'
LASTR00837.t1	XP_019889509.2 uncharacterized protein LOC105286365 [Ooceraea biroi]	--	--	--	-23.1	0.016079	target:5'--GUUUGUGCCUUGCUA3'***|:|:|:|||:|||*miRNA:3'UUGAGAUAUGGAGCGA-5'
LASTR04605.t1	XP_026289451.1 zinc finger protein 2-like [Frankliniella occidentalis]	170	-22.21	miRNA:3'gcAUCCUUGAGAUAUGGAGCGa5':*||*|||||*||*||||||||target:5'ttTATGAACTGTA-ACCTCGCt3'	-25.3	0.000458	target:5'AACUGUA-ACCUCGCUU3'||||*||*||||||||*miRNA:3'UUGAGAUAUGGAGCGA-5'
LASTR04128.t1		--	--	--	-26.1	0.019006	target:5'AACUCU-U-CCUUGUUG3'||||||*|*|||:|:|*miRNA:3'UUGAGAUAUGGAGCGA-5'
LASTR08740.t1	XP_021932961.1 transcription initiation factor TFIID subunit 1 isoform X2 [Zootermopsis nevadensis]	--	--	--	-22.6	0.00466	target:5'-UUUUUAUACCUUGCG3'**:|:|||||||:||*miRNA:3'UUGAGAUAUGGAGCGA5'
LASTR00477.t1	XP_026290530.1 guanylate kinase-associated protein mars [Frankliniella occidentalis]	168	-26.2	miRNA:3'gcAUCCUUGAGAUAUGGAGCGa5'*||*|||:||:*|*|||||||*target:5'agTTGGAGCTTGAGACCTCGCc3'	-28.6	0.032413	target:5'AGCUUGAGACCUCGCC3'|:||:*|*|||||||*miRNA:3'UUGAGAUAUGGAGCGA5'
LASTR12691.t2	AGE12620.1 agonaute 2, partial [Sogatella furcifera]	--	--	--	-19.9	0.042078	target:5'--UUCUGUGCUUUGUC3'**:|||:|:|:|:|:*miRNA:3'UUGAGAUAUGGAGCGA5'
LASTR16371.t1		--	--	--	-19.4	0.048482	target:5'---GUUAUACCUUGUUA3'****:|||||||:|:|*miRNA:3'UUGAGAUAUGGAGCGA-5'
LASTR11259.t1	XP_026277758.1 clavesin-1-like [Frankliniella occidentalis]	--	--	--	-23.5	0.031938	target:5'CAUUCUGUACUUCGUUU3'*|:|||:|||:|||:|*miRNA:3'UUGAGAUAUGGAGCGA-5'
LASTR10196.t1	XP_026288408.1 G2/mitotic-specific cyclin-B isoform X1 [Frankliniella occidentalis]	--	--	--	-31.6	0.003379	target:5'GAGCUC-AUGUCUCGUA3'||:|||*||::||||:*miRNA:3'CUUGAGAUAUGGAGCGA5'
LASTR12363.t1	XP_021915122.1 ubiquitin carboxyl-terminal hydrolase 7 [Zootermopsis nevadensis]	--	--	--	-25.4	0.032683	target:5'GACUCUAUUCCUCGUG3':|||||||*|||||:*miRNA:3'UUGAGAUAUGGAGCGA5'
LASTR12363.t2	XP_021915122.1 ubiquitin carboxyl-terminal hydrolase 7 [Zootermopsis nevadensis]	--	--	--	-25.4	0.031304	target:5'GACUCUAUUCCUCGUG3':|||||||*|||||:*miRNA:3'UUGAGAUAUGGAGCGA5'
LASTR14700.t1	XP_026274687.1 mediator of RNA polymerase II transcription subunit 1.1-like [Frankliniella occidentalis]	--	--	--	-20.9	0.042756	target:5'UGACUUCUGU-UCUUGUG3'*:|||*||:|*:||:|:*miRNA:3'-UUGA-GAUAUGGAGCGA5'
LASTR13052.t1		160	-21.04	miRNA:3'gcauccuugaGAUAUGGAGCGa5'**|*******|||||||||||*target:5'aatcctccagCTATACCTCGCc3'	--	--	--
LASTR08828.t1	XP_026278317.1 phosphatidylinositol 4-phosphate 3-kinase C2 domain-containing subunit beta isoform X2 [Frankliniella occidentalis]	--	--	--	-26.2	0.005878	target:5'UGUUGGAGCGUGCGCUCACCUCGCC3'||*|||:|***|||||||*miRNA:3'UUGAGAUAUGGAGCGA5'
LASTR05676.t1		--	--	--	-27.2	0.002005	target:5'GAACAUGUGUGCCUUGCA3'||||*|*|:|:|||:||*miRNA:3'CUUG-AGAUAUGGAGCGA5'
LASTR03491.t1	XP_019889509.2 uncharacterized protein LOC105286365 [Ooceraea biroi]	--	--	--	-23.1	0.023032	target:5'--GUUUGUGCCUUGCUA3'***|:|:|:|||:|||*miRNA:3'UUGAGAUAUGGAGCGA-5'
LASTR06807.t1	EFA07077.1 Pupal cuticle protein Edg-84A-like Protein [Tribolium castaneum]	--	--	--	-27.6	0.014815	target:5'AACCUCUACUACCCUCGCC3'||*|||||*||*||||||*miRNA:3'UU-GAGAU-AU-GGAGCGA5'
LASTR16697.t1	KDR08720.1 E3 ubiquitin-protein ligase MARCH5 [Zootermopsis nevadensis]	--	--	--	-21.2	0.043348	target:5'-CCUGUAUGCCUUGUUA3'**||*|||:|||:|:|*miRNA:3'UUGAGAUAUGGAGCGA-5'
LASTR16697.t2	KDR08720.1 E3 ubiquitin-protein ligase MARCH5 [Zootermopsis nevadensis]	--	--	--	-21.2	0.041948	target:5'-CCUGUAUGCCUUGUUA3'**||*|||:|||:|:|*miRNA:3'UUGAGAUAUGGAGCGA-5'
LASTR08961.t1	XP_022190856.1 toll-like receptor 6 [Nilaparvata lugens]	164	-27.76	miRNA:3'gcAUCCUUGAGAUAUGGAGCGa5'**||||:|:*:|||||||:|||target:5'acTAGGGATATTATACCTTGCt3'	--	--	--
LASTR00447.t1	XP_022193677.1 uncharacterized protein LOC111051464 [Nilaparvata lugens]	--	--	--	-22.4	0.039932	target:5'CACUGUGUGCCUUUGUUG3'*|||*|:|:*|:|:|:|*miRNA:3'UUGAGAUAU-GGAGCGA-5'
LASTR06105.t1	KDR20920.1 Protein phosphatase 1B [Zootermopsis nevadensis]	165	-21.23	miRNA:3'gcaUCCUUGAGAUAUGGAGCGa5':**||*:|:|||*||||||||*target:5'ttcAGAGATTCT-TACCTCGCc3'	--	--	--
LASTR06105.t3	KDR20920.1 Protein phosphatase 1B [Zootermopsis nevadensis]	165	-21.23	miRNA:3'gcaUCCUUGAGAUAUGGAGCGa5':**||*:|:|||*||||||||*target:5'ttcAGAGATTCT-TACCTCGCc3'	-25	0.033505	target:5'GAUUCU-UACCUCGCC3':|:|||*||||||||*miRNA:3'UUGAGAUAUGGAGCGA5'
LASTR05332.t1	XP_002424558.1 transcription factor SOX-2, putative [Pediculus humanus corporis]	--	--	--	-28.1	0.035483	target:5'-AUUGUGUGCUUCGUC3'*|:|*|:|:|:|||:*miRNA:3'UUGAGAUAUGGAGCGA5'
LASTR00259.t1		--	--	--	-23.2	0.032002	target:5'AACUCUG-AUCUCGUUU3'||||||:*|:||||:|*miRNA:3'UUGAGAUAUGGAGCGA-5'
LASTR02546.t1	NP_001313577.1 leukocyte receptor cluster member 1 homolog [Acyrthosiphon pisum]	--	--	--	-28.2	0.00929	target:5'AACUGCUGUAUCUCGCUU3'||||*||:||:||||||*miRNA:3'UUGA-GAUAUGGAGCGA-5'
LASTR06865.t1	XP_026467304.1 hemicentin-1 [Ctenocephalides felis]	160	-18.84	miRNA:3'gcAUCCUUGAGAUAUGGAGCGa5'**||**||:|:|||||:||||*target:5'aaTATCAATTTTATACTTCGCa3'	--	--	--
LASTR13203.t1	XP_026276421.1 uncharacterized protein LOC113205141 [Frankliniella occidentalis]	--	--	--	-22.5	0.043539	target:5'UGCUC-AUAUUUUGCUG3'*:|||*|||::|:|||*miRNA:3'UUGAGAUAUGGAGCGA-5'
LASTR08358.t1	XP_026285609.1 N-acetylglucosaminyl-phosphatidylinositol de-N-acetylase [Frankliniella occidentalis]	--	--	--	-24.5	0.000938	target:5'UGCUUUGUAUUUUGUUA3'*:||:|:||::|:|:|*miRNA:3'UUGAGAUAUGGAGCGA-5'
LASTR01331.t1	XP_026287270.1 IST1 homolog isoform X1 [Frankliniella occidentalis]	160	-23.07	miRNA:3'gcAUCC-UUGAGAUAUGGAGCGa5':*|:||*||:||**||||||||*target:5'taTGGGTAATTC--TACCTCGCc3'	--	--	--
LASTR14529.t1	XP_021931235.1 S-phase kinase-associated protein 1 [Zootermopsis nevadensis]	--	--	--	-25.7	0.027832	target:5'AGCUC-AAACCUCGCUU3'|:|||*|*||||||||*miRNA:3'UUGAGAUAUGGAGCGA-5'
LASTR14540.t1	XP_002430851.1 conserved hypothetical protein [Pediculus humanus corporis]	163	-21.9	miRNA:3'gcAUCCUUG--AGAUAUGGAGCGa5'|*||||*||**|*||*||||||||target:5'caTAGGTACCATGTAGACCTCGCt3'	--	--	--
